# Supplementary material for: Rapid, adaptable and sensitive Cas13-based COVID-19 diagnostics using ADESSO
Source: Nat Commun. 2022 Jun 8;13:3308. doi: 10.1038/s41467-022-30862-y (PMC9176161; doi:10.1038/s41467-022-30862-y)
Supplement: Supplementary file 4 — Supplementary Data 1 [file 41467_2022_30862_MOESM4_ESM.xlsx]

## Sheet: Variant samples (Fig. 3)
Comments	Ct value	Lineage	Variant	targeted PCR melting Analysis	Mutations_S-Gen sequencing
V#1	20.3	B.1.1.7	Alpha	N501Y, HV69/70	IHV68-70I,VY143-144V,N501Y,A570D,D614G,P681H,T716I,S982A,D1118H
V#2	18.16	B.1.1.7	Alpha	N501Y, HV69/70	IHV68-70I,VY143-144V,N501Y,A570D,D614G,P681H,A701V,T716I,S982A,D1118H
V#3	17.7	B.1.1.7	Alpha	N501Y, HV69/70	IHV68-70I,VY143-144V,N501Y,A570D,D614G,P681H,T716I,S982A,D1118H
V#4	18.94	B.1.1.7	Alpha	N501Y, HV69/70	IHV68-70I,VY143-144V,N501Y,A570D,D614G,P681H,T716I,S982A,D1118H
V#5	19.94	B.1.1.7	Alpha	N501Y, HV69/70	IHV68-70I,VY143-144V,N501Y,A570D,D614G,P681H,T716I,S982A,D1118H
V#6	15.47	B.1.351	Beta	N501Y,E484K	D80A,TLLA240-243T,R246I,K417N,D614G,A701V
V#7	18.92	B.1.351	Beta	N501Y,E484K	D80A,TLLA240-243T,R246I,K417N,D614G,A701V
V#8	19.42	B.1.351	Beta	N501Y,E484K	D80A,TLLA240-243T,R246I,K417N,D614G,A701V
V#9	17.38	B.1.351	Beta	N501Y,E484K	D80A,VY143-144V,W152L,D215G,TLLA240-243T,K417N,D614G,A701V,G1167R
V#10	17.72	B.1.351	Beta	N501Y,E484K	D80A,VY143-144V,W152L,D215G,TLLA240-243T,K417N,D614G,A701V,G1167R
V#11	15.96	B.1.617.2	Delta	L452R	T19R,L452R,T478K,D614G,P681R,D950N
V#12	24.18	B.1.617.2	Delta	L452R	T19R,EFR156-158G,L452R,T478K,D614G,P681R,D950N
V#13	17.72	B.1.617.2	Delta	L452R	T19R,L452R,T478K,D614G,P681R,D950N
V#14	20.27	B.1.617.2	Delta	L452R	T19R,EFR156-158G,L452R,T478K,D614G,P681R,D950N
V#15	16.8	B.1.617.2	Delta	L452R	T19R,EFR156-158G,L452R,T478K,D614G,P681R,D950N
V#16	17.95	B.1.1.529	Omicron BA.1.1	N501Y, HV69/70, K417N	AIHV67-70VI,T95I,GVYY142-145D,NL211-212I,-214-215EPE,G339D,R346K,S371L,S373P,S375F, K417N,N440K,G446S,ST477-478NK,E484A,Q493R,G496S,Q498R,N501Y,Y505H,T547K,D614G, H655Y,N679K,P681H,N764K,D796Y,N856K,Q954H,N969K,L981F
V#17	21.14	B.1.1.529	Omicron BA.1.1	N501Y, HV69/70, K417N	AIHV67-70VI,T95I,GVYY142-145D,NL211-212I,-214-215EPE,G339D,R346K,S371L,S373P,S375F, K417N,N440K,G446S,ST477-478NK,E484A,Q493R,G496S,Q498R,N501Y,Y505H,T547K,D614G, H655Y,N679K,P681H,N764K,D796Y,N856K,Q954H,N969K,L981F
V#18	21.37	B.1.1.529	Omicron BA.1.1	N501Y, HV69/70, K417N	AIHV67-70VI,T95I,GVYY142-145D,NL211-212I,-214-215EPE,G339D,R346K,S371L,S373P,S375F, K417N,N440K,G446S,ST477-478NK,E484A,Q493R,G496S,Q498R,N501Y,Y505H,T547K,D614G, H655Y,N679K,P681H,N764K,D796Y,N856K,Q954H,N969K,L981F
V#19	21.31	B.1.1.529	Omicron BA.1.1	N501Y, HV69/70, K417N	AIHV67-70VI,T95I,GVYY142-145D,NL211-212I,-214-215EPE,G339D,R346K,S371L,S373P,S375F, K417N,N440K,G446S,ST477-478NK,E484A,Q493R,G496S,Q498R,N501Y,Y505H,T547K,D614G, H655Y,N679K,P681H,N764K,D796Y,N856K,Q954H,N969K,L981F
V#20	20.1	B.1.1.529	Omicron BA.1	N501Y, HV69/70, K417N	AIHV67-70VI,T95I,GVYY142-145D,NL211-212I,-214-215EPE,G339D,S371L,S373P,S375F,K417N, N440K,G446S,ST477-478NK,E484A,Q493R,G496S,Q498R,N501Y,Y505H,T547K,D614G,H655Y, N679K,P681H,N764K,D796Y,N856K,Q954H,N969K,L981F
