# Supplementary material for: Rapid, adaptable and sensitive Cas13-based COVID-19 diagnostics using ADESSO
Source: Nat Commun. 2022 Jun 8;13:3308. doi: 10.1038/s41467-022-30862-y (PMC9176161; doi:10.1038/s41467-022-30862-y)
Supplement: Supplementary file 5 — Supplementary Data 2 [file 41467_2022_30862_MOESM5_ESM.txt]

#Uploaded_variation	Location	Allele	Consequence	IMPACT	SYMBOL	Gene	Feature_type	Feature	BIOTYPE	EXON	INTRON	HGVSc	HGVSp	cDNA_position	CDS_position	Protein_position	Amino_acids	Codons	Existing_variation	DISTANCE	STRAND	FLAGS	SYMBOL_SOURCE	HGNC_ID	MANE	TSL	APPRIS	CLIN_SIG	SOMATIC	PHENO
.	NC_045512v2:21563-21563	C	start_lost	HIGH	S	ENSSASG00005000004	Transcript	ENSSAST00005000004.1	protein_coding	1/1	-	-	-	1	1	1	M/L	Atg/Ctg	-	-	1	-	EntrezGene	-	-	-	-	-	-	-
.	NC_045512v2:21563-21563	G	start_lost	HIGH	S	ENSSASG00005000004	Transcript	ENSSAST00005000004.1	protein_coding	1/1	-	-	-	1	1	1	M/V	Atg/Gtg	-	-	1	-	EntrezGene	-	-	-	-	-	-	-
.	NC_045512v2:21563-21563	T	start_lost	HIGH	S	ENSSASG00005000004	Transcript	ENSSAST00005000004.1	protein_coding	1/1	-	-	-	1	1	1	M/L	Atg/Ttg	-	-	1	-	EntrezGene	-	-	-	-	-	-	-
.	NC_045512v2:21564-21564	A	start_lost	HIGH	S	ENSSASG00005000004	Transcript	ENSSAST00005000004.1	protein_coding	1/1	-	-	-	2	2	1	M/K	aTg/aAg	MN908947.3:21564:T:A	-	1	-	EntrezGene	-	-	-	-	-	-	-
.	NC_045512v2:21565-21565	A	start_lost	HIGH	S	ENSSASG00005000004	Transcript	ENSSAST00005000004.1	protein_coding	1/1	-	-	-	3	3	1	M/I	atG/atA	-	-	1	-	EntrezGene	-	-	-	-	-	-	-
.	NC_045512v2:21565-21565	T	start_lost	HIGH	S	ENSSASG00005000004	Transcript	ENSSAST00005000004.1	protein_coding	1/1	-	-	-	3	3	1	M/I	atG/atT	MN908947.3:21565:G:T	-	1	-	EntrezGene	-	-	-	-	-	-	-
.	NC_045512v2:21566-21566	C	missense_variant	MODERATE	S	ENSSASG00005000004	Transcript	ENSSAST00005000004.1	protein_coding	1/1	-	-	-	4	4	2	F/L	Ttt/Ctt	-	-	1	-	EntrezGene	-	-	-	-	-	-	-
.	NC_045512v2:21566-21566	G	missense_variant	MODERATE	S	ENSSASG00005000004	Transcript	ENSSAST00005000004.1	protein_coding	1/1	-	-	-	4	4	2	F/V	Ttt/Gtt	-	-	1	-	EntrezGene	-	-	-	-	-	-	-
.	NC_045512v2:21567-21567	A	missense_variant	MODERATE	S	ENSSASG00005000004	Transcript	ENSSAST00005000004.1	protein_coding	1/1	-	-	-	5	5	2	F/Y	tTt/tAt	-	-	1	-	EntrezGene	-	-	-	-	-	-	-
.	NC_045512v2:21567-21567	C	missense_variant	MODERATE	S	ENSSASG00005000004	Transcript	ENSSAST00005000004.1	protein_coding	1/1	-	-	-	5	5	2	F/S	tTt/tCt	MN908947.3:21567:T:C	-	1	-	EntrezGene	-	-	-	-	-	-	-
.	NC_045512v2:21567-21567	G	missense_variant	MODERATE	S	ENSSASG00005000004	Transcript	ENSSAST00005000004.1	protein_coding	1/1	-	-	-	5	5	2	F/C	tTt/tGt	-	-	1	-	EntrezGene	-	-	-	-	-	-	-
.	NC_045512v2:21568-21568	A	missense_variant	MODERATE	S	ENSSASG00005000004	Transcript	ENSSAST00005000004.1	protein_coding	1/1	-	-	-	6	6	2	F/L	ttT/ttA	MN908947.3:21568:T:A	-	1	-	EntrezGene	-	-	-	-	-	-	-
.	NC_045512v2:21568-21568	G	missense_variant	MODERATE	S	ENSSASG00005000004	Transcript	ENSSAST00005000004.1	protein_coding	1/1	-	-	-	6	6	2	F/L	ttT/ttG	-	-	1	-	EntrezGene	-	-	-	-	-	-	-
.	NC_045512v2:21569-21569	A	missense_variant	MODERATE	S	ENSSASG00005000004	Transcript	ENSSAST00005000004.1	protein_coding	1/1	-	-	-	7	7	3	V/I	Gtt/Att	-	-	1	-	EntrezGene	-	-	-	-	-	-	-
.	NC_045512v2:21569-21569	C	missense_variant	MODERATE	S	ENSSASG00005000004	Transcript	ENSSAST00005000004.1	protein_coding	1/1	-	-	-	7	7	3	V/L	Gtt/Ctt	-	-	1	-	EntrezGene	-	-	-	-	-	-	-
.	NC_045512v2:21569-21569	T	missense_variant	MODERATE	S	ENSSASG00005000004	Transcript	ENSSAST00005000004.1	protein_coding	1/1	-	-	-	7	7	3	V/F	Gtt/Ttt	-	-	1	-	EntrezGene	-	-	-	-	-	-	-
.	NC_045512v2:21570-21570	A	missense_variant	MODERATE	S	ENSSASG00005000004	Transcript	ENSSAST00005000004.1	protein_coding	1/1	-	-	-	8	8	3	V/D	gTt/gAt	-	-	1	-	EntrezGene	-	-	-	-	-	-	-
.	NC_045512v2:21570-21570	C	missense_variant	MODERATE	S	ENSSASG00005000004	Transcript	ENSSAST00005000004.1	protein_coding	1/1	-	-	-	8	8	3	V/A	gTt/gCt	-	-	1	-	EntrezGene	-	-	-	-	-	-	-
.	NC_045512v2:21570-21570	G	missense_variant	MODERATE	S	ENSSASG00005000004	Transcript	ENSSAST00005000004.1	protein_coding	1/1	-	-	-	8	8	3	V/G	gTt/gGt	-	-	1	-	EntrezGene	-	-	-	-	-	-	-
.	NC_045512v2:21571-21571	A	synonymous_variant	LOW	S	ENSSASG00005000004	Transcript	ENSSAST00005000004.1	protein_coding	1/1	-	-	-	9	9	3	V	gtT/gtA	-	-	1	-	EntrezGene	-	-	-	-	-	-	-
.	NC_045512v2:21571-21571	C	synonymous_variant	LOW	S	ENSSASG00005000004	Transcript	ENSSAST00005000004.1	protein_coding	1/1	-	-	-	9	9	3	V	gtT/gtC	-	-	1	-	EntrezGene	-	-	-	-	-	-	-
.	NC_045512v2:21571-21571	G	synonymous_variant	LOW	S	ENSSASG00005000004	Transcript	ENSSAST00005000004.1	protein_coding	1/1	-	-	-	9	9	3	V	gtT/gtG	-	-	1	-	EntrezGene	-	-	-	-	-	-	-
.	NC_045512v2:21572-21572	A	missense_variant	MODERATE	S	ENSSASG00005000004	Transcript	ENSSAST00005000004.1	protein_coding	1/1	-	-	-	10	10	4	F/I	Ttt/Att	-	-	1	-	EntrezGene	-	-	-	-	-	-	-
.	NC_045512v2:21572-21572	C	missense_variant	MODERATE	S	ENSSASG00005000004	Transcript	ENSSAST00005000004.1	protein_coding	1/1	-	-	-	10	10	4	F/L	Ttt/Ctt	-	-	1	-	EntrezGene	-	-	-	-	-	-	-
.	NC_045512v2:21572-21572	G	missense_variant	MODERATE	S	ENSSASG00005000004	Transcript	ENSSAST00005000004.1	protein_coding	1/1	-	-	-	10	10	4	F/V	Ttt/Gtt	-	-	1	-	EntrezGene	-	-	-	-	-	-	-
.	NC_045512v2:21573-21573	A	missense_variant	MODERATE	S	ENSSASG00005000004	Transcript	ENSSAST00005000004.1	protein_coding	1/1	-	-	-	11	11	4	F/Y	tTt/tAt	-	-	1	-	EntrezGene	-	-	-	-	-	-	-
.	NC_045512v2:21573-21573	C	missense_variant	MODERATE	S	ENSSASG00005000004	Transcript	ENSSAST00005000004.1	protein_coding	1/1	-	-	-	11	11	4	F/S	tTt/tCt	-	-	1	-	EntrezGene	-	-	-	-	-	-	-
.	NC_045512v2:21573-21573	G	missense_variant	MODERATE	S	ENSSASG00005000004	Transcript	ENSSAST00005000004.1	protein_coding	1/1	-	-	-	11	11	4	F/C	tTt/tGt	-	-	1	-	EntrezGene	-	-	-	-	-	-	-
.	NC_045512v2:21574-21574	A	missense_variant	MODERATE	S	ENSSASG00005000004	Transcript	ENSSAST00005000004.1	protein_coding	1/1	-	-	-	12	12	4	F/L	ttT/ttA	-	-	1	-	EntrezGene	-	-	-	-	-	-	-
.	NC_045512v2:21574-21574	C	synonymous_variant	LOW	S	ENSSASG00005000004	Transcript	ENSSAST00005000004.1	protein_coding	1/1	-	-	-	12	12	4	F	ttT/ttC	-	-	1	-	EntrezGene	-	-	-	-	-	-	-
.	NC_045512v2:21574-21574	G	missense_variant	MODERATE	S	ENSSASG00005000004	Transcript	ENSSAST00005000004.1	protein_coding	1/1	-	-	-	12	12	4	F/L	ttT/ttG	-	-	1	-	EntrezGene	-	-	-	-	-	-	-
.	NC_045512v2:21575-21575	A	missense_variant	MODERATE	S	ENSSASG00005000004	Transcript	ENSSAST00005000004.1	protein_coding	1/1	-	-	-	13	13	5	L/I	Ctt/Att	-	-	1	-	EntrezGene	-	-	-	-	-	-	-
.	NC_045512v2:21575-21575	G	missense_variant	MODERATE	S	ENSSASG00005000004	Transcript	ENSSAST00005000004.1	protein_coding	1/1	-	-	-	13	13	5	L/V	Ctt/Gtt	-	-	1	-	EntrezGene	-	-	-	-	-	-	-
.	NC_045512v2:21575-21575	T	missense_variant	MODERATE	S	ENSSASG00005000004	Transcript	ENSSAST00005000004.1	protein_coding	1/1	-	-	-	13	13	5	L/F	Ctt/Ttt	-	-	1	-	EntrezGene	-	-	-	-	-	-	-
.	NC_045512v2:21576-21576	C	missense_variant	MODERATE	S	ENSSASG00005000004	Transcript	ENSSAST00005000004.1	protein_coding	1/1	-	-	-	14	14	5	L/P	cTt/cCt	-	-	1	-	EntrezGene	-	-	-	-	-	-	-
.	NC_045512v2:21576-21576	G	missense_variant	MODERATE	S	ENSSASG00005000004	Transcript	ENSSAST00005000004.1	protein_coding	1/1	-	-	-	14	14	5	L/R	cTt/cGt	-	-	1	-	EntrezGene	-	-	-	-	-	-	-
.	NC_045512v2:21577-21577	A	synonymous_variant	LOW	S	ENSSASG00005000004	Transcript	ENSSAST00005000004.1	protein_coding	1/1	-	-	-	15	15	5	L	ctT/ctA	-	-	1	-	EntrezGene	-	-	-	-	-	-	-
.	NC_045512v2:21577-21577	C	synonymous_variant	LOW	S	ENSSASG00005000004	Transcript	ENSSAST00005000004.1	protein_coding	1/1	-	-	-	15	15	5	L	ctT/ctC	-	-	1	-	EntrezGene	-	-	-	-	-	-	-
.	NC_045512v2:21577-21577	G	synonymous_variant	LOW	S	ENSSASG00005000004	Transcript	ENSSAST00005000004.1	protein_coding	1/1	-	-	-	15	15	5	L	ctT/ctG	-	-	1	-	EntrezGene	-	-	-	-	-	-	-
.	NC_045512v2:21578-21578	A	missense_variant	MODERATE	S	ENSSASG00005000004	Transcript	ENSSAST00005000004.1	protein_coding	1/1	-	-	-	16	16	6	V/I	Gtt/Att	-	-	1	-	EntrezGene	-	-	-	-	-	-	-
.	NC_045512v2:21578-21578	C	missense_variant	MODERATE	S	ENSSASG00005000004	Transcript	ENSSAST00005000004.1	protein_coding	1/1	-	-	-	16	16	6	V/L	Gtt/Ctt	-	-	1	-	EntrezGene	-	-	-	-	-	-	-
.	NC_045512v2:21578-21578	T	missense_variant	MODERATE	S	ENSSASG00005000004	Transcript	ENSSAST00005000004.1	protein_coding	1/1	-	-	-	16	16	6	V/F	Gtt/Ttt	MN908947.3:21578:G:T	-	1	-	EntrezGene	-	-	-	-	-	-	-
.	NC_045512v2:21579-21579	C	missense_variant	MODERATE	S	ENSSASG00005000004	Transcript	ENSSAST00005000004.1	protein_coding	1/1	-	-	-	17	17	6	V/A	gTt/gCt	-	-	1	-	EntrezGene	-	-	-	-	-	-	-
.	NC_045512v2:21579-21579	G	missense_variant	MODERATE	S	ENSSASG00005000004	Transcript	ENSSAST00005000004.1	protein_coding	1/1	-	-	-	17	17	6	V/G	gTt/gGt	-	-	1	-	EntrezGene	-	-	-	-	-	-	-
.	NC_045512v2:21580-21580	A	synonymous_variant	LOW	S	ENSSASG00005000004	Transcript	ENSSAST00005000004.1	protein_coding	1/1	-	-	-	18	18	6	V	gtT/gtA	MN908947.3:21580:T:A	-	1	-	EntrezGene	-	-	-	-	-	-	-
.	NC_045512v2:21580-21580	C	synonymous_variant	LOW	S	ENSSASG00005000004	Transcript	ENSSAST00005000004.1	protein_coding	1/1	-	-	-	18	18	6	V	gtT/gtC	-	-	1	-	EntrezGene	-	-	-	-	-	-	-
.	NC_045512v2:21580-21580	G	synonymous_variant	LOW	S	ENSSASG00005000004	Transcript	ENSSAST00005000004.1	protein_coding	1/1	-	-	-	18	18	6	V	gtT/gtG	-	-	1	-	EntrezGene	-	-	-	-	-	-	-
.	NC_045512v2:21581-21581	A	missense_variant	MODERATE	S	ENSSASG00005000004	Transcript	ENSSAST00005000004.1	protein_coding	1/1	-	-	-	19	19	7	L/I	Tta/Ata	-	-	1	-	EntrezGene	-	-	-	-	-	-	-
.	NC_045512v2:21581-21581	C	synonymous_variant	LOW	S	ENSSASG00005000004	Transcript	ENSSAST00005000004.1	protein_coding	1/1	-	-	-	19	19	7	L	Tta/Cta	-	-	1	-	EntrezGene	-	-	-	-	-	-	-
.	NC_045512v2:21581-21581	G	missense_variant	MODERATE	S	ENSSASG00005000004	Transcript	ENSSAST00005000004.1	protein_coding	1/1	-	-	-	19	19	7	L/V	Tta/Gta	-	-	1	-	EntrezGene	-	-	-	-	-	-	-
.	NC_045512v2:21582-21582	C	missense_variant	MODERATE	S	ENSSASG00005000004	Transcript	ENSSAST00005000004.1	protein_coding	1/1	-	-	-	20	20	7	L/S	tTa/tCa	-	-	1	-	EntrezGene	-	-	-	-	-	-	-
.	NC_045512v2:21583-21583	C	missense_variant	MODERATE	S	ENSSASG00005000004	Transcript	ENSSAST00005000004.1	protein_coding	1/1	-	-	-	21	21	7	L/F	ttA/ttC	-	-	1	-	EntrezGene	-	-	-	-	-	-	-
.	NC_045512v2:21583-21583	G	synonymous_variant	LOW	S	ENSSASG00005000004	Transcript	ENSSAST00005000004.1	protein_coding	1/1	-	-	-	21	21	7	L	ttA/ttG	MN908947.3:21583:A:G	-	1	-	EntrezGene	-	-	-	-	-	-	-
.	NC_045512v2:21583-21583	T	missense_variant	MODERATE	S	ENSSASG00005000004	Transcript	ENSSAST00005000004.1	protein_coding	1/1	-	-	-	21	21	7	L/F	ttA/ttT	-	-	1	-	EntrezGene	-	-	-	-	-	-	-
.	NC_045512v2:21584-21584	A	missense_variant	MODERATE	S	ENSSASG00005000004	Transcript	ENSSAST00005000004.1	protein_coding	1/1	-	-	-	22	22	8	L/M	Ttg/Atg	-	-	1	-	EntrezGene	-	-	-	-	-	-	-
.	NC_045512v2:21584-21584	C	synonymous_variant	LOW	S	ENSSASG00005000004	Transcript	ENSSAST00005000004.1	protein_coding	1/1	-	-	-	22	22	8	L	Ttg/Ctg	-	-	1	-	EntrezGene	-	-	-	-	-	-	-
.	NC_045512v2:21584-21584	G	missense_variant	MODERATE	S	ENSSASG00005000004	Transcript	ENSSAST00005000004.1	protein_coding	1/1	-	-	-	22	22	8	L/V	Ttg/Gtg	MN908947.3:21584:T:G	-	1	-	EntrezGene	-	-	-	-	-	-	-
.	NC_045512v2:21585-21585	A	stop_gained	HIGH	S	ENSSASG00005000004	Transcript	ENSSAST00005000004.1	protein_coding	1/1	-	-	-	23	23	8	L/*	tTg/tAg	-	-	1	-	EntrezGene	-	-	-	-	-	-	-
.	NC_045512v2:21585-21585	C	missense_variant	MODERATE	S	ENSSASG00005000004	Transcript	ENSSAST00005000004.1	protein_coding	1/1	-	-	-	23	23	8	L/S	tTg/tCg	-	-	1	-	EntrezGene	-	-	-	-	-	-	-
.	NC_045512v2:21585-21585	G	missense_variant	MODERATE	S	ENSSASG00005000004	Transcript	ENSSAST00005000004.1	protein_coding	1/1	-	-	-	23	23	8	L/W	tTg/tGg	MN908947.3:21585:T:G	-	1	-	EntrezGene	-	-	-	-	-	-	-
.	NC_045512v2:21586-21586	A	synonymous_variant	LOW	S	ENSSASG00005000004	Transcript	ENSSAST00005000004.1	protein_coding	1/1	-	-	-	24	24	8	L	ttG/ttA	-	-	1	-	EntrezGene	-	-	-	-	-	-	-
.	NC_045512v2:21586-21586	C	missense_variant	MODERATE	S	ENSSASG00005000004	Transcript	ENSSAST00005000004.1	protein_coding	1/1	-	-	-	24	24	8	L/F	ttG/ttC	-	-	1	-	EntrezGene	-	-	-	-	-	-	-
.	NC_045512v2:21586-21586	T	missense_variant	MODERATE	S	ENSSASG00005000004	Transcript	ENSSAST00005000004.1	protein_coding	1/1	-	-	-	24	24	8	L/F	ttG/ttT	MN908947.3:21586:G:T	-	1	-	EntrezGene	-	-	-	-	-	-	-
.	NC_045512v2:21587-21587	A	missense_variant	MODERATE	S	ENSSASG00005000004	Transcript	ENSSAST00005000004.1	protein_coding	1/1	-	-	-	25	25	9	P/T	Cca/Aca	-	-	1	-	EntrezGene	-	-	-	-	-	-	-
.	NC_045512v2:21587-21587	G	missense_variant	MODERATE	S	ENSSASG00005000004	Transcript	ENSSAST00005000004.1	protein_coding	1/1	-	-	-	25	25	9	P/A	Cca/Gca	-	-	1	-	EntrezGene	-	-	-	-	-	-	-
.	NC_045512v2:21587-21587	T	missense_variant	MODERATE	S	ENSSASG00005000004	Transcript	ENSSAST00005000004.1	protein_coding	1/1	-	-	-	25	25	9	P/S	Cca/Tca	MN908947.3:21587:C:T	-	1	-	EntrezGene	-	-	-	-	-	-	-
.	NC_045512v2:21588-21588	A	missense_variant	MODERATE	S	ENSSASG00005000004	Transcript	ENSSAST00005000004.1	protein_coding	1/1	-	-	-	26	26	9	P/Q	cCa/cAa	-	-	1	-	EntrezGene	-	-	-	-	-	-	-
.	NC_045512v2:21588-21588	G	missense_variant	MODERATE	S	ENSSASG00005000004	Transcript	ENSSAST00005000004.1	protein_coding	1/1	-	-	-	26	26	9	P/R	cCa/cGa	-	-	1	-	EntrezGene	-	-	-	-	-	-	-
.	NC_045512v2:21588-21588	T	missense_variant	MODERATE	S	ENSSASG00005000004	Transcript	ENSSAST00005000004.1	protein_coding	1/1	-	-	-	26	26	9	P/L	cCa/cTa	MN908947.3:21588:C:T	-	1	-	EntrezGene	-	-	-	-	-	-	-
.	NC_045512v2:21589-21589	C	synonymous_variant	LOW	S	ENSSASG00005000004	Transcript	ENSSAST00005000004.1	protein_coding	1/1	-	-	-	27	27	9	P	ccA/ccC	-	-	1	-	EntrezGene	-	-	-	-	-	-	-
.	NC_045512v2:21589-21589	G	synonymous_variant	LOW	S	ENSSASG00005000004	Transcript	ENSSAST00005000004.1	protein_coding	1/1	-	-	-	27	27	9	P	ccA/ccG	-	-	1	-	EntrezGene	-	-	-	-	-	-	-
.	NC_045512v2:21589-21589	T	synonymous_variant	LOW	S	ENSSASG00005000004	Transcript	ENSSAST00005000004.1	protein_coding	1/1	-	-	-	27	27	9	P	ccA/ccT	-	-	1	-	EntrezGene	-	-	-	-	-	-	-
.	NC_045512v2:21590-21590	A	missense_variant	MODERATE	S	ENSSASG00005000004	Transcript	ENSSAST00005000004.1	protein_coding	1/1	-	-	-	28	28	10	L/I	Cta/Ata	-	-	1	-	EntrezGene	-	-	-	-	-	-	-
.	NC_045512v2:21590-21590	G	missense_variant	MODERATE	S	ENSSASG00005000004	Transcript	ENSSAST00005000004.1	protein_coding	1/1	-	-	-	28	28	10	L/V	Cta/Gta	-	-	1	-	EntrezGene	-	-	-	-	-	-	-
.	NC_045512v2:21590-21590	T	synonymous_variant	LOW	S	ENSSASG00005000004	Transcript	ENSSAST00005000004.1	protein_coding	1/1	-	-	-	28	28	10	L	Cta/Tta	MN908947.3:21590:C:T	-	1	-	EntrezGene	-	-	-	-	-	-	-
.	NC_045512v2:21591-21591	A	missense_variant	MODERATE	S	ENSSASG00005000004	Transcript	ENSSAST00005000004.1	protein_coding	1/1	-	-	-	29	29	10	L/Q	cTa/cAa	-	-	1	-	EntrezGene	-	-	-	-	-	-	-
.	NC_045512v2:21591-21591	C	missense_variant	MODERATE	S	ENSSASG00005000004	Transcript	ENSSAST00005000004.1	protein_coding	1/1	-	-	-	29	29	10	L/P	cTa/cCa	-	-	1	-	EntrezGene	-	-	-	-	-	-	-
.	NC_045512v2:21592-21592	C	synonymous_variant	LOW	S	ENSSASG00005000004	Transcript	ENSSAST00005000004.1	protein_coding	1/1	-	-	-	30	30	10	L	ctA/ctC	-	-	1	-	EntrezGene	-	-	-	-	-	-	-
.	NC_045512v2:21592-21592	G	synonymous_variant	LOW	S	ENSSASG00005000004	Transcript	ENSSAST00005000004.1	protein_coding	1/1	-	-	-	30	30	10	L	ctA/ctG	-	-	1	-	EntrezGene	-	-	-	-	-	-	-
.	NC_045512v2:21592-21592	T	synonymous_variant	LOW	S	ENSSASG00005000004	Transcript	ENSSAST00005000004.1	protein_coding	1/1	-	-	-	30	30	10	L	ctA/ctT	-	-	1	-	EntrezGene	-	-	-	-	-	-	-
.	NC_045512v2:21593-21593	A	missense_variant	MODERATE	S	ENSSASG00005000004	Transcript	ENSSAST00005000004.1	protein_coding	1/1	-	-	-	31	31	11	V/I	Gtc/Atc	-	-	1	-	EntrezGene	-	-	-	-	-	-	-
.	NC_045512v2:21593-21593	C	missense_variant	MODERATE	S	ENSSASG00005000004	Transcript	ENSSAST00005000004.1	protein_coding	1/1	-	-	-	31	31	11	V/L	Gtc/Ctc	-	-	1	-	EntrezGene	-	-	-	-	-	-	-
.	NC_045512v2:21593-21593	T	missense_variant	MODERATE	S	ENSSASG00005000004	Transcript	ENSSAST00005000004.1	protein_coding	1/1	-	-	-	31	31	11	V/F	Gtc/Ttc	-	-	1	-	EntrezGene	-	-	-	-	-	-	-
.	NC_045512v2:21594-21594	A	missense_variant	MODERATE	S	ENSSASG00005000004	Transcript	ENSSAST00005000004.1	protein_coding	1/1	-	-	-	32	32	11	V/D	gTc/gAc	-	-	1	-	EntrezGene	-	-	-	-	-	-	-
.	NC_045512v2:21594-21594	C	missense_variant	MODERATE	S	ENSSASG00005000004	Transcript	ENSSAST00005000004.1	protein_coding	1/1	-	-	-	32	32	11	V/A	gTc/gCc	-	-	1	-	EntrezGene	-	-	-	-	-	-	-
.	NC_045512v2:21594-21594	G	missense_variant	MODERATE	S	ENSSASG00005000004	Transcript	ENSSAST00005000004.1	protein_coding	1/1	-	-	-	32	32	11	V/G	gTc/gGc	-	-	1	-	EntrezGene	-	-	-	-	-	-	-
.	NC_045512v2:21595-21595	A	synonymous_variant	LOW	S	ENSSASG00005000004	Transcript	ENSSAST00005000004.1	protein_coding	1/1	-	-	-	33	33	11	V	gtC/gtA	MN908947.3:21595:C:T	-	1	-	EntrezGene	-	-	-	-	-	-	-
.	NC_045512v2:21595-21595	G	synonymous_variant	LOW	S	ENSSASG00005000004	Transcript	ENSSAST00005000004.1	protein_coding	1/1	-	-	-	33	33	11	V	gtC/gtG	-	-	1	-	EntrezGene	-	-	-	-	-	-	-
.	NC_045512v2:21595-21595	T	synonymous_variant	LOW	S	ENSSASG00005000004	Transcript	ENSSAST00005000004.1	protein_coding	1/1	-	-	-	33	33	11	V	gtC/gtT	MN908947.3:21595:C:T	-	1	-	EntrezGene	-	-	-	-	-	-	-
.	NC_045512v2:21596-21596	A	missense_variant	MODERATE	S	ENSSASG00005000004	Transcript	ENSSAST00005000004.1	protein_coding	1/1	-	-	-	34	34	12	S/T	Tct/Act	-	-	1	-	EntrezGene	-	-	-	-	-	-	-
.	NC_045512v2:21596-21596	C	missense_variant	MODERATE	S	ENSSASG00005000004	Transcript	ENSSAST00005000004.1	protein_coding	1/1	-	-	-	34	34	12	S/P	Tct/Cct	-	-	1	-	EntrezGene	-	-	-	-	-	-	-
.	NC_045512v2:21596-21596	G	missense_variant	MODERATE	S	ENSSASG00005000004	Transcript	ENSSAST00005000004.1	protein_coding	1/1	-	-	-	34	34	12	S/A	Tct/Gct	-	-	1	-	EntrezGene	-	-	-	-	-	-	-
.	NC_045512v2:21597-21597	A	missense_variant	MODERATE	S	ENSSASG00005000004	Transcript	ENSSAST00005000004.1	protein_coding	1/1	-	-	-	35	35	12	S/Y	tCt/tAt	-	-	1	-	EntrezGene	-	-	-	-	-	-	-
.	NC_045512v2:21597-21597	G	missense_variant	MODERATE	S	ENSSASG00005000004	Transcript	ENSSAST00005000004.1	protein_coding	1/1	-	-	-	35	35	12	S/C	tCt/tGt	-	-	1	-	EntrezGene	-	-	-	-	-	-	-
.	NC_045512v2:21597-21597	T	missense_variant	MODERATE	S	ENSSASG00005000004	Transcript	ENSSAST00005000004.1	protein_coding	1/1	-	-	-	35	35	12	S/F	tCt/tTt	MN908947.3:21597:C:T	-	1	-	EntrezGene	-	-	-	-	-	-	-
.	NC_045512v2:21598-21598	A	synonymous_variant	LOW	S	ENSSASG00005000004	Transcript	ENSSAST00005000004.1	protein_coding	1/1	-	-	-	36	36	12	S	tcT/tcA	-	-	1	-	EntrezGene	-	-	-	-	-	-	-
.	NC_045512v2:21598-21598	C	synonymous_variant	LOW	S	ENSSASG00005000004	Transcript	ENSSAST00005000004.1	protein_coding	1/1	-	-	-	36	36	12	S	tcT/tcC	-	-	1	-	EntrezGene	-	-	-	-	-	-	-
.	NC_045512v2:21598-21598	G	synonymous_variant	LOW	S	ENSSASG00005000004	Transcript	ENSSAST00005000004.1	protein_coding	1/1	-	-	-	36	36	12	S	tcT/tcG	-	-	1	-	EntrezGene	-	-	-	-	-	-	-
.	NC_045512v2:21599-21599	G	missense_variant	MODERATE	S	ENSSASG00005000004	Transcript	ENSSAST00005000004.1	protein_coding	1/1	-	-	-	37	37	13	S/G	Agt/Ggt	-	-	1	-	EntrezGene	-	-	-	-	-	-	-
.	NC_045512v2:21599-21599	T	missense_variant	MODERATE	S	ENSSASG00005000004	Transcript	ENSSAST00005000004.1	protein_coding	1/1	-	-	-	37	37	13	S/C	Agt/Tgt	-	-	1	-	EntrezGene	-	-	-	-	-	-	-
.	NC_045512v2:21600-21600	A	missense_variant	MODERATE	S	ENSSASG00005000004	Transcript	ENSSAST00005000004.1	protein_coding	1/1	-	-	-	38	38	13	S/N	aGt/aAt	-	-	1	-	EntrezGene	-	-	-	-	-	-	-
.	NC_045512v2:21600-21600	C	missense_variant	MODERATE	S	ENSSASG00005000004	Transcript	ENSSAST00005000004.1	protein_coding	1/1	-	-	-	38	38	13	S/T	aGt/aCt	MN908947.3:21600:G:C,T	-	1	-	EntrezGene	-	-	-	-	-	-	-
.	NC_045512v2:21600-21600	T	missense_variant	MODERATE	S	ENSSASG00005000004	Transcript	ENSSAST00005000004.1	protein_coding	1/1	-	-	-	38	38	13	S/I	aGt/aTt	MN908947.3:21600:G:C,T	-	1	-	EntrezGene	-	-	-	-	-	-	-
.	NC_045512v2:21601-21601	A	missense_variant	MODERATE	S	ENSSASG00005000004	Transcript	ENSSAST00005000004.1	protein_coding	1/1	-	-	-	39	39	13	S/R	agT/agA	-	-	1	-	EntrezGene	-	-	-	-	-	-	-
.	NC_045512v2:21601-21601	C	synonymous_variant	LOW	S	ENSSASG00005000004	Transcript	ENSSAST00005000004.1	protein_coding	1/1	-	-	-	39	39	13	S	agT/agC	-	-	1	-	EntrezGene	-	-	-	-	-	-	-
.	NC_045512v2:21602-21602	A	missense_variant	MODERATE	S	ENSSASG00005000004	Transcript	ENSSAST00005000004.1	protein_coding	1/1	-	-	-	40	40	14	Q/K	Cag/Aag	-	-	1	-	EntrezGene	-	-	-	-	-	-	-
.	NC_045512v2:21602-21602	G	missense_variant	MODERATE	S	ENSSASG00005000004	Transcript	ENSSAST00005000004.1	protein_coding	1/1	-	-	-	40	40	14	Q/E	Cag/Gag	-	-	1	-	EntrezGene	-	-	-	-	-	-	-
.	NC_045512v2:21602-21602	T	stop_gained	HIGH	S	ENSSASG00005000004	Transcript	ENSSAST00005000004.1	protein_coding	1/1	-	-	-	40	40	14	Q/*	Cag/Tag	MN908947.3:21602:C:T	-	1	-	EntrezGene	-	-	-	-	-	-	-
.	NC_045512v2:21603-21603	G	missense_variant	MODERATE	S	ENSSASG00005000004	Transcript	ENSSAST00005000004.1	protein_coding	1/1	-	-	-	41	41	14	Q/R	cAg/cGg	-	-	1	-	EntrezGene	-	-	-	-	-	-	-
.	NC_045512v2:21603-21603	T	missense_variant	MODERATE	S	ENSSASG00005000004	Transcript	ENSSAST00005000004.1	protein_coding	1/1	-	-	-	41	41	14	Q/L	cAg/cTg	-	-	1	-	EntrezGene	-	-	-	-	-	-	-
.	NC_045512v2:21604-21604	A	synonymous_variant	LOW	S	ENSSASG00005000004	Transcript	ENSSAST00005000004.1	protein_coding	1/1	-	-	-	42	42	14	Q	caG/caA	-	-	1	-	EntrezGene	-	-	-	-	-	-	-
.	NC_045512v2:21604-21604	C	missense_variant	MODERATE	S	ENSSASG00005000004	Transcript	ENSSAST00005000004.1	protein_coding	1/1	-	-	-	42	42	14	Q/H	caG/caC	-	-	1	-	EntrezGene	-	-	-	-	-	-	-
.	NC_045512v2:21604-21604	T	missense_variant	MODERATE	S	ENSSASG00005000004	Transcript	ENSSAST00005000004.1	protein_coding	1/1	-	-	-	42	42	14	Q/H	caG/caT	MN908947.3:21604:G:T	-	1	-	EntrezGene	-	-	-	-	-	-	-
.	NC_045512v2:21605-21605	C	missense_variant	MODERATE	S	ENSSASG00005000004	Transcript	ENSSAST00005000004.1	protein_coding	1/1	-	-	-	43	43	15	C/R	Tgt/Cgt	-	-	1	-	EntrezGene	-	-	-	-	-	-	-
.	NC_045512v2:21605-21605	G	missense_variant	MODERATE	S	ENSSASG00005000004	Transcript	ENSSAST00005000004.1	protein_coding	1/1	-	-	-	43	43	15	C/G	Tgt/Ggt	-	-	1	-	EntrezGene	-	-	-	-	-	-	-
.	NC_045512v2:21606-21606	A	missense_variant	MODERATE	S	ENSSASG00005000004	Transcript	ENSSAST00005000004.1	protein_coding	1/1	-	-	-	44	44	15	C/Y	tGt/tAt	-	-	1	-	EntrezGene	-	-	-	-	-	-	-
.	NC_045512v2:21606-21606	C	missense_variant	MODERATE	S	ENSSASG00005000004	Transcript	ENSSAST00005000004.1	protein_coding	1/1	-	-	-	44	44	15	C/S	tGt/tCt	-	-	1	-	EntrezGene	-	-	-	-	-	-	-
.	NC_045512v2:21606-21606	T	missense_variant	MODERATE	S	ENSSASG00005000004	Transcript	ENSSAST00005000004.1	protein_coding	1/1	-	-	-	44	44	15	C/F	tGt/tTt	-	-	1	-	EntrezGene	-	-	-	-	-	-	-
.	NC_045512v2:21607-21607	A	stop_gained	HIGH	S	ENSSASG00005000004	Transcript	ENSSAST00005000004.1	protein_coding	1/1	-	-	-	45	45	15	C/*	tgT/tgA	-	-	1	-	EntrezGene	-	-	-	-	-	-	-
.	NC_045512v2:21607-21607	C	synonymous_variant	LOW	S	ENSSASG00005000004	Transcript	ENSSAST00005000004.1	protein_coding	1/1	-	-	-	45	45	15	C	tgT/tgC	-	-	1	-	EntrezGene	-	-	-	-	-	-	-
.	NC_045512v2:21608-21608	A	missense_variant	MODERATE	S	ENSSASG00005000004	Transcript	ENSSAST00005000004.1	protein_coding	1/1	-	-	-	46	46	16	V/I	Gtt/Att	-	-	1	-	EntrezGene	-	-	-	-	-	-	-
.	NC_045512v2:21608-21608	C	missense_variant	MODERATE	S	ENSSASG00005000004	Transcript	ENSSAST00005000004.1	protein_coding	1/1	-	-	-	46	46	16	V/L	Gtt/Ctt	MN908947.3:21608:G:C	-	1	-	EntrezGene	-	-	-	-	-	-	-
.	NC_045512v2:21608-21608	T	missense_variant	MODERATE	S	ENSSASG00005000004	Transcript	ENSSAST00005000004.1	protein_coding	1/1	-	-	-	46	46	16	V/F	Gtt/Ttt	-	-	1	-	EntrezGene	-	-	-	-	-	-	-
.	NC_045512v2:21609-21609	C	missense_variant	MODERATE	S	ENSSASG00005000004	Transcript	ENSSAST00005000004.1	protein_coding	1/1	-	-	-	47	47	16	V/A	gTt/gCt	-	-	1	-	EntrezGene	-	-	-	-	-	-	-
.	NC_045512v2:21609-21609	G	missense_variant	MODERATE	S	ENSSASG00005000004	Transcript	ENSSAST00005000004.1	protein_coding	1/1	-	-	-	47	47	16	V/G	gTt/gGt	-	-	1	-	EntrezGene	-	-	-	-	-	-	-
.	NC_045512v2:21610-21610	A	synonymous_variant	LOW	S	ENSSASG00005000004	Transcript	ENSSAST00005000004.1	protein_coding	1/1	-	-	-	48	48	16	V	gtT/gtA	-	-	1	-	EntrezGene	-	-	-	-	-	-	-
.	NC_045512v2:21610-21610	C	synonymous_variant	LOW	S	ENSSASG00005000004	Transcript	ENSSAST00005000004.1	protein_coding	1/1	-	-	-	48	48	16	V	gtT/gtC	-	-	1	-	EntrezGene	-	-	-	-	-	-	-
.	NC_045512v2:21610-21610	G	synonymous_variant	LOW	S	ENSSASG00005000004	Transcript	ENSSAST00005000004.1	protein_coding	1/1	-	-	-	48	48	16	V	gtT/gtG	-	-	1	-	EntrezGene	-	-	-	-	-	-	-
.	NC_045512v2:21611-21611	C	missense_variant	MODERATE	S	ENSSASG00005000004	Transcript	ENSSAST00005000004.1	protein_coding	1/1	-	-	-	49	49	17	N/H	Aat/Cat	-	-	1	-	EntrezGene	-	-	-	-	-	-	-
.	NC_045512v2:21611-21611	G	missense_variant	MODERATE	S	ENSSASG00005000004	Transcript	ENSSAST00005000004.1	protein_coding	1/1	-	-	-	49	49	17	N/D	Aat/Gat	-	-	1	-	EntrezGene	-	-	-	-	-	-	-
.	NC_045512v2:21611-21611	T	missense_variant	MODERATE	S	ENSSASG00005000004	Transcript	ENSSAST00005000004.1	protein_coding	1/1	-	-	-	49	49	17	N/Y	Aat/Tat	-	-	1	-	EntrezGene	-	-	-	-	-	-	-
.	NC_045512v2:21612-21612	C	missense_variant	MODERATE	S	ENSSASG00005000004	Transcript	ENSSAST00005000004.1	protein_coding	1/1	-	-	-	50	50	17	N/T	aAt/aCt	-	-	1	-	EntrezGene	-	-	-	-	-	-	-
.	NC_045512v2:21612-21612	G	missense_variant	MODERATE	S	ENSSASG00005000004	Transcript	ENSSAST00005000004.1	protein_coding	1/1	-	-	-	50	50	17	N/S	aAt/aGt	-	-	1	-	EntrezGene	-	-	-	-	-	-	-
.	NC_045512v2:21612-21612	T	missense_variant	MODERATE	S	ENSSASG00005000004	Transcript	ENSSAST00005000004.1	protein_coding	1/1	-	-	-	50	50	17	N/I	aAt/aTt	-	-	1	-	EntrezGene	-	-	-	-	-	-	-
.	NC_045512v2:21613-21613	A	missense_variant	MODERATE	S	ENSSASG00005000004	Transcript	ENSSAST00005000004.1	protein_coding	1/1	-	-	-	51	51	17	N/K	aaT/aaA	-	-	1	-	EntrezGene	-	-	-	-	-	-	-
.	NC_045512v2:21613-21613	C	synonymous_variant	LOW	S	ENSSASG00005000004	Transcript	ENSSAST00005000004.1	protein_coding	1/1	-	-	-	51	51	17	N	aaT/aaC	-	-	1	-	EntrezGene	-	-	-	-	-	-	-
.	NC_045512v2:21613-21613	G	missense_variant	MODERATE	S	ENSSASG00005000004	Transcript	ENSSAST00005000004.1	protein_coding	1/1	-	-	-	51	51	17	N/K	aaT/aaG	-	-	1	-	EntrezGene	-	-	-	-	-	-	-
.	NC_045512v2:21614-21614	A	missense_variant	MODERATE	S	ENSSASG00005000004	Transcript	ENSSAST00005000004.1	protein_coding	1/1	-	-	-	52	52	18	L/I	Ctt/Att	-	-	1	-	EntrezGene	-	-	-	-	-	-	-
.	NC_045512v2:21614-21614	G	missense_variant	MODERATE	S	ENSSASG00005000004	Transcript	ENSSAST00005000004.1	protein_coding	1/1	-	-	-	52	52	18	L/V	Ctt/Gtt	-	-	1	-	EntrezGene	-	-	-	-	-	-	-
.	NC_045512v2:21614-21614	T	missense_variant	MODERATE	S	ENSSASG00005000004	Transcript	ENSSAST00005000004.1	protein_coding	1/1	-	-	-	52	52	18	L/F	Ctt/Ttt	MN908947.3:21614:C:T	-	1	-	EntrezGene	-	-	-	-	-	-	-
.	NC_045512v2:21615-21615	A	missense_variant	MODERATE	S	ENSSASG00005000004	Transcript	ENSSAST00005000004.1	protein_coding	1/1	-	-	-	53	53	18	L/H	cTt/cAt	-	-	1	-	EntrezGene	-	-	-	-	-	-	-
.	NC_045512v2:21615-21615	C	missense_variant	MODERATE	S	ENSSASG00005000004	Transcript	ENSSAST00005000004.1	protein_coding	1/1	-	-	-	53	53	18	L/P	cTt/cCt	-	-	1	-	EntrezGene	-	-	-	-	-	-	-
.	NC_045512v2:21615-21615	G	missense_variant	MODERATE	S	ENSSASG00005000004	Transcript	ENSSAST00005000004.1	protein_coding	1/1	-	-	-	53	53	18	L/R	cTt/cGt	-	-	1	-	EntrezGene	-	-	-	-	-	-	-
.	NC_045512v2:21616-21616	A	synonymous_variant	LOW	S	ENSSASG00005000004	Transcript	ENSSAST00005000004.1	protein_coding	1/1	-	-	-	54	54	18	L	ctT/ctA	-	-	1	-	EntrezGene	-	-	-	-	-	-	-
.	NC_045512v2:21616-21616	C	synonymous_variant	LOW	S	ENSSASG00005000004	Transcript	ENSSAST00005000004.1	protein_coding	1/1	-	-	-	54	54	18	L	ctT/ctC	-	-	1	-	EntrezGene	-	-	-	-	-	-	-
.	NC_045512v2:21617-21617	C	missense_variant	MODERATE	S	ENSSASG00005000004	Transcript	ENSSAST00005000004.1	protein_coding	1/1	-	-	-	55	55	19	T/P	Aca/Cca	-	-	1	-	EntrezGene	-	-	-	-	-	-	-
.	NC_045512v2:21617-21617	G	missense_variant	MODERATE	S	ENSSASG00005000004	Transcript	ENSSAST00005000004.1	protein_coding	1/1	-	-	-	55	55	19	T/A	Aca/Gca	-	-	1	-	EntrezGene	-	-	-	-	-	-	-
.	NC_045512v2:21617-21617	T	missense_variant	MODERATE	S	ENSSASG00005000004	Transcript	ENSSAST00005000004.1	protein_coding	1/1	-	-	-	55	55	19	T/S	Aca/Tca	-	-	1	-	EntrezGene	-	-	-	-	-	-	-
.	NC_045512v2:21618-21618	A	missense_variant	MODERATE	S	ENSSASG00005000004	Transcript	ENSSAST00005000004.1	protein_coding	1/1	-	-	-	56	56	19	T/K	aCa/aAa	-	-	1	-	EntrezGene	-	-	-	-	-	-	-
.	NC_045512v2:21618-21618	G	missense_variant	MODERATE	S	ENSSASG00005000004	Transcript	ENSSAST00005000004.1	protein_coding	1/1	-	-	-	56	56	19	T/R	aCa/aGa	-	-	1	-	EntrezGene	-	-	-	-	-	-	-
.	NC_045512v2:21618-21618	T	missense_variant	MODERATE	S	ENSSASG00005000004	Transcript	ENSSAST00005000004.1	protein_coding	1/1	-	-	-	56	56	19	T/I	aCa/aTa	MN908947.3:21618:C:T	-	1	-	EntrezGene	-	-	-	-	-	-	-
.	NC_045512v2:21619-21619	C	synonymous_variant	LOW	S	ENSSASG00005000004	Transcript	ENSSAST00005000004.1	protein_coding	1/1	-	-	-	57	57	19	T	acA/acC	-	-	1	-	EntrezGene	-	-	-	-	-	-	-
.	NC_045512v2:21619-21619	G	synonymous_variant	LOW	S	ENSSASG00005000004	Transcript	ENSSAST00005000004.1	protein_coding	1/1	-	-	-	57	57	19	T	acA/acG	-	-	1	-	EntrezGene	-	-	-	-	-	-	-
.	NC_045512v2:21619-21619	T	synonymous_variant	LOW	S	ENSSASG00005000004	Transcript	ENSSAST00005000004.1	protein_coding	1/1	-	-	-	57	57	19	T	acA/acT	-	-	1	-	EntrezGene	-	-	-	-	-	-	-
.	NC_045512v2:21620-21620	C	missense_variant	MODERATE	S	ENSSASG00005000004	Transcript	ENSSAST00005000004.1	protein_coding	1/1	-	-	-	58	58	20	T/P	Acc/Ccc	-	-	1	-	EntrezGene	-	-	-	-	-	-	-
.	NC_045512v2:21620-21620	G	missense_variant	MODERATE	S	ENSSASG00005000004	Transcript	ENSSAST00005000004.1	protein_coding	1/1	-	-	-	58	58	20	T/A	Acc/Gcc	-	-	1	-	EntrezGene	-	-	-	-	-	-	-
.	NC_045512v2:21620-21620	T	missense_variant	MODERATE	S	ENSSASG00005000004	Transcript	ENSSAST00005000004.1	protein_coding	1/1	-	-	-	58	58	20	T/S	Acc/Tcc	-	-	1	-	EntrezGene	-	-	-	-	-	-	-
.	NC_045512v2:21621-21621	A	missense_variant	MODERATE	S	ENSSASG00005000004	Transcript	ENSSAST00005000004.1	protein_coding	1/1	-	-	-	59	59	20	T/N	aCc/aAc	-	-	1	-	EntrezGene	-	-	-	-	-	-	-
.	NC_045512v2:21621-21621	G	missense_variant	MODERATE	S	ENSSASG00005000004	Transcript	ENSSAST00005000004.1	protein_coding	1/1	-	-	-	59	59	20	T/S	aCc/aGc	-	-	1	-	EntrezGene	-	-	-	-	-	-	-
.	NC_045512v2:21621-21621	T	missense_variant	MODERATE	S	ENSSASG00005000004	Transcript	ENSSAST00005000004.1	protein_coding	1/1	-	-	-	59	59	20	T/I	aCc/aTc	MN908947.3:21621:C:T	-	1	-	EntrezGene	-	-	-	-	-	-	-
.	NC_045512v2:21622-21622	A	synonymous_variant	LOW	S	ENSSASG00005000004	Transcript	ENSSAST00005000004.1	protein_coding	1/1	-	-	-	60	60	20	T	acC/acA	MN908947.3:21622:C:T	-	1	-	EntrezGene	-	-	-	-	-	-	-
.	NC_045512v2:21622-21622	G	synonymous_variant	LOW	S	ENSSASG00005000004	Transcript	ENSSAST00005000004.1	protein_coding	1/1	-	-	-	60	60	20	T	acC/acG	-	-	1	-	EntrezGene	-	-	-	-	-	-	-
.	NC_045512v2:21622-21622	T	synonymous_variant	LOW	S	ENSSASG00005000004	Transcript	ENSSAST00005000004.1	protein_coding	1/1	-	-	-	60	60	20	T	acC/acT	MN908947.3:21622:C:T	-	1	-	EntrezGene	-	-	-	-	-	-	-
.	NC_045512v2:21623-21623	C	synonymous_variant	LOW	S	ENSSASG00005000004	Transcript	ENSSAST00005000004.1	protein_coding	1/1	-	-	-	61	61	21	R	Aga/Cga	-	-	1	-	EntrezGene	-	-	-	-	-	-	-
.	NC_045512v2:21623-21623	G	missense_variant	MODERATE	S	ENSSASG00005000004	Transcript	ENSSAST00005000004.1	protein_coding	1/1	-	-	-	61	61	21	R/G	Aga/Gga	-	-	1	-	EntrezGene	-	-	-	-	-	-	-
.	NC_045512v2:21623-21623	T	stop_gained	HIGH	S	ENSSASG00005000004	Transcript	ENSSAST00005000004.1	protein_coding	1/1	-	-	-	61	61	21	R/*	Aga/Tga	-	-	1	-	EntrezGene	-	-	-	-	-	-	-
.	NC_045512v2:21624-21624	A	missense_variant	MODERATE	S	ENSSASG00005000004	Transcript	ENSSAST00005000004.1	protein_coding	1/1	-	-	-	62	62	21	R/K	aGa/aAa	-	-	1	-	EntrezGene	-	-	-	-	-	-	-
.	NC_045512v2:21624-21624	C	missense_variant	MODERATE	S	ENSSASG00005000004	Transcript	ENSSAST00005000004.1	protein_coding	1/1	-	-	-	62	62	21	R/T	aGa/aCa	MN908947.3:21624:G:T	-	1	-	EntrezGene	-	-	-	-	-	-	-
.	NC_045512v2:21624-21624	T	missense_variant	MODERATE	S	ENSSASG00005000004	Transcript	ENSSAST00005000004.1	protein_coding	1/1	-	-	-	62	62	21	R/I	aGa/aTa	MN908947.3:21624:G:T	-	1	-	EntrezGene	-	-	-	-	-	-	-
.	NC_045512v2:21625-21625	C	missense_variant	MODERATE	S	ENSSASG00005000004	Transcript	ENSSAST00005000004.1	protein_coding	1/1	-	-	-	63	63	21	R/S	agA/agC	-	-	1	-	EntrezGene	-	-	-	-	-	-	-
.	NC_045512v2:21625-21625	G	synonymous_variant	LOW	S	ENSSASG00005000004	Transcript	ENSSAST00005000004.1	protein_coding	1/1	-	-	-	63	63	21	R	agA/agG	MN908947.3:21625:A:G	-	1	-	EntrezGene	-	-	-	-	-	-	-
.	NC_045512v2:21625-21625	T	missense_variant	MODERATE	S	ENSSASG00005000004	Transcript	ENSSAST00005000004.1	protein_coding	1/1	-	-	-	63	63	21	R/S	agA/agT	-	-	1	-	EntrezGene	-	-	-	-	-	-	-
.	NC_045512v2:21626-21626	C	missense_variant	MODERATE	S	ENSSASG00005000004	Transcript	ENSSAST00005000004.1	protein_coding	1/1	-	-	-	64	64	22	T/P	Act/Cct	-	-	1	-	EntrezGene	-	-	-	-	-	-	-
.	NC_045512v2:21626-21626	G	missense_variant	MODERATE	S	ENSSASG00005000004	Transcript	ENSSAST00005000004.1	protein_coding	1/1	-	-	-	64	64	22	T/A	Act/Gct	-	-	1	-	EntrezGene	-	-	-	-	-	-	-
.	NC_045512v2:21626-21626	T	missense_variant	MODERATE	S	ENSSASG00005000004	Transcript	ENSSAST00005000004.1	protein_coding	1/1	-	-	-	64	64	22	T/S	Act/Tct	-	-	1	-	EntrezGene	-	-	-	-	-	-	-
.	NC_045512v2:21627-21627	A	missense_variant	MODERATE	S	ENSSASG00005000004	Transcript	ENSSAST00005000004.1	protein_coding	1/1	-	-	-	65	65	22	T/N	aCt/aAt	MN908947.3:21627:C:T	-	1	-	EntrezGene	-	-	-	-	-	-	-
.	NC_045512v2:21627-21627	G	missense_variant	MODERATE	S	ENSSASG00005000004	Transcript	ENSSAST00005000004.1	protein_coding	1/1	-	-	-	65	65	22	T/S	aCt/aGt	-	-	1	-	EntrezGene	-	-	-	-	-	-	-
.	NC_045512v2:21627-21627	T	missense_variant	MODERATE	S	ENSSASG00005000004	Transcript	ENSSAST00005000004.1	protein_coding	1/1	-	-	-	65	65	22	T/I	aCt/aTt	MN908947.3:21627:C:T	-	1	-	EntrezGene	-	-	-	-	-	-	-
.	NC_045512v2:21628-21628	A	synonymous_variant	LOW	S	ENSSASG00005000004	Transcript	ENSSAST00005000004.1	protein_coding	1/1	-	-	-	66	66	22	T	acT/acA	-	-	1	-	EntrezGene	-	-	-	-	-	-	-
.	NC_045512v2:21628-21628	C	synonymous_variant	LOW	S	ENSSASG00005000004	Transcript	ENSSAST00005000004.1	protein_coding	1/1	-	-	-	66	66	22	T	acT/acC	-	-	1	-	EntrezGene	-	-	-	-	-	-	-
.	NC_045512v2:21628-21628	G	synonymous_variant	LOW	S	ENSSASG00005000004	Transcript	ENSSAST00005000004.1	protein_coding	1/1	-	-	-	66	66	22	T	acT/acG	-	-	1	-	EntrezGene	-	-	-	-	-	-	-
.	NC_045512v2:21629-21629	A	missense_variant	MODERATE	S	ENSSASG00005000004	Transcript	ENSSAST00005000004.1	protein_coding	1/1	-	-	-	67	67	23	Q/K	Caa/Aaa	-	-	1	-	EntrezGene	-	-	-	-	-	-	-
.	NC_045512v2:21629-21629	G	missense_variant	MODERATE	S	ENSSASG00005000004	Transcript	ENSSAST00005000004.1	protein_coding	1/1	-	-	-	67	67	23	Q/E	Caa/Gaa	-	-	1	-	EntrezGene	-	-	-	-	-	-	-
.	NC_045512v2:21629-21629	T	stop_gained	HIGH	S	ENSSASG00005000004	Transcript	ENSSAST00005000004.1	protein_coding	1/1	-	-	-	67	67	23	Q/*	Caa/Taa	MN908947.3:21629:C:T	-	1	-	EntrezGene	-	-	-	-	-	-	-
.	NC_045512v2:21630-21630	C	missense_variant	MODERATE	S	ENSSASG00005000004	Transcript	ENSSAST00005000004.1	protein_coding	1/1	-	-	-	68	68	23	Q/P	cAa/cCa	-	-	1	-	EntrezGene	-	-	-	-	-	-	-
.	NC_045512v2:21630-21630	G	missense_variant	MODERATE	S	ENSSASG00005000004	Transcript	ENSSAST00005000004.1	protein_coding	1/1	-	-	-	68	68	23	Q/R	cAa/cGa	MN908947.3:21630:A:G	-	1	-	EntrezGene	-	-	-	-	-	-	-
.	NC_045512v2:21630-21630	T	missense_variant	MODERATE	S	ENSSASG00005000004	Transcript	ENSSAST00005000004.1	protein_coding	1/1	-	-	-	68	68	23	Q/L	cAa/cTa	-	-	1	-	EntrezGene	-	-	-	-	-	-	-
.	NC_045512v2:21631-21631	C	missense_variant	MODERATE	S	ENSSASG00005000004	Transcript	ENSSAST00005000004.1	protein_coding	1/1	-	-	-	69	69	23	Q/H	caA/caC	-	-	1	-	EntrezGene	-	-	-	-	-	-	-
.	NC_045512v2:21631-21631	G	synonymous_variant	LOW	S	ENSSASG00005000004	Transcript	ENSSAST00005000004.1	protein_coding	1/1	-	-	-	69	69	23	Q	caA/caG	-	-	1	-	EntrezGene	-	-	-	-	-	-	-
.	NC_045512v2:21631-21631	T	missense_variant	MODERATE	S	ENSSASG00005000004	Transcript	ENSSAST00005000004.1	protein_coding	1/1	-	-	-	69	69	23	Q/H	caA/caT	-	-	1	-	EntrezGene	-	-	-	-	-	-	-
.	NC_045512v2:21632-21632	A	missense_variant	MODERATE	S	ENSSASG00005000004	Transcript	ENSSAST00005000004.1	protein_coding	1/1	-	-	-	70	70	24	L/I	Tta/Ata	-	-	1	-	EntrezGene	-	-	-	-	-	-	-
.	NC_045512v2:21632-21632	C	synonymous_variant	LOW	S	ENSSASG00005000004	Transcript	ENSSAST00005000004.1	protein_coding	1/1	-	-	-	70	70	24	L	Tta/Cta	MN908947.3:21632:T:C	-	1	-	EntrezGene	-	-	-	-	-	-	-
.	NC_045512v2:21632-21632	G	missense_variant	MODERATE	S	ENSSASG00005000004	Transcript	ENSSAST00005000004.1	protein_coding	1/1	-	-	-	70	70	24	L/V	Tta/Gta	-	-	1	-	EntrezGene	-	-	-	-	-	-	-
.	NC_045512v2:21633-21633	C	missense_variant	MODERATE	S	ENSSASG00005000004	Transcript	ENSSAST00005000004.1	protein_coding	1/1	-	-	-	71	71	24	L/S	tTa/tCa	-	-	1	-	EntrezGene	-	-	-	-	-	-	-
.	NC_045512v2:21634-21634	C	missense_variant	MODERATE	S	ENSSASG00005000004	Transcript	ENSSAST00005000004.1	protein_coding	1/1	-	-	-	72	72	24	L/F	ttA/ttC	-	-	1	-	EntrezGene	-	-	-	-	-	-	-
.	NC_045512v2:21634-21634	G	synonymous_variant	LOW	S	ENSSASG00005000004	Transcript	ENSSAST00005000004.1	protein_coding	1/1	-	-	-	72	72	24	L	ttA/ttG	-	-	1	-	EntrezGene	-	-	-	-	-	-	-
.	NC_045512v2:21634-21634	T	missense_variant	MODERATE	S	ENSSASG00005000004	Transcript	ENSSAST00005000004.1	protein_coding	1/1	-	-	-	72	72	24	L/F	ttA/ttT	-	-	1	-	EntrezGene	-	-	-	-	-	-	-
.	NC_045512v2:21635-21635	A	missense_variant	MODERATE	S	ENSSASG00005000004	Transcript	ENSSAST00005000004.1	protein_coding	1/1	-	-	-	73	73	25	P/T	Ccc/Acc	MN908947.3:21635:C:A,T	-	1	-	EntrezGene	-	-	-	-	-	-	-
.	NC_045512v2:21635-21635	G	missense_variant	MODERATE	S	ENSSASG00005000004	Transcript	ENSSAST00005000004.1	protein_coding	1/1	-	-	-	73	73	25	P/A	Ccc/Gcc	-	-	1	-	EntrezGene	-	-	-	-	-	-	-
.	NC_045512v2:21635-21635	T	missense_variant	MODERATE	S	ENSSASG00005000004	Transcript	ENSSAST00005000004.1	protein_coding	1/1	-	-	-	73	73	25	P/S	Ccc/Tcc	MN908947.3:21635:C:A,T	-	1	-	EntrezGene	-	-	-	-	-	-	-
.	NC_045512v2:21636-21636	A	missense_variant	MODERATE	S	ENSSASG00005000004	Transcript	ENSSAST00005000004.1	protein_coding	1/1	-	-	-	74	74	25	P/H	cCc/cAc	-	-	1	-	EntrezGene	-	-	-	-	-	-	-
.	NC_045512v2:21636-21636	G	missense_variant	MODERATE	S	ENSSASG00005000004	Transcript	ENSSAST00005000004.1	protein_coding	1/1	-	-	-	74	74	25	P/R	cCc/cGc	-	-	1	-	EntrezGene	-	-	-	-	-	-	-
.	NC_045512v2:21636-21636	T	missense_variant	MODERATE	S	ENSSASG00005000004	Transcript	ENSSAST00005000004.1	protein_coding	1/1	-	-	-	74	74	25	P/L	cCc/cTc	-	-	1	-	EntrezGene	-	-	-	-	-	-	-
.	NC_045512v2:21637-21637	A	synonymous_variant	LOW	S	ENSSASG00005000004	Transcript	ENSSAST00005000004.1	protein_coding	1/1	-	-	-	75	75	25	P	ccC/ccA	-	-	1	-	EntrezGene	-	-	-	-	-	-	-
.	NC_045512v2:21637-21637	G	synonymous_variant	LOW	S	ENSSASG00005000004	Transcript	ENSSAST00005000004.1	protein_coding	1/1	-	-	-	75	75	25	P	ccC/ccG	-	-	1	-	EntrezGene	-	-	-	-	-	-	-
.	NC_045512v2:21637-21637	T	synonymous_variant	LOW	S	ENSSASG00005000004	Transcript	ENSSAST00005000004.1	protein_coding	1/1	-	-	-	75	75	25	P	ccC/ccT	MN908947.3:21637:C:T	-	1	-	EntrezGene	-	-	-	-	-	-	-
.	NC_045512v2:21638-21638	A	missense_variant	MODERATE	S	ENSSASG00005000004	Transcript	ENSSAST00005000004.1	protein_coding	1/1	-	-	-	76	76	26	P/T	Cct/Act	-	-	1	-	EntrezGene	-	-	-	-	-	-	-
.	NC_045512v2:21638-21638	G	missense_variant	MODERATE	S	ENSSASG00005000004	Transcript	ENSSAST00005000004.1	protein_coding	1/1	-	-	-	76	76	26	P/A	Cct/Gct	-	-	1	-	EntrezGene	-	-	-	-	-	-	-
.	NC_045512v2:21638-21638	T	missense_variant	MODERATE	S	ENSSASG00005000004	Transcript	ENSSAST00005000004.1	protein_coding	1/1	-	-	-	76	76	26	P/S	Cct/Tct	MN908947.3:21638:C:T	-	1	-	EntrezGene	-	-	-	-	-	-	-
.	NC_045512v2:21639-21639	A	missense_variant	MODERATE	S	ENSSASG00005000004	Transcript	ENSSAST00005000004.1	protein_coding	1/1	-	-	-	77	77	26	P/H	cCt/cAt	-	-	1	-	EntrezGene	-	-	-	-	-	-	-
.	NC_045512v2:21639-21639	G	missense_variant	MODERATE	S	ENSSASG00005000004	Transcript	ENSSAST00005000004.1	protein_coding	1/1	-	-	-	77	77	26	P/R	cCt/cGt	-	-	1	-	EntrezGene	-	-	-	-	-	-	-
.	NC_045512v2:21639-21639	T	missense_variant	MODERATE	S	ENSSASG00005000004	Transcript	ENSSAST00005000004.1	protein_coding	1/1	-	-	-	77	77	26	P/L	cCt/cTt	MN908947.3:21639:C:T	-	1	-	EntrezGene	-	-	-	-	-	-	-
.	NC_045512v2:21640-21640	A	synonymous_variant	LOW	S	ENSSASG00005000004	Transcript	ENSSAST00005000004.1	protein_coding	1/1	-	-	-	78	78	26	P	ccT/ccA	-	-	1	-	EntrezGene	-	-	-	-	-	-	-
.	NC_045512v2:21640-21640	C	synonymous_variant	LOW	S	ENSSASG00005000004	Transcript	ENSSAST00005000004.1	protein_coding	1/1	-	-	-	78	78	26	P	ccT/ccC	-	-	1	-	EntrezGene	-	-	-	-	-	-	-
.	NC_045512v2:21640-21640	G	synonymous_variant	LOW	S	ENSSASG00005000004	Transcript	ENSSAST00005000004.1	protein_coding	1/1	-	-	-	78	78	26	P	ccT/ccG	-	-	1	-	EntrezGene	-	-	-	-	-	-	-
.	NC_045512v2:21641-21641	A	missense_variant	MODERATE	S	ENSSASG00005000004	Transcript	ENSSAST00005000004.1	protein_coding	1/1	-	-	-	79	79	27	A/T	Gca/Aca	-	-	1	-	EntrezGene	-	-	-	-	-	-	-
.	NC_045512v2:21641-21641	C	missense_variant	MODERATE	S	ENSSASG00005000004	Transcript	ENSSAST00005000004.1	protein_coding	1/1	-	-	-	79	79	27	A/P	Gca/Cca	-	-	1	-	EntrezGene	-	-	-	-	-	-	-
.	NC_045512v2:21641-21641	T	missense_variant	MODERATE	S	ENSSASG00005000004	Transcript	ENSSAST00005000004.1	protein_coding	1/1	-	-	-	79	79	27	A/S	Gca/Tca	-	-	1	-	EntrezGene	-	-	-	-	-	-	-
.	NC_045512v2:21642-21642	A	missense_variant	MODERATE	S	ENSSASG00005000004	Transcript	ENSSAST00005000004.1	protein_coding	1/1	-	-	-	80	80	27	A/E	gCa/gAa	-	-	1	-	EntrezGene	-	-	-	-	-	-	-
.	NC_045512v2:21642-21642	G	missense_variant	MODERATE	S	ENSSASG00005000004	Transcript	ENSSAST00005000004.1	protein_coding	1/1	-	-	-	80	80	27	A/G	gCa/gGa	-	-	1	-	EntrezGene	-	-	-	-	-	-	-
.	NC_045512v2:21642-21642	T	missense_variant	MODERATE	S	ENSSASG00005000004	Transcript	ENSSAST00005000004.1	protein_coding	1/1	-	-	-	80	80	27	A/V	gCa/gTa	MN908947.3:21642:C:T	-	1	-	EntrezGene	-	-	-	-	-	-	-
.	NC_045512v2:21643-21643	C	synonymous_variant	LOW	S	ENSSASG00005000004	Transcript	ENSSAST00005000004.1	protein_coding	1/1	-	-	-	81	81	27	A	gcA/gcC	-	-	1	-	EntrezGene	-	-	-	-	-	-	-
.	NC_045512v2:21643-21643	G	synonymous_variant	LOW	S	ENSSASG00005000004	Transcript	ENSSAST00005000004.1	protein_coding	1/1	-	-	-	81	81	27	A	gcA/gcG	-	-	1	-	EntrezGene	-	-	-	-	-	-	-
.	NC_045512v2:21643-21643	T	synonymous_variant	LOW	S	ENSSASG00005000004	Transcript	ENSSAST00005000004.1	protein_coding	1/1	-	-	-	81	81	27	A	gcA/gcT	-	-	1	-	EntrezGene	-	-	-	-	-	-	-
.	NC_045512v2:21644-21644	A	missense_variant	MODERATE	S	ENSSASG00005000004	Transcript	ENSSAST00005000004.1	protein_coding	1/1	-	-	-	82	82	28	Y/N	Tac/Aac	MN908947.3:21644:T:C	-	1	-	EntrezGene	-	-	-	-	-	-	-
.	NC_045512v2:21644-21644	C	missense_variant	MODERATE	S	ENSSASG00005000004	Transcript	ENSSAST00005000004.1	protein_coding	1/1	-	-	-	82	82	28	Y/H	Tac/Cac	MN908947.3:21644:T:C	-	1	-	EntrezGene	-	-	-	-	-	-	-
.	NC_045512v2:21644-21644	G	missense_variant	MODERATE	S	ENSSASG00005000004	Transcript	ENSSAST00005000004.1	protein_coding	1/1	-	-	-	82	82	28	Y/D	Tac/Gac	-	-	1	-	EntrezGene	-	-	-	-	-	-	-
.	NC_045512v2:21645-21645	C	missense_variant	MODERATE	S	ENSSASG00005000004	Transcript	ENSSAST00005000004.1	protein_coding	1/1	-	-	-	83	83	28	Y/S	tAc/tCc	-	-	1	-	EntrezGene	-	-	-	-	-	-	-
.	NC_045512v2:21645-21645	G	missense_variant	MODERATE	S	ENSSASG00005000004	Transcript	ENSSAST00005000004.1	protein_coding	1/1	-	-	-	83	83	28	Y/C	tAc/tGc	-	-	1	-	EntrezGene	-	-	-	-	-	-	-
.	NC_045512v2:21645-21645	T	missense_variant	MODERATE	S	ENSSASG00005000004	Transcript	ENSSAST00005000004.1	protein_coding	1/1	-	-	-	83	83	28	Y/F	tAc/tTc	-	-	1	-	EntrezGene	-	-	-	-	-	-	-
.	NC_045512v2:21646-21646	A	stop_gained	HIGH	S	ENSSASG00005000004	Transcript	ENSSAST00005000004.1	protein_coding	1/1	-	-	-	84	84	28	Y/*	taC/taA	-	-	1	-	EntrezGene	-	-	-	-	-	-	-
.	NC_045512v2:21646-21646	T	synonymous_variant	LOW	S	ENSSASG00005000004	Transcript	ENSSAST00005000004.1	protein_coding	1/1	-	-	-	84	84	28	Y	taC/taT	MN908947.3:21646:C:T	-	1	-	EntrezGene	-	-	-	-	-	-	-
.	NC_045512v2:21647-21647	C	missense_variant	MODERATE	S	ENSSASG00005000004	Transcript	ENSSAST00005000004.1	protein_coding	1/1	-	-	-	85	85	29	T/P	Act/Cct	-	-	1	-	EntrezGene	-	-	-	-	-	-	-
.	NC_045512v2:21647-21647	G	missense_variant	MODERATE	S	ENSSASG00005000004	Transcript	ENSSAST00005000004.1	protein_coding	1/1	-	-	-	85	85	29	T/A	Act/Gct	-	-	1	-	EntrezGene	-	-	-	-	-	-	-
.	NC_045512v2:21647-21647	T	missense_variant	MODERATE	S	ENSSASG00005000004	Transcript	ENSSAST00005000004.1	protein_coding	1/1	-	-	-	85	85	29	T/S	Act/Tct	-	-	1	-	EntrezGene	-	-	-	-	-	-	-
.	NC_045512v2:21648-21648	A	missense_variant	MODERATE	S	ENSSASG00005000004	Transcript	ENSSAST00005000004.1	protein_coding	1/1	-	-	-	86	86	29	T/N	aCt/aAt	-	-	1	-	EntrezGene	-	-	-	-	-	-	-
.	NC_045512v2:21648-21648	G	missense_variant	MODERATE	S	ENSSASG00005000004	Transcript	ENSSAST00005000004.1	protein_coding	1/1	-	-	-	86	86	29	T/S	aCt/aGt	-	-	1	-	EntrezGene	-	-	-	-	-	-	-
.	NC_045512v2:21648-21648	T	missense_variant	MODERATE	S	ENSSASG00005000004	Transcript	ENSSAST00005000004.1	protein_coding	1/1	-	-	-	86	86	29	T/I	aCt/aTt	MN908947.3:21648:C:T	-	1	-	EntrezGene	-	-	-	-	-	-	-
.	NC_045512v2:21649-21649	A	synonymous_variant	LOW	S	ENSSASG00005000004	Transcript	ENSSAST00005000004.1	protein_coding	1/1	-	-	-	87	87	29	T	acT/acA	-	-	1	-	EntrezGene	-	-	-	-	-	-	-
.	NC_045512v2:21649-21649	C	synonymous_variant	LOW	S	ENSSASG00005000004	Transcript	ENSSAST00005000004.1	protein_coding	1/1	-	-	-	87	87	29	T	acT/acC	-	-	1	-	EntrezGene	-	-	-	-	-	-	-
.	NC_045512v2:21649-21649	G	synonymous_variant	LOW	S	ENSSASG00005000004	Transcript	ENSSAST00005000004.1	protein_coding	1/1	-	-	-	87	87	29	T	acT/acG	-	-	1	-	EntrezGene	-	-	-	-	-	-	-
.	NC_045512v2:21650-21650	C	missense_variant	MODERATE	S	ENSSASG00005000004	Transcript	ENSSAST00005000004.1	protein_coding	1/1	-	-	-	88	88	30	N/H	Aat/Cat	-	-	1	-	EntrezGene	-	-	-	-	-	-	-
.	NC_045512v2:21650-21650	G	missense_variant	MODERATE	S	ENSSASG00005000004	Transcript	ENSSAST00005000004.1	protein_coding	1/1	-	-	-	88	88	30	N/D	Aat/Gat	MN908947.3:21650:A:G	-	1	-	EntrezGene	-	-	-	-	-	-	-
.	NC_045512v2:21650-21650	T	missense_variant	MODERATE	S	ENSSASG00005000004	Transcript	ENSSAST00005000004.1	protein_coding	1/1	-	-	-	88	88	30	N/Y	Aat/Tat	-	-	1	-	EntrezGene	-	-	-	-	-	-	-
.	NC_045512v2:21651-21651	C	missense_variant	MODERATE	S	ENSSASG00005000004	Transcript	ENSSAST00005000004.1	protein_coding	1/1	-	-	-	89	89	30	N/T	aAt/aCt	-	-	1	-	EntrezGene	-	-	-	-	-	-	-
.	NC_045512v2:21651-21651	G	missense_variant	MODERATE	S	ENSSASG00005000004	Transcript	ENSSAST00005000004.1	protein_coding	1/1	-	-	-	89	89	30	N/S	aAt/aGt	MN908947.3:21651:A:G	-	1	-	EntrezGene	-	-	-	-	-	-	-
.	NC_045512v2:21651-21651	T	missense_variant	MODERATE	S	ENSSASG00005000004	Transcript	ENSSAST00005000004.1	protein_coding	1/1	-	-	-	89	89	30	N/I	aAt/aTt	-	-	1	-	EntrezGene	-	-	-	-	-	-	-
.	NC_045512v2:21652-21652	A	missense_variant	MODERATE	S	ENSSASG00005000004	Transcript	ENSSAST00005000004.1	protein_coding	1/1	-	-	-	90	90	30	N/K	aaT/aaA	-	-	1	-	EntrezGene	-	-	-	-	-	-	-
.	NC_045512v2:21652-21652	C	synonymous_variant	LOW	S	ENSSASG00005000004	Transcript	ENSSAST00005000004.1	protein_coding	1/1	-	-	-	90	90	30	N	aaT/aaC	-	-	1	-	EntrezGene	-	-	-	-	-	-	-
.	NC_045512v2:21652-21652	G	missense_variant	MODERATE	S	ENSSASG00005000004	Transcript	ENSSAST00005000004.1	protein_coding	1/1	-	-	-	90	90	30	N/K	aaT/aaG	-	-	1	-	EntrezGene	-	-	-	-	-	-	-
.	NC_045512v2:21653-21653	A	missense_variant	MODERATE	S	ENSSASG00005000004	Transcript	ENSSAST00005000004.1	protein_coding	1/1	-	-	-	91	91	31	S/T	Tct/Act	-	-	1	-	EntrezGene	-	-	-	-	-	-	-
.	NC_045512v2:21653-21653	G	missense_variant	MODERATE	S	ENSSASG00005000004	Transcript	ENSSAST00005000004.1	protein_coding	1/1	-	-	-	91	91	31	S/A	Tct/Gct	-	-	1	-	EntrezGene	-	-	-	-	-	-	-
.	NC_045512v2:21654-21654	G	missense_variant	MODERATE	S	ENSSASG00005000004	Transcript	ENSSAST00005000004.1	protein_coding	1/1	-	-	-	92	92	31	S/C	tCt/tGt	-	-	1	-	EntrezGene	-	-	-	-	-	-	-
.	NC_045512v2:21654-21654	T	missense_variant	MODERATE	S	ENSSASG00005000004	Transcript	ENSSAST00005000004.1	protein_coding	1/1	-	-	-	92	92	31	S/F	tCt/tTt	MN908947.3:21654:C:T	-	1	-	EntrezGene	-	-	-	-	-	-	-
.	NC_045512v2:21655-21655	A	synonymous_variant	LOW	S	ENSSASG00005000004	Transcript	ENSSAST00005000004.1	protein_coding	1/1	-	-	-	93	93	31	S	tcT/tcA	-	-	1	-	EntrezGene	-	-	-	-	-	-	-
.	NC_045512v2:21655-21655	C	synonymous_variant	LOW	S	ENSSASG00005000004	Transcript	ENSSAST00005000004.1	protein_coding	1/1	-	-	-	93	93	31	S	tcT/tcC	-	-	1	-	EntrezGene	-	-	-	-	-	-	-
.	NC_045512v2:21655-21655	G	synonymous_variant	LOW	S	ENSSASG00005000004	Transcript	ENSSAST00005000004.1	protein_coding	1/1	-	-	-	93	93	31	S	tcT/tcG	-	-	1	-	EntrezGene	-	-	-	-	-	-	-
.	NC_045512v2:21656-21656	A	missense_variant	MODERATE	S	ENSSASG00005000004	Transcript	ENSSAST00005000004.1	protein_coding	1/1	-	-	-	94	94	32	F/I	Ttc/Atc	MN908947.3:21656:T:A	-	1	-	EntrezGene	-	-	-	-	-	-	-
.	NC_045512v2:21656-21656	C	missense_variant	MODERATE	S	ENSSASG00005000004	Transcript	ENSSAST00005000004.1	protein_coding	1/1	-	-	-	94	94	32	F/L	Ttc/Ctc	MN908947.3:21656:T:A	-	1	-	EntrezGene	-	-	-	-	-	-	-
.	NC_045512v2:21656-21656	G	missense_variant	MODERATE	S	ENSSASG00005000004	Transcript	ENSSAST00005000004.1	protein_coding	1/1	-	-	-	94	94	32	F/V	Ttc/Gtc	-	-	1	-	EntrezGene	-	-	-	-	-	-	-
.	NC_045512v2:21657-21657	A	missense_variant	MODERATE	S	ENSSASG00005000004	Transcript	ENSSAST00005000004.1	protein_coding	1/1	-	-	-	95	95	32	F/Y	tTc/tAc	-	-	1	-	EntrezGene	-	-	-	-	-	-	-
.	NC_045512v2:21657-21657	C	missense_variant	MODERATE	S	ENSSASG00005000004	Transcript	ENSSAST00005000004.1	protein_coding	1/1	-	-	-	95	95	32	F/S	tTc/tCc	-	-	1	-	EntrezGene	-	-	-	-	-	-	-
.	NC_045512v2:21657-21657	G	missense_variant	MODERATE	S	ENSSASG00005000004	Transcript	ENSSAST00005000004.1	protein_coding	1/1	-	-	-	95	95	32	F/C	tTc/tGc	-	-	1	-	EntrezGene	-	-	-	-	-	-	-
.	NC_045512v2:21658-21658	A	missense_variant	MODERATE	S	ENSSASG00005000004	Transcript	ENSSAST00005000004.1	protein_coding	1/1	-	-	-	96	96	32	F/L	ttC/ttA	-	-	1	-	EntrezGene	-	-	-	-	-	-	-
.	NC_045512v2:21658-21658	G	missense_variant	MODERATE	S	ENSSASG00005000004	Transcript	ENSSAST00005000004.1	protein_coding	1/1	-	-	-	96	96	32	F/L	ttC/ttG	-	-	1	-	EntrezGene	-	-	-	-	-	-	-
.	NC_045512v2:21658-21658	T	synonymous_variant	LOW	S	ENSSASG00005000004	Transcript	ENSSAST00005000004.1	protein_coding	1/1	-	-	-	96	96	32	F	ttC/ttT	-	-	1	-	EntrezGene	-	-	-	-	-	-	-
.	NC_045512v2:21659-21659	G	missense_variant	MODERATE	S	ENSSASG00005000004	Transcript	ENSSAST00005000004.1	protein_coding	1/1	-	-	-	97	97	33	T/A	Aca/Gca	-	-	1	-	EntrezGene	-	-	-	-	-	-	-
.	NC_045512v2:21659-21659	T	missense_variant	MODERATE	S	ENSSASG00005000004	Transcript	ENSSAST00005000004.1	protein_coding	1/1	-	-	-	97	97	33	T/S	Aca/Tca	-	-	1	-	EntrezGene	-	-	-	-	-	-	-
.	NC_045512v2:21660-21660	A	missense_variant	MODERATE	S	ENSSASG00005000004	Transcript	ENSSAST00005000004.1	protein_coding	1/1	-	-	-	98	98	33	T/K	aCa/aAa	-	-	1	-	EntrezGene	-	-	-	-	-	-	-
.	NC_045512v2:21660-21660	G	missense_variant	MODERATE	S	ENSSASG00005000004	Transcript	ENSSAST00005000004.1	protein_coding	1/1	-	-	-	98	98	33	T/R	aCa/aGa	-	-	1	-	EntrezGene	-	-	-	-	-	-	-
.	NC_045512v2:21660-21660	T	missense_variant	MODERATE	S	ENSSASG00005000004	Transcript	ENSSAST00005000004.1	protein_coding	1/1	-	-	-	98	98	33	T/I	aCa/aTa	MN908947.3:21660:C:T	-	1	-	EntrezGene	-	-	-	-	-	-	-
.	NC_045512v2:21661-21661	C	synonymous_variant	LOW	S	ENSSASG00005000004	Transcript	ENSSAST00005000004.1	protein_coding	1/1	-	-	-	99	99	33	T	acA/acC	-	-	1	-	EntrezGene	-	-	-	-	-	-	-
.	NC_045512v2:21661-21661	G	synonymous_variant	LOW	S	ENSSASG00005000004	Transcript	ENSSAST00005000004.1	protein_coding	1/1	-	-	-	99	99	33	T	acA/acG	-	-	1	-	EntrezGene	-	-	-	-	-	-	-
.	NC_045512v2:21661-21661	T	synonymous_variant	LOW	S	ENSSASG00005000004	Transcript	ENSSAST00005000004.1	protein_coding	1/1	-	-	-	99	99	33	T	acA/acT	-	-	1	-	EntrezGene	-	-	-	-	-	-	-
.	NC_045512v2:21662-21662	A	missense_variant	MODERATE	S	ENSSASG00005000004	Transcript	ENSSAST00005000004.1	protein_coding	1/1	-	-	-	100	100	34	R/S	Cgt/Agt	-	-	1	-	EntrezGene	-	-	-	-	-	-	-
.	NC_045512v2:21662-21662	G	missense_variant	MODERATE	S	ENSSASG00005000004	Transcript	ENSSAST00005000004.1	protein_coding	1/1	-	-	-	100	100	34	R/G	Cgt/Ggt	-	-	1	-	EntrezGene	-	-	-	-	-	-	-
.	NC_045512v2:21662-21662	T	missense_variant	MODERATE	S	ENSSASG00005000004	Transcript	ENSSAST00005000004.1	protein_coding	1/1	-	-	-	100	100	34	R/C	Cgt/Tgt	MN908947.3:21662:C:T	-	1	-	EntrezGene	-	-	-	-	-	-	-
.	NC_045512v2:21663-21663	A	missense_variant	MODERATE	S	ENSSASG00005000004	Transcript	ENSSAST00005000004.1	protein_coding	1/1	-	-	-	101	101	34	R/H	cGt/cAt	-	-	1	-	EntrezGene	-	-	-	-	-	-	-
.	NC_045512v2:21663-21663	C	missense_variant	MODERATE	S	ENSSASG00005000004	Transcript	ENSSAST00005000004.1	protein_coding	1/1	-	-	-	101	101	34	R/P	cGt/cCt	-	-	1	-	EntrezGene	-	-	-	-	-	-	-
.	NC_045512v2:21663-21663	T	missense_variant	MODERATE	S	ENSSASG00005000004	Transcript	ENSSAST00005000004.1	protein_coding	1/1	-	-	-	101	101	34	R/L	cGt/cTt	MN908947.3:21663:G:T	-	1	-	EntrezGene	-	-	-	-	-	-	-
.	NC_045512v2:21664-21664	A	synonymous_variant	LOW	S	ENSSASG00005000004	Transcript	ENSSAST00005000004.1	protein_coding	1/1	-	-	-	102	102	34	R	cgT/cgA	-	-	1	-	EntrezGene	-	-	-	-	-	-	-
.	NC_045512v2:21664-21664	C	synonymous_variant	LOW	S	ENSSASG00005000004	Transcript	ENSSAST00005000004.1	protein_coding	1/1	-	-	-	102	102	34	R	cgT/cgC	-	-	1	-	EntrezGene	-	-	-	-	-	-	-
.	NC_045512v2:21664-21664	G	synonymous_variant	LOW	S	ENSSASG00005000004	Transcript	ENSSAST00005000004.1	protein_coding	1/1	-	-	-	102	102	34	R	cgT/cgG	-	-	1	-	EntrezGene	-	-	-	-	-	-	-
.	NC_045512v2:21665-21665	A	missense_variant	MODERATE	S	ENSSASG00005000004	Transcript	ENSSAST00005000004.1	protein_coding	1/1	-	-	-	103	103	35	G/S	Ggt/Agt	-	-	1	-	EntrezGene	-	-	-	-	-	-	-
.	NC_045512v2:21665-21665	C	missense_variant	MODERATE	S	ENSSASG00005000004	Transcript	ENSSAST00005000004.1	protein_coding	1/1	-	-	-	103	103	35	G/R	Ggt/Cgt	-	-	1	-	EntrezGene	-	-	-	-	-	-	-
.	NC_045512v2:21665-21665	T	missense_variant	MODERATE	S	ENSSASG00005000004	Transcript	ENSSAST00005000004.1	protein_coding	1/1	-	-	-	103	103	35	G/C	Ggt/Tgt	-	-	1	-	EntrezGene	-	-	-	-	-	-	-
.	NC_045512v2:21666-21666	C	missense_variant	MODERATE	S	ENSSASG00005000004	Transcript	ENSSAST00005000004.1	protein_coding	1/1	-	-	-	104	104	35	G/A	gGt/gCt	-	-	1	-	EntrezGene	-	-	-	-	-	-	-
.	NC_045512v2:21666-21666	T	missense_variant	MODERATE	S	ENSSASG00005000004	Transcript	ENSSAST00005000004.1	protein_coding	1/1	-	-	-	104	104	35	G/V	gGt/gTt	-	-	1	-	EntrezGene	-	-	-	-	-	-	-
.	NC_045512v2:21667-21667	C	synonymous_variant	LOW	S	ENSSASG00005000004	Transcript	ENSSAST00005000004.1	protein_coding	1/1	-	-	-	105	105	35	G	ggT/ggC	-	-	1	-	EntrezGene	-	-	-	-	-	-	-
.	NC_045512v2:21668-21668	A	missense_variant	MODERATE	S	ENSSASG00005000004	Transcript	ENSSAST00005000004.1	protein_coding	1/1	-	-	-	106	106	36	V/I	Gtt/Att	-	-	1	-	EntrezGene	-	-	-	-	-	-	-
.	NC_045512v2:21668-21668	C	missense_variant	MODERATE	S	ENSSASG00005000004	Transcript	ENSSAST00005000004.1	protein_coding	1/1	-	-	-	106	106	36	V/L	Gtt/Ctt	-	-	1	-	EntrezGene	-	-	-	-	-	-	-
.	NC_045512v2:21668-21668	T	missense_variant	MODERATE	S	ENSSASG00005000004	Transcript	ENSSAST00005000004.1	protein_coding	1/1	-	-	-	106	106	36	V/F	Gtt/Ttt	-	-	1	-	EntrezGene	-	-	-	-	-	-	-
.	NC_045512v2:21669-21669	C	missense_variant	MODERATE	S	ENSSASG00005000004	Transcript	ENSSAST00005000004.1	protein_coding	1/1	-	-	-	107	107	36	V/A	gTt/gCt	-	-	1	-	EntrezGene	-	-	-	-	-	-	-
.	NC_045512v2:21670-21670	A	synonymous_variant	LOW	S	ENSSASG00005000004	Transcript	ENSSAST00005000004.1	protein_coding	1/1	-	-	-	108	108	36	V	gtT/gtA	-	-	1	-	EntrezGene	-	-	-	-	-	-	-
.	NC_045512v2:21670-21670	C	synonymous_variant	LOW	S	ENSSASG00005000004	Transcript	ENSSAST00005000004.1	protein_coding	1/1	-	-	-	108	108	36	V	gtT/gtC	-	-	1	-	EntrezGene	-	-	-	-	-	-	-
.	NC_045512v2:21670-21670	G	synonymous_variant	LOW	S	ENSSASG00005000004	Transcript	ENSSAST00005000004.1	protein_coding	1/1	-	-	-	108	108	36	V	gtT/gtG	-	-	1	-	EntrezGene	-	-	-	-	-	-	-
.	NC_045512v2:21671-21671	C	missense_variant	MODERATE	S	ENSSASG00005000004	Transcript	ENSSAST00005000004.1	protein_coding	1/1	-	-	-	109	109	37	Y/H	Tat/Cat	-	-	1	-	EntrezGene	-	-	-	-	-	-	-
.	NC_045512v2:21672-21672	G	missense_variant	MODERATE	S	ENSSASG00005000004	Transcript	ENSSAST00005000004.1	protein_coding	1/1	-	-	-	110	110	37	Y/C	tAt/tGt	-	-	1	-	EntrezGene	-	-	-	-	-	-	-
.	NC_045512v2:21672-21672	T	missense_variant	MODERATE	S	ENSSASG00005000004	Transcript	ENSSAST00005000004.1	protein_coding	1/1	-	-	-	110	110	37	Y/F	tAt/tTt	-	-	1	-	EntrezGene	-	-	-	-	-	-	-
.	NC_045512v2:21673-21673	C	synonymous_variant	LOW	S	ENSSASG00005000004	Transcript	ENSSAST00005000004.1	protein_coding	1/1	-	-	-	111	111	37	Y	taT/taC	-	-	1	-	EntrezGene	-	-	-	-	-	-	-
.	NC_045512v2:21674-21674	A	missense_variant	MODERATE	S	ENSSASG00005000004	Transcript	ENSSAST00005000004.1	protein_coding	1/1	-	-	-	112	112	38	Y/N	Tac/Aac	-	-	1	-	EntrezGene	-	-	-	-	-	-	-
.	NC_045512v2:21674-21674	C	missense_variant	MODERATE	S	ENSSASG00005000004	Transcript	ENSSAST00005000004.1	protein_coding	1/1	-	-	-	112	112	38	Y/H	Tac/Cac	-	-	1	-	EntrezGene	-	-	-	-	-	-	-
.	NC_045512v2:21675-21675	T	missense_variant	MODERATE	S	ENSSASG00005000004	Transcript	ENSSAST00005000004.1	protein_coding	1/1	-	-	-	113	113	38	Y/F	tAc/tTc	-	-	1	-	EntrezGene	-	-	-	-	-	-	-
.	NC_045512v2:21676-21676	T	synonymous_variant	LOW	S	ENSSASG00005000004	Transcript	ENSSAST00005000004.1	protein_coding	1/1	-	-	-	114	114	38	Y	taC/taT	MN908947.3:21676:C:T	-	1	-	EntrezGene	-	-	-	-	-	-	-
.	NC_045512v2:21677-21677	A	missense_variant	MODERATE	S	ENSSASG00005000004	Transcript	ENSSAST00005000004.1	protein_coding	1/1	-	-	-	115	115	39	P/T	Cct/Act	-	-	1	-	EntrezGene	-	-	-	-	-	-	-
.	NC_045512v2:21677-21677	T	missense_variant	MODERATE	S	ENSSASG00005000004	Transcript	ENSSAST00005000004.1	protein_coding	1/1	-	-	-	115	115	39	P/S	Cct/Tct	-	-	1	-	EntrezGene	-	-	-	-	-	-	-
.	NC_045512v2:21678-21678	A	missense_variant	MODERATE	S	ENSSASG00005000004	Transcript	ENSSAST00005000004.1	protein_coding	1/1	-	-	-	116	116	39	P/H	cCt/cAt	-	-	1	-	EntrezGene	-	-	-	-	-	-	-
.	NC_045512v2:21678-21678	T	missense_variant	MODERATE	S	ENSSASG00005000004	Transcript	ENSSAST00005000004.1	protein_coding	1/1	-	-	-	116	116	39	P/L	cCt/cTt	-	-	1	-	EntrezGene	-	-	-	-	-	-	-
.	NC_045512v2:21679-21679	A	synonymous_variant	LOW	S	ENSSASG00005000004	Transcript	ENSSAST00005000004.1	protein_coding	1/1	-	-	-	117	117	39	P	ccT/ccA	-	-	1	-	EntrezGene	-	-	-	-	-	-	-
.	NC_045512v2:21679-21679	C	synonymous_variant	LOW	S	ENSSASG00005000004	Transcript	ENSSAST00005000004.1	protein_coding	1/1	-	-	-	117	117	39	P	ccT/ccC	-	-	1	-	EntrezGene	-	-	-	-	-	-	-
.	NC_045512v2:21679-21679	G	synonymous_variant	LOW	S	ENSSASG00005000004	Transcript	ENSSAST00005000004.1	protein_coding	1/1	-	-	-	117	117	39	P	ccT/ccG	-	-	1	-	EntrezGene	-	-	-	-	-	-	-
.	NC_045512v2:21680-21680	A	missense_variant	MODERATE	S	ENSSASG00005000004	Transcript	ENSSAST00005000004.1	protein_coding	1/1	-	-	-	118	118	40	D/N	Gac/Aac	-	-	1	-	EntrezGene	-	-	-	-	-	-	-
.	NC_045512v2:21680-21680	C	missense_variant	MODERATE	S	ENSSASG00005000004	Transcript	ENSSAST00005000004.1	protein_coding	1/1	-	-	-	118	118	40	D/H	Gac/Cac	-	-	1	-	EntrezGene	-	-	-	-	-	-	-
.	NC_045512v2:21680-21680	T	missense_variant	MODERATE	S	ENSSASG00005000004	Transcript	ENSSAST00005000004.1	protein_coding	1/1	-	-	-	118	118	40	D/Y	Gac/Tac	-	-	1	-	EntrezGene	-	-	-	-	-	-	-
.	NC_045512v2:21681-21681	C	missense_variant	MODERATE	S	ENSSASG00005000004	Transcript	ENSSAST00005000004.1	protein_coding	1/1	-	-	-	119	119	40	D/A	gAc/gCc	-	-	1	-	EntrezGene	-	-	-	-	-	-	-
.	NC_045512v2:21682-21682	A	missense_variant	MODERATE	S	ENSSASG00005000004	Transcript	ENSSAST00005000004.1	protein_coding	1/1	-	-	-	120	120	40	D/E	gaC/gaA	-	-	1	-	EntrezGene	-	-	-	-	-	-	-
.	NC_045512v2:21682-21682	T	synonymous_variant	LOW	S	ENSSASG00005000004	Transcript	ENSSAST00005000004.1	protein_coding	1/1	-	-	-	120	120	40	D	gaC/gaT	-	-	1	-	EntrezGene	-	-	-	-	-	-	-
.	NC_045512v2:21683-21683	C	missense_variant	MODERATE	S	ENSSASG00005000004	Transcript	ENSSAST00005000004.1	protein_coding	1/1	-	-	-	121	121	41	K/Q	Aaa/Caa	-	-	1	-	EntrezGene	-	-	-	-	-	-	-
.	NC_045512v2:21683-21683	G	missense_variant	MODERATE	S	ENSSASG00005000004	Transcript	ENSSAST00005000004.1	protein_coding	1/1	-	-	-	121	121	41	K/E	Aaa/Gaa	-	-	1	-	EntrezGene	-	-	-	-	-	-	-
.	NC_045512v2:21684-21684	C	missense_variant	MODERATE	S	ENSSASG00005000004	Transcript	ENSSAST00005000004.1	protein_coding	1/1	-	-	-	122	122	41	K/T	aAa/aCa	-	-	1	-	EntrezGene	-	-	-	-	-	-	-
.	NC_045512v2:21684-21684	G	missense_variant	MODERATE	S	ENSSASG00005000004	Transcript	ENSSAST00005000004.1	protein_coding	1/1	-	-	-	122	122	41	K/R	aAa/aGa	-	-	1	-	EntrezGene	-	-	-	-	-	-	-
.	NC_045512v2:21684-21684	T	missense_variant	MODERATE	S	ENSSASG00005000004	Transcript	ENSSAST00005000004.1	protein_coding	1/1	-	-	-	122	122	41	K/I	aAa/aTa	-	-	1	-	EntrezGene	-	-	-	-	-	-	-
.	NC_045512v2:21685-21685	C	missense_variant	MODERATE	S	ENSSASG00005000004	Transcript	ENSSAST00005000004.1	protein_coding	1/1	-	-	-	123	123	41	K/N	aaA/aaC	-	-	1	-	EntrezGene	-	-	-	-	-	-	-
.	NC_045512v2:21685-21685	G	synonymous_variant	LOW	S	ENSSASG00005000004	Transcript	ENSSAST00005000004.1	protein_coding	1/1	-	-	-	123	123	41	K	aaA/aaG	-	-	1	-	EntrezGene	-	-	-	-	-	-	-
.	NC_045512v2:21685-21685	T	missense_variant	MODERATE	S	ENSSASG00005000004	Transcript	ENSSAST00005000004.1	protein_coding	1/1	-	-	-	123	123	41	K/N	aaA/aaT	-	-	1	-	EntrezGene	-	-	-	-	-	-	-
.	NC_045512v2:21686-21686	A	missense_variant	MODERATE	S	ENSSASG00005000004	Transcript	ENSSAST00005000004.1	protein_coding	1/1	-	-	-	124	124	42	V/I	Gtt/Att	-	-	1	-	EntrezGene	-	-	-	-	-	-	-
.	NC_045512v2:21686-21686	C	missense_variant	MODERATE	S	ENSSASG00005000004	Transcript	ENSSAST00005000004.1	protein_coding	1/1	-	-	-	124	124	42	V/L	Gtt/Ctt	MN908947.3:21686:G:C	-	1	-	EntrezGene	-	-	-	-	-	-	-
.	NC_045512v2:21686-21686	T	missense_variant	MODERATE	S	ENSSASG00005000004	Transcript	ENSSAST00005000004.1	protein_coding	1/1	-	-	-	124	124	42	V/F	Gtt/Ttt	MN908947.3:21686:G:C	-	1	-	EntrezGene	-	-	-	-	-	-	-
.	NC_045512v2:21688-21688	A	synonymous_variant	LOW	S	ENSSASG00005000004	Transcript	ENSSAST00005000004.1	protein_coding	1/1	-	-	-	126	126	42	V	gtT/gtA	-	-	1	-	EntrezGene	-	-	-	-	-	-	-
.	NC_045512v2:21688-21688	C	synonymous_variant	LOW	S	ENSSASG00005000004	Transcript	ENSSAST00005000004.1	protein_coding	1/1	-	-	-	126	126	42	V	gtT/gtC	-	-	1	-	EntrezGene	-	-	-	-	-	-	-
.	NC_045512v2:21688-21688	G	synonymous_variant	LOW	S	ENSSASG00005000004	Transcript	ENSSAST00005000004.1	protein_coding	1/1	-	-	-	126	126	42	V	gtT/gtG	-	-	1	-	EntrezGene	-	-	-	-	-	-	-
.	NC_045512v2:21689-21689	C	missense_variant	MODERATE	S	ENSSASG00005000004	Transcript	ENSSAST00005000004.1	protein_coding	1/1	-	-	-	127	127	43	F/L	Ttc/Ctc	MN908947.3:21689:T:C	-	1	-	EntrezGene	-	-	-	-	-	-	-
.	NC_045512v2:21689-21689	G	missense_variant	MODERATE	S	ENSSASG00005000004	Transcript	ENSSAST00005000004.1	protein_coding	1/1	-	-	-	127	127	43	F/V	Ttc/Gtc	-	-	1	-	EntrezGene	-	-	-	-	-	-	-
.	NC_045512v2:21690-21690	A	missense_variant	MODERATE	S	ENSSASG00005000004	Transcript	ENSSAST00005000004.1	protein_coding	1/1	-	-	-	128	128	43	F/Y	tTc/tAc	-	-	1	-	EntrezGene	-	-	-	-	-	-	-
.	NC_045512v2:21690-21690	C	missense_variant	MODERATE	S	ENSSASG00005000004	Transcript	ENSSAST00005000004.1	protein_coding	1/1	-	-	-	128	128	43	F/S	tTc/tCc	-	-	1	-	EntrezGene	-	-	-	-	-	-	-
.	NC_045512v2:21691-21691	A	missense_variant	MODERATE	S	ENSSASG00005000004	Transcript	ENSSAST00005000004.1	protein_coding	1/1	-	-	-	129	129	43	F/L	ttC/ttA	-	-	1	-	EntrezGene	-	-	-	-	-	-	-
.	NC_045512v2:21691-21691	G	missense_variant	MODERATE	S	ENSSASG00005000004	Transcript	ENSSAST00005000004.1	protein_coding	1/1	-	-	-	129	129	43	F/L	ttC/ttG	-	-	1	-	EntrezGene	-	-	-	-	-	-	-
.	NC_045512v2:21691-21691	T	synonymous_variant	LOW	S	ENSSASG00005000004	Transcript	ENSSAST00005000004.1	protein_coding	1/1	-	-	-	129	129	43	F	ttC/ttT	MN908947.3:21691:C:T	-	1	-	EntrezGene	-	-	-	-	-	-	-
.	NC_045512v2:21692-21692	C	synonymous_variant	LOW	S	ENSSASG00005000004	Transcript	ENSSAST00005000004.1	protein_coding	1/1	-	-	-	130	130	44	R	Aga/Cga	-	-	1	-	EntrezGene	-	-	-	-	-	-	-
.	NC_045512v2:21692-21692	G	missense_variant	MODERATE	S	ENSSASG00005000004	Transcript	ENSSAST00005000004.1	protein_coding	1/1	-	-	-	130	130	44	R/G	Aga/Gga	-	-	1	-	EntrezGene	-	-	-	-	-	-	-
.	NC_045512v2:21692-21692	T	stop_gained	HIGH	S	ENSSASG00005000004	Transcript	ENSSAST00005000004.1	protein_coding	1/1	-	-	-	130	130	44	R/*	Aga/Tga	-	-	1	-	EntrezGene	-	-	-	-	-	-	-
.	NC_045512v2:21693-21693	A	missense_variant	MODERATE	S	ENSSASG00005000004	Transcript	ENSSAST00005000004.1	protein_coding	1/1	-	-	-	131	131	44	R/K	aGa/aAa	-	-	1	-	EntrezGene	-	-	-	-	-	-	-
.	NC_045512v2:21693-21693	C	missense_variant	MODERATE	S	ENSSASG00005000004	Transcript	ENSSAST00005000004.1	protein_coding	1/1	-	-	-	131	131	44	R/T	aGa/aCa	-	-	1	-	EntrezGene	-	-	-	-	-	-	-
.	NC_045512v2:21693-21693	T	missense_variant	MODERATE	S	ENSSASG00005000004	Transcript	ENSSAST00005000004.1	protein_coding	1/1	-	-	-	131	131	44	R/I	aGa/aTa	-	-	1	-	EntrezGene	-	-	-	-	-	-	-
.	NC_045512v2:21694-21694	G	synonymous_variant	LOW	S	ENSSASG00005000004	Transcript	ENSSAST00005000004.1	protein_coding	1/1	-	-	-	132	132	44	R	agA/agG	-	-	1	-	EntrezGene	-	-	-	-	-	-	-
.	NC_045512v2:21694-21694	T	missense_variant	MODERATE	S	ENSSASG00005000004	Transcript	ENSSAST00005000004.1	protein_coding	1/1	-	-	-	132	132	44	R/S	agA/agT	-	-	1	-	EntrezGene	-	-	-	-	-	-	-
.	NC_045512v2:21695-21695	A	missense_variant	MODERATE	S	ENSSASG00005000004	Transcript	ENSSAST00005000004.1	protein_coding	1/1	-	-	-	133	133	45	S/T	Tcc/Acc	-	-	1	-	EntrezGene	-	-	-	-	-	-	-
.	NC_045512v2:21695-21695	C	missense_variant	MODERATE	S	ENSSASG00005000004	Transcript	ENSSAST00005000004.1	protein_coding	1/1	-	-	-	133	133	45	S/P	Tcc/Ccc	-	-	1	-	EntrezGene	-	-	-	-	-	-	-
.	NC_045512v2:21695-21695	G	missense_variant	MODERATE	S	ENSSASG00005000004	Transcript	ENSSAST00005000004.1	protein_coding	1/1	-	-	-	133	133	45	S/A	Tcc/Gcc	-	-	1	-	EntrezGene	-	-	-	-	-	-	-
.	NC_045512v2:21696-21696	A	missense_variant	MODERATE	S	ENSSASG00005000004	Transcript	ENSSAST00005000004.1	protein_coding	1/1	-	-	-	134	134	45	S/Y	tCc/tAc	-	-	1	-	EntrezGene	-	-	-	-	-	-	-
.	NC_045512v2:21696-21696	T	missense_variant	MODERATE	S	ENSSASG00005000004	Transcript	ENSSAST00005000004.1	protein_coding	1/1	-	-	-	134	134	45	S/F	tCc/tTc	MN908947.3:21696:C:T	-	1	-	EntrezGene	-	-	-	-	-	-	-
.	NC_045512v2:21697-21697	A	synonymous_variant	LOW	S	ENSSASG00005000004	Transcript	ENSSAST00005000004.1	protein_coding	1/1	-	-	-	135	135	45	S	tcC/tcA	-	-	1	-	EntrezGene	-	-	-	-	-	-	-
.	NC_045512v2:21697-21697	T	synonymous_variant	LOW	S	ENSSASG00005000004	Transcript	ENSSAST00005000004.1	protein_coding	1/1	-	-	-	135	135	45	S	tcC/tcT	MN908947.3:21697:C:T	-	1	-	EntrezGene	-	-	-	-	-	-	-
.	NC_045512v2:21698-21698	A	missense_variant	MODERATE	S	ENSSASG00005000004	Transcript	ENSSAST00005000004.1	protein_coding	1/1	-	-	-	136	136	46	S/T	Tca/Aca	-	-	1	-	EntrezGene	-	-	-	-	-	-	-
.	NC_045512v2:21698-21698	C	missense_variant	MODERATE	S	ENSSASG00005000004	Transcript	ENSSAST00005000004.1	protein_coding	1/1	-	-	-	136	136	46	S/P	Tca/Cca	-	-	1	-	EntrezGene	-	-	-	-	-	-	-
.	NC_045512v2:21698-21698	G	missense_variant	MODERATE	S	ENSSASG00005000004	Transcript	ENSSAST00005000004.1	protein_coding	1/1	-	-	-	136	136	46	S/A	Tca/Gca	-	-	1	-	EntrezGene	-	-	-	-	-	-	-
.	NC_045512v2:21699-21699	G	stop_gained	HIGH	S	ENSSASG00005000004	Transcript	ENSSAST00005000004.1	protein_coding	1/1	-	-	-	137	137	46	S/*	tCa/tGa	-	-	1	-	EntrezGene	-	-	-	-	-	-	-
.	NC_045512v2:21699-21699	T	missense_variant	MODERATE	S	ENSSASG00005000004	Transcript	ENSSAST00005000004.1	protein_coding	1/1	-	-	-	137	137	46	S/L	tCa/tTa	MN908947.3:21699:C:T	-	1	-	EntrezGene	-	-	-	-	-	-	-
.	NC_045512v2:21700-21700	C	synonymous_variant	LOW	S	ENSSASG00005000004	Transcript	ENSSAST00005000004.1	protein_coding	1/1	-	-	-	138	138	46	S	tcA/tcC	-	-	1	-	EntrezGene	-	-	-	-	-	-	-
.	NC_045512v2:21700-21700	G	synonymous_variant	LOW	S	ENSSASG00005000004	Transcript	ENSSAST00005000004.1	protein_coding	1/1	-	-	-	138	138	46	S	tcA/tcG	-	-	1	-	EntrezGene	-	-	-	-	-	-	-
.	NC_045512v2:21700-21700	T	synonymous_variant	LOW	S	ENSSASG00005000004	Transcript	ENSSAST00005000004.1	protein_coding	1/1	-	-	-	138	138	46	S	tcA/tcT	-	-	1	-	EntrezGene	-	-	-	-	-	-	-
.	NC_045512v2:21701-21701	A	missense_variant	MODERATE	S	ENSSASG00005000004	Transcript	ENSSAST00005000004.1	protein_coding	1/1	-	-	-	139	139	47	V/I	Gtt/Att	-	-	1	-	EntrezGene	-	-	-	-	-	-	-
.	NC_045512v2:21701-21701	C	missense_variant	MODERATE	S	ENSSASG00005000004	Transcript	ENSSAST00005000004.1	protein_coding	1/1	-	-	-	139	139	47	V/L	Gtt/Ctt	-	-	1	-	EntrezGene	-	-	-	-	-	-	-
.	NC_045512v2:21701-21701	T	missense_variant	MODERATE	S	ENSSASG00005000004	Transcript	ENSSAST00005000004.1	protein_coding	1/1	-	-	-	139	139	47	V/F	Gtt/Ttt	-	-	1	-	EntrezGene	-	-	-	-	-	-	-
.	NC_045512v2:21702-21702	A	missense_variant	MODERATE	S	ENSSASG00005000004	Transcript	ENSSAST00005000004.1	protein_coding	1/1	-	-	-	140	140	47	V/D	gTt/gAt	-	-	1	-	EntrezGene	-	-	-	-	-	-	-
.	NC_045512v2:21702-21702	C	missense_variant	MODERATE	S	ENSSASG00005000004	Transcript	ENSSAST00005000004.1	protein_coding	1/1	-	-	-	140	140	47	V/A	gTt/gCt	-	-	1	-	EntrezGene	-	-	-	-	-	-	-
.	NC_045512v2:21702-21702	G	missense_variant	MODERATE	S	ENSSASG00005000004	Transcript	ENSSAST00005000004.1	protein_coding	1/1	-	-	-	140	140	47	V/G	gTt/gGt	MN908947.3:21702:T:G	-	1	-	EntrezGene	-	-	-	-	-	-	-
.	NC_045512v2:21703-21703	A	synonymous_variant	LOW	S	ENSSASG00005000004	Transcript	ENSSAST00005000004.1	protein_coding	1/1	-	-	-	141	141	47	V	gtT/gtA	-	-	1	-	EntrezGene	-	-	-	-	-	-	-
.	NC_045512v2:21703-21703	C	synonymous_variant	LOW	S	ENSSASG00005000004	Transcript	ENSSAST00005000004.1	protein_coding	1/1	-	-	-	141	141	47	V	gtT/gtC	-	-	1	-	EntrezGene	-	-	-	-	-	-	-
.	NC_045512v2:21703-21703	G	synonymous_variant	LOW	S	ENSSASG00005000004	Transcript	ENSSAST00005000004.1	protein_coding	1/1	-	-	-	141	141	47	V	gtT/gtG	-	-	1	-	EntrezGene	-	-	-	-	-	-	-
.	NC_045512v2:21704-21704	A	missense_variant	MODERATE	S	ENSSASG00005000004	Transcript	ENSSAST00005000004.1	protein_coding	1/1	-	-	-	142	142	48	L/I	Tta/Ata	-	-	1	-	EntrezGene	-	-	-	-	-	-	-
.	NC_045512v2:21704-21704	C	synonymous_variant	LOW	S	ENSSASG00005000004	Transcript	ENSSAST00005000004.1	protein_coding	1/1	-	-	-	142	142	48	L	Tta/Cta	-	-	1	-	EntrezGene	-	-	-	-	-	-	-
.	NC_045512v2:21705-21705	C	missense_variant	MODERATE	S	ENSSASG00005000004	Transcript	ENSSAST00005000004.1	protein_coding	1/1	-	-	-	143	143	48	L/S	tTa/tCa	-	-	1	-	EntrezGene	-	-	-	-	-	-	-
.	NC_045512v2:21706-21706	C	missense_variant	MODERATE	S	ENSSASG00005000004	Transcript	ENSSAST00005000004.1	protein_coding	1/1	-	-	-	144	144	48	L/F	ttA/ttC	-	-	1	-	EntrezGene	-	-	-	-	-	-	-
.	NC_045512v2:21706-21706	G	synonymous_variant	LOW	S	ENSSASG00005000004	Transcript	ENSSAST00005000004.1	protein_coding	1/1	-	-	-	144	144	48	L	ttA/ttG	-	-	1	-	EntrezGene	-	-	-	-	-	-	-
.	NC_045512v2:21706-21706	T	missense_variant	MODERATE	S	ENSSASG00005000004	Transcript	ENSSAST00005000004.1	protein_coding	1/1	-	-	-	144	144	48	L/F	ttA/ttT	-	-	1	-	EntrezGene	-	-	-	-	-	-	-
.	NC_045512v2:21707-21707	A	missense_variant	MODERATE	S	ENSSASG00005000004	Transcript	ENSSAST00005000004.1	protein_coding	1/1	-	-	-	145	145	49	H/N	Cat/Aat	-	-	1	-	EntrezGene	-	-	-	-	-	-	-
.	NC_045512v2:21707-21707	G	missense_variant	MODERATE	S	ENSSASG00005000004	Transcript	ENSSAST00005000004.1	protein_coding	1/1	-	-	-	145	145	49	H/D	Cat/Gat	MN908947.3:21707:C:T	-	1	-	EntrezGene	-	-	-	-	-	-	-
.	NC_045512v2:21707-21707	T	missense_variant	MODERATE	S	ENSSASG00005000004	Transcript	ENSSAST00005000004.1	protein_coding	1/1	-	-	-	145	145	49	H/Y	Cat/Tat	MN908947.3:21707:C:T	-	1	-	EntrezGene	-	-	-	-	-	-	-
.	NC_045512v2:21708-21708	G	missense_variant	MODERATE	S	ENSSASG00005000004	Transcript	ENSSAST00005000004.1	protein_coding	1/1	-	-	-	146	146	49	H/R	cAt/cGt	-	-	1	-	EntrezGene	-	-	-	-	-	-	-
.	NC_045512v2:21708-21708	T	missense_variant	MODERATE	S	ENSSASG00005000004	Transcript	ENSSAST00005000004.1	protein_coding	1/1	-	-	-	146	146	49	H/L	cAt/cTt	-	-	1	-	EntrezGene	-	-	-	-	-	-	-
.	NC_045512v2:21709-21709	A	missense_variant	MODERATE	S	ENSSASG00005000004	Transcript	ENSSAST00005000004.1	protein_coding	1/1	-	-	-	147	147	49	H/Q	caT/caA	-	-	1	-	EntrezGene	-	-	-	-	-	-	-
.	NC_045512v2:21709-21709	C	synonymous_variant	LOW	S	ENSSASG00005000004	Transcript	ENSSAST00005000004.1	protein_coding	1/1	-	-	-	147	147	49	H	caT/caC	MN908947.3:21709:T:C	-	1	-	EntrezGene	-	-	-	-	-	-	-
.	NC_045512v2:21709-21709	G	missense_variant	MODERATE	S	ENSSASG00005000004	Transcript	ENSSAST00005000004.1	protein_coding	1/1	-	-	-	147	147	49	H/Q	caT/caG	-	-	1	-	EntrezGene	-	-	-	-	-	-	-
.	NC_045512v2:21710-21710	A	missense_variant	MODERATE	S	ENSSASG00005000004	Transcript	ENSSAST00005000004.1	protein_coding	1/1	-	-	-	148	148	50	S/T	Tca/Aca	-	-	1	-	EntrezGene	-	-	-	-	-	-	-
.	NC_045512v2:21710-21710	C	missense_variant	MODERATE	S	ENSSASG00005000004	Transcript	ENSSAST00005000004.1	protein_coding	1/1	-	-	-	148	148	50	S/P	Tca/Cca	-	-	1	-	EntrezGene	-	-	-	-	-	-	-
.	NC_045512v2:21710-21710	G	missense_variant	MODERATE	S	ENSSASG00005000004	Transcript	ENSSAST00005000004.1	protein_coding	1/1	-	-	-	148	148	50	S/A	Tca/Gca	-	-	1	-	EntrezGene	-	-	-	-	-	-	-
.	NC_045512v2:21711-21711	T	missense_variant	MODERATE	S	ENSSASG00005000004	Transcript	ENSSAST00005000004.1	protein_coding	1/1	-	-	-	149	149	50	S/L	tCa/tTa	MN908947.3:21711:C:T	-	1	-	EntrezGene	-	-	-	-	-	-	-
.	NC_045512v2:21712-21712	C	synonymous_variant	LOW	S	ENSSASG00005000004	Transcript	ENSSAST00005000004.1	protein_coding	1/1	-	-	-	150	150	50	S	tcA/tcC	-	-	1	-	EntrezGene	-	-	-	-	-	-	-
.	NC_045512v2:21712-21712	G	synonymous_variant	LOW	S	ENSSASG00005000004	Transcript	ENSSAST00005000004.1	protein_coding	1/1	-	-	-	150	150	50	S	tcA/tcG	-	-	1	-	EntrezGene	-	-	-	-	-	-	-
.	NC_045512v2:21712-21712	T	synonymous_variant	LOW	S	ENSSASG00005000004	Transcript	ENSSAST00005000004.1	protein_coding	1/1	-	-	-	150	150	50	S	tcA/tcT	-	-	1	-	EntrezGene	-	-	-	-	-	-	-
.	NC_045512v2:21713-21713	C	missense_variant	MODERATE	S	ENSSASG00005000004	Transcript	ENSSAST00005000004.1	protein_coding	1/1	-	-	-	151	151	51	T/P	Act/Cct	-	-	1	-	EntrezGene	-	-	-	-	-	-	-
.	NC_045512v2:21713-21713	G	missense_variant	MODERATE	S	ENSSASG00005000004	Transcript	ENSSAST00005000004.1	protein_coding	1/1	-	-	-	151	151	51	T/A	Act/Gct	-	-	1	-	EntrezGene	-	-	-	-	-	-	-
.	NC_045512v2:21713-21713	T	missense_variant	MODERATE	S	ENSSASG00005000004	Transcript	ENSSAST00005000004.1	protein_coding	1/1	-	-	-	151	151	51	T/S	Act/Tct	-	-	1	-	EntrezGene	-	-	-	-	-	-	-
.	NC_045512v2:21714-21714	A	missense_variant	MODERATE	S	ENSSASG00005000004	Transcript	ENSSAST00005000004.1	protein_coding	1/1	-	-	-	152	152	51	T/N	aCt/aAt	-	-	1	-	EntrezGene	-	-	-	-	-	-	-
.	NC_045512v2:21714-21714	G	missense_variant	MODERATE	S	ENSSASG00005000004	Transcript	ENSSAST00005000004.1	protein_coding	1/1	-	-	-	152	152	51	T/S	aCt/aGt	-	-	1	-	EntrezGene	-	-	-	-	-	-	-
.	NC_045512v2:21714-21714	T	missense_variant	MODERATE	S	ENSSASG00005000004	Transcript	ENSSAST00005000004.1	protein_coding	1/1	-	-	-	152	152	51	T/I	aCt/aTt	MN908947.3:21714:C:T	-	1	-	EntrezGene	-	-	-	-	-	-	-
.	NC_045512v2:21715-21715	A	synonymous_variant	LOW	S	ENSSASG00005000004	Transcript	ENSSAST00005000004.1	protein_coding	1/1	-	-	-	153	153	51	T	acT/acA	-	-	1	-	EntrezGene	-	-	-	-	-	-	-
.	NC_045512v2:21715-21715	C	synonymous_variant	LOW	S	ENSSASG00005000004	Transcript	ENSSAST00005000004.1	protein_coding	1/1	-	-	-	153	153	51	T	acT/acC	-	-	1	-	EntrezGene	-	-	-	-	-	-	-
.	NC_045512v2:21715-21715	G	synonymous_variant	LOW	S	ENSSASG00005000004	Transcript	ENSSAST00005000004.1	protein_coding	1/1	-	-	-	153	153	51	T	acT/acG	-	-	1	-	EntrezGene	-	-	-	-	-	-	-
.	NC_045512v2:21716-21716	A	missense_variant	MODERATE	S	ENSSASG00005000004	Transcript	ENSSAST00005000004.1	protein_coding	1/1	-	-	-	154	154	52	Q/K	Cag/Aag	-	-	1	-	EntrezGene	-	-	-	-	-	-	-
.	NC_045512v2:21716-21716	G	missense_variant	MODERATE	S	ENSSASG00005000004	Transcript	ENSSAST00005000004.1	protein_coding	1/1	-	-	-	154	154	52	Q/E	Cag/Gag	-	-	1	-	EntrezGene	-	-	-	-	-	-	-
.	NC_045512v2:21716-21716	T	stop_gained	HIGH	S	ENSSASG00005000004	Transcript	ENSSAST00005000004.1	protein_coding	1/1	-	-	-	154	154	52	Q/*	Cag/Tag	MN908947.3:21716:C:T	-	1	-	EntrezGene	-	-	-	-	-	-	-
.	NC_045512v2:21717-21717	C	missense_variant	MODERATE	S	ENSSASG00005000004	Transcript	ENSSAST00005000004.1	protein_coding	1/1	-	-	-	155	155	52	Q/P	cAg/cCg	-	-	1	-	EntrezGene	-	-	-	-	-	-	-
.	NC_045512v2:21717-21717	G	missense_variant	MODERATE	S	ENSSASG00005000004	Transcript	ENSSAST00005000004.1	protein_coding	1/1	-	-	-	155	155	52	Q/R	cAg/cGg	-	-	1	-	EntrezGene	-	-	-	-	-	-	-
.	NC_045512v2:21717-21717	T	missense_variant	MODERATE	S	ENSSASG00005000004	Transcript	ENSSAST00005000004.1	protein_coding	1/1	-	-	-	155	155	52	Q/L	cAg/cTg	-	-	1	-	EntrezGene	-	-	-	-	-	-	-
.	NC_045512v2:21718-21718	A	synonymous_variant	LOW	S	ENSSASG00005000004	Transcript	ENSSAST00005000004.1	protein_coding	1/1	-	-	-	156	156	52	Q	caG/caA	-	-	1	-	EntrezGene	-	-	-	-	-	-	-
.	NC_045512v2:21718-21718	C	missense_variant	MODERATE	S	ENSSASG00005000004	Transcript	ENSSAST00005000004.1	protein_coding	1/1	-	-	-	156	156	52	Q/H	caG/caC	-	-	1	-	EntrezGene	-	-	-	-	-	-	-
.	NC_045512v2:21718-21718	T	missense_variant	MODERATE	S	ENSSASG00005000004	Transcript	ENSSAST00005000004.1	protein_coding	1/1	-	-	-	156	156	52	Q/H	caG/caT	-	-	1	-	EntrezGene	-	-	-	-	-	-	-
.	NC_045512v2:21719-21719	A	missense_variant	MODERATE	S	ENSSASG00005000004	Transcript	ENSSAST00005000004.1	protein_coding	1/1	-	-	-	157	157	53	D/N	Gac/Aac	MN908947.3:21719:G:T,A	-	1	-	EntrezGene	-	-	-	-	-	-	-
.	NC_045512v2:21719-21719	C	missense_variant	MODERATE	S	ENSSASG00005000004	Transcript	ENSSAST00005000004.1	protein_coding	1/1	-	-	-	157	157	53	D/H	Gac/Cac	-	-	1	-	EntrezGene	-	-	-	-	-	-	-
.	NC_045512v2:21719-21719	T	missense_variant	MODERATE	S	ENSSASG00005000004	Transcript	ENSSAST00005000004.1	protein_coding	1/1	-	-	-	157	157	53	D/Y	Gac/Tac	MN908947.3:21719:G:T,A	-	1	-	EntrezGene	-	-	-	-	-	-	-
.	NC_045512v2:21720-21720	C	missense_variant	MODERATE	S	ENSSASG00005000004	Transcript	ENSSAST00005000004.1	protein_coding	1/1	-	-	-	158	158	53	D/A	gAc/gCc	-	-	1	-	EntrezGene	-	-	-	-	-	-	-
.	NC_045512v2:21720-21720	G	missense_variant	MODERATE	S	ENSSASG00005000004	Transcript	ENSSAST00005000004.1	protein_coding	1/1	-	-	-	158	158	53	D/G	gAc/gGc	-	-	1	-	EntrezGene	-	-	-	-	-	-	-
.	NC_045512v2:21721-21721	A	missense_variant	MODERATE	S	ENSSASG00005000004	Transcript	ENSSAST00005000004.1	protein_coding	1/1	-	-	-	159	159	53	D/E	gaC/gaA	-	-	1	-	EntrezGene	-	-	-	-	-	-	-
.	NC_045512v2:21721-21721	G	missense_variant	MODERATE	S	ENSSASG00005000004	Transcript	ENSSAST00005000004.1	protein_coding	1/1	-	-	-	159	159	53	D/E	gaC/gaG	-	-	1	-	EntrezGene	-	-	-	-	-	-	-
.	NC_045512v2:21721-21721	T	synonymous_variant	LOW	S	ENSSASG00005000004	Transcript	ENSSAST00005000004.1	protein_coding	1/1	-	-	-	159	159	53	D	gaC/gaT	MN908947.3:21721:C:T	-	1	-	EntrezGene	-	-	-	-	-	-	-
.	NC_045512v2:21722-21722	C	synonymous_variant	LOW	S	ENSSASG00005000004	Transcript	ENSSAST00005000004.1	protein_coding	1/1	-	-	-	160	160	54	L	Ttg/Ctg	MN908947.3:21722:T:C	-	1	-	EntrezGene	-	-	-	-	-	-	-
.	NC_045512v2:21722-21722	G	missense_variant	MODERATE	S	ENSSASG00005000004	Transcript	ENSSAST00005000004.1	protein_coding	1/1	-	-	-	160	160	54	L/V	Ttg/Gtg	-	-	1	-	EntrezGene	-	-	-	-	-	-	-
.	NC_045512v2:21723-21723	C	missense_variant	MODERATE	S	ENSSASG00005000004	Transcript	ENSSAST00005000004.1	protein_coding	1/1	-	-	-	161	161	54	L/S	tTg/tCg	-	-	1	-	EntrezGene	-	-	-	-	-	-	-
.	NC_045512v2:21723-21723	G	missense_variant	MODERATE	S	ENSSASG00005000004	Transcript	ENSSAST00005000004.1	protein_coding	1/1	-	-	-	161	161	54	L/W	tTg/tGg	-	-	1	-	EntrezGene	-	-	-	-	-	-	-
.	NC_045512v2:21724-21724	A	synonymous_variant	LOW	S	ENSSASG00005000004	Transcript	ENSSAST00005000004.1	protein_coding	1/1	-	-	-	162	162	54	L	ttG/ttA	-	-	1	-	EntrezGene	-	-	-	-	-	-	-
.	NC_045512v2:21724-21724	C	missense_variant	MODERATE	S	ENSSASG00005000004	Transcript	ENSSAST00005000004.1	protein_coding	1/1	-	-	-	162	162	54	L/F	ttG/ttC	MN908947.3:21724:G:T,C	-	1	-	EntrezGene	-	-	-	-	-	-	-
.	NC_045512v2:21724-21724	T	missense_variant	MODERATE	S	ENSSASG00005000004	Transcript	ENSSAST00005000004.1	protein_coding	1/1	-	-	-	162	162	54	L/F	ttG/ttT	MN908947.3:21724:G:T,C	-	1	-	EntrezGene	-	-	-	-	-	-	-
.	NC_045512v2:21725-21725	A	missense_variant	MODERATE	S	ENSSASG00005000004	Transcript	ENSSAST00005000004.1	protein_coding	1/1	-	-	-	163	163	55	F/I	Ttc/Atc	-	-	1	-	EntrezGene	-	-	-	-	-	-	-
.	NC_045512v2:21725-21725	C	missense_variant	MODERATE	S	ENSSASG00005000004	Transcript	ENSSAST00005000004.1	protein_coding	1/1	-	-	-	163	163	55	F/L	Ttc/Ctc	MN908947.3:21725:T:C	-	1	-	EntrezGene	-	-	-	-	-	-	-
.	NC_045512v2:21726-21726	A	missense_variant	MODERATE	S	ENSSASG00005000004	Transcript	ENSSAST00005000004.1	protein_coding	1/1	-	-	-	164	164	55	F/Y	tTc/tAc	-	-	1	-	EntrezGene	-	-	-	-	-	-	-
.	NC_045512v2:21726-21726	C	missense_variant	MODERATE	S	ENSSASG00005000004	Transcript	ENSSAST00005000004.1	protein_coding	1/1	-	-	-	164	164	55	F/S	tTc/tCc	MN908947.3:21726:T:C	-	1	-	EntrezGene	-	-	-	-	-	-	-
.	NC_045512v2:21726-21726	G	missense_variant	MODERATE	S	ENSSASG00005000004	Transcript	ENSSAST00005000004.1	protein_coding	1/1	-	-	-	164	164	55	F/C	tTc/tGc	-	-	1	-	EntrezGene	-	-	-	-	-	-	-
.	NC_045512v2:21727-21727	A	missense_variant	MODERATE	S	ENSSASG00005000004	Transcript	ENSSAST00005000004.1	protein_coding	1/1	-	-	-	165	165	55	F/L	ttC/ttA	-	-	1	-	EntrezGene	-	-	-	-	-	-	-
.	NC_045512v2:21727-21727	G	missense_variant	MODERATE	S	ENSSASG00005000004	Transcript	ENSSAST00005000004.1	protein_coding	1/1	-	-	-	165	165	55	F/L	ttC/ttG	-	-	1	-	EntrezGene	-	-	-	-	-	-	-
.	NC_045512v2:21727-21727	T	synonymous_variant	LOW	S	ENSSASG00005000004	Transcript	ENSSAST00005000004.1	protein_coding	1/1	-	-	-	165	165	55	F	ttC/ttT	MN908947.3:21727:C:T	-	1	-	EntrezGene	-	-	-	-	-	-	-
.	NC_045512v2:21728-21728	A	missense_variant	MODERATE	S	ENSSASG00005000004	Transcript	ENSSAST00005000004.1	protein_coding	1/1	-	-	-	166	166	56	L/I	Tta/Ata	-	-	1	-	EntrezGene	-	-	-	-	-	-	-
.	NC_045512v2:21728-21728	C	synonymous_variant	LOW	S	ENSSASG00005000004	Transcript	ENSSAST00005000004.1	protein_coding	1/1	-	-	-	166	166	56	L	Tta/Cta	MN908947.3:21728:T:C	-	1	-	EntrezGene	-	-	-	-	-	-	-
.	NC_045512v2:21728-21728	G	missense_variant	MODERATE	S	ENSSASG00005000004	Transcript	ENSSAST00005000004.1	protein_coding	1/1	-	-	-	166	166	56	L/V	Tta/Gta	-	-	1	-	EntrezGene	-	-	-	-	-	-	-
.	NC_045512v2:21729-21729	C	missense_variant	MODERATE	S	ENSSASG00005000004	Transcript	ENSSAST00005000004.1	protein_coding	1/1	-	-	-	167	167	56	L/S	tTa/tCa	-	-	1	-	EntrezGene	-	-	-	-	-	-	-
.	NC_045512v2:21729-21729	G	stop_gained	HIGH	S	ENSSASG00005000004	Transcript	ENSSAST00005000004.1	protein_coding	1/1	-	-	-	167	167	56	L/*	tTa/tGa	-	-	1	-	EntrezGene	-	-	-	-	-	-	-
.	NC_045512v2:21730-21730	G	synonymous_variant	LOW	S	ENSSASG00005000004	Transcript	ENSSAST00005000004.1	protein_coding	1/1	-	-	-	168	168	56	L	ttA/ttG	-	-	1	-	EntrezGene	-	-	-	-	-	-	-
.	NC_045512v2:21730-21730	T	missense_variant	MODERATE	S	ENSSASG00005000004	Transcript	ENSSAST00005000004.1	protein_coding	1/1	-	-	-	168	168	56	L/F	ttA/ttT	MN908947.3:21730:A:T	-	1	-	EntrezGene	-	-	-	-	-	-	-
.	NC_045512v2:21731-21731	A	missense_variant	MODERATE	S	ENSSASG00005000004	Transcript	ENSSAST00005000004.1	protein_coding	1/1	-	-	-	169	169	57	P/T	Cct/Act	-	-	1	-	EntrezGene	-	-	-	-	-	-	-
.	NC_045512v2:21731-21731	T	missense_variant	MODERATE	S	ENSSASG00005000004	Transcript	ENSSAST00005000004.1	protein_coding	1/1	-	-	-	169	169	57	P/S	Cct/Tct	MN908947.3:21731:C:T	-	1	-	EntrezGene	-	-	-	-	-	-	-
.	NC_045512v2:21732-21732	A	missense_variant	MODERATE	S	ENSSASG00005000004	Transcript	ENSSAST00005000004.1	protein_coding	1/1	-	-	-	170	170	57	P/H	cCt/cAt	-	-	1	-	EntrezGene	-	-	-	-	-	-	-
.	NC_045512v2:21732-21732	G	missense_variant	MODERATE	S	ENSSASG00005000004	Transcript	ENSSAST00005000004.1	protein_coding	1/1	-	-	-	170	170	57	P/R	cCt/cGt	-	-	1	-	EntrezGene	-	-	-	-	-	-	-
.	NC_045512v2:21732-21732	T	missense_variant	MODERATE	S	ENSSASG00005000004	Transcript	ENSSAST00005000004.1	protein_coding	1/1	-	-	-	170	170	57	P/L	cCt/cTt	-	-	1	-	EntrezGene	-	-	-	-	-	-	-
.	NC_045512v2:21733-21733	A	synonymous_variant	LOW	S	ENSSASG00005000004	Transcript	ENSSAST00005000004.1	protein_coding	1/1	-	-	-	171	171	57	P	ccT/ccA	-	-	1	-	EntrezGene	-	-	-	-	-	-	-
.	NC_045512v2:21733-21733	C	synonymous_variant	LOW	S	ENSSASG00005000004	Transcript	ENSSAST00005000004.1	protein_coding	1/1	-	-	-	171	171	57	P	ccT/ccC	MN908947.3:21733:T:C	-	1	-	EntrezGene	-	-	-	-	-	-	-
.	NC_045512v2:21733-21733	G	synonymous_variant	LOW	S	ENSSASG00005000004	Transcript	ENSSAST00005000004.1	protein_coding	1/1	-	-	-	171	171	57	P	ccT/ccG	-	-	1	-	EntrezGene	-	-	-	-	-	-	-
.	NC_045512v2:21734-21734	C	missense_variant	MODERATE	S	ENSSASG00005000004	Transcript	ENSSAST00005000004.1	protein_coding	1/1	-	-	-	172	172	58	F/L	Ttc/Ctc	MN908947.3:21734:T:C	-	1	-	EntrezGene	-	-	-	-	-	-	-
.	NC_045512v2:21734-21734	G	missense_variant	MODERATE	S	ENSSASG00005000004	Transcript	ENSSAST00005000004.1	protein_coding	1/1	-	-	-	172	172	58	F/V	Ttc/Gtc	-	-	1	-	EntrezGene	-	-	-	-	-	-	-
.	NC_045512v2:21735-21735	A	missense_variant	MODERATE	S	ENSSASG00005000004	Transcript	ENSSAST00005000004.1	protein_coding	1/1	-	-	-	173	173	58	F/Y	tTc/tAc	-	-	1	-	EntrezGene	-	-	-	-	-	-	-
.	NC_045512v2:21735-21735	C	missense_variant	MODERATE	S	ENSSASG00005000004	Transcript	ENSSAST00005000004.1	protein_coding	1/1	-	-	-	173	173	58	F/S	tTc/tCc	-	-	1	-	EntrezGene	-	-	-	-	-	-	-
.	NC_045512v2:21735-21735	G	missense_variant	MODERATE	S	ENSSASG00005000004	Transcript	ENSSAST00005000004.1	protein_coding	1/1	-	-	-	173	173	58	F/C	tTc/tGc	-	-	1	-	EntrezGene	-	-	-	-	-	-	-
.	NC_045512v2:21736-21736	A	missense_variant	MODERATE	S	ENSSASG00005000004	Transcript	ENSSAST00005000004.1	protein_coding	1/1	-	-	-	174	174	58	F/L	ttC/ttA	MN908947.3:21736:C:A,T	-	1	-	EntrezGene	-	-	-	-	-	-	-
.	NC_045512v2:21736-21736	G	missense_variant	MODERATE	S	ENSSASG00005000004	Transcript	ENSSAST00005000004.1	protein_coding	1/1	-	-	-	174	174	58	F/L	ttC/ttG	-	-	1	-	EntrezGene	-	-	-	-	-	-	-
.	NC_045512v2:21736-21736	T	synonymous_variant	LOW	S	ENSSASG00005000004	Transcript	ENSSAST00005000004.1	protein_coding	1/1	-	-	-	174	174	58	F	ttC/ttT	MN908947.3:21736:C:A,T	-	1	-	EntrezGene	-	-	-	-	-	-	-
.	NC_045512v2:21737-21737	A	missense_variant	MODERATE	S	ENSSASG00005000004	Transcript	ENSSAST00005000004.1	protein_coding	1/1	-	-	-	175	175	59	F/I	Ttt/Att	-	-	1	-	EntrezGene	-	-	-	-	-	-	-
.	NC_045512v2:21737-21737	C	missense_variant	MODERATE	S	ENSSASG00005000004	Transcript	ENSSAST00005000004.1	protein_coding	1/1	-	-	-	175	175	59	F/L	Ttt/Ctt	MN908947.3:21737:T:C	-	1	-	EntrezGene	-	-	-	-	-	-	-
.	NC_045512v2:21737-21737	G	missense_variant	MODERATE	S	ENSSASG00005000004	Transcript	ENSSAST00005000004.1	protein_coding	1/1	-	-	-	175	175	59	F/V	Ttt/Gtt	-	-	1	-	EntrezGene	-	-	-	-	-	-	-
.	NC_045512v2:21738-21738	A	missense_variant	MODERATE	S	ENSSASG00005000004	Transcript	ENSSAST00005000004.1	protein_coding	1/1	-	-	-	176	176	59	F/Y	tTt/tAt	-	-	1	-	EntrezGene	-	-	-	-	-	-	-
.	NC_045512v2:21738-21738	C	missense_variant	MODERATE	S	ENSSASG00005000004	Transcript	ENSSAST00005000004.1	protein_coding	1/1	-	-	-	176	176	59	F/S	tTt/tCt	MN908947.3:21738:T:C	-	1	-	EntrezGene	-	-	-	-	-	-	-
.	NC_045512v2:21738-21738	G	missense_variant	MODERATE	S	ENSSASG00005000004	Transcript	ENSSAST00005000004.1	protein_coding	1/1	-	-	-	176	176	59	F/C	tTt/tGt	-	-	1	-	EntrezGene	-	-	-	-	-	-	-
.	NC_045512v2:21739-21739	A	missense_variant	MODERATE	S	ENSSASG00005000004	Transcript	ENSSAST00005000004.1	protein_coding	1/1	-	-	-	177	177	59	F/L	ttT/ttA	-	-	1	-	EntrezGene	-	-	-	-	-	-	-
.	NC_045512v2:21739-21739	C	synonymous_variant	LOW	S	ENSSASG00005000004	Transcript	ENSSAST00005000004.1	protein_coding	1/1	-	-	-	177	177	59	F	ttT/ttC	-	-	1	-	EntrezGene	-	-	-	-	-	-	-
.	NC_045512v2:21739-21739	G	missense_variant	MODERATE	S	ENSSASG00005000004	Transcript	ENSSAST00005000004.1	protein_coding	1/1	-	-	-	177	177	59	F/L	ttT/ttG	-	-	1	-	EntrezGene	-	-	-	-	-	-	-
.	NC_045512v2:21740-21740	A	missense_variant	MODERATE	S	ENSSASG00005000004	Transcript	ENSSAST00005000004.1	protein_coding	1/1	-	-	-	178	178	60	S/T	Tcc/Acc	-	-	1	-	EntrezGene	-	-	-	-	-	-	-
.	NC_045512v2:21740-21740	C	missense_variant	MODERATE	S	ENSSASG00005000004	Transcript	ENSSAST00005000004.1	protein_coding	1/1	-	-	-	178	178	60	S/P	Tcc/Ccc	-	-	1	-	EntrezGene	-	-	-	-	-	-	-
.	NC_045512v2:21740-21740	G	missense_variant	MODERATE	S	ENSSASG00005000004	Transcript	ENSSAST00005000004.1	protein_coding	1/1	-	-	-	178	178	60	S/A	Tcc/Gcc	-	-	1	-	EntrezGene	-	-	-	-	-	-	-
.	NC_045512v2:21741-21741	A	missense_variant	MODERATE	S	ENSSASG00005000004	Transcript	ENSSAST00005000004.1	protein_coding	1/1	-	-	-	179	179	60	S/Y	tCc/tAc	-	-	1	-	EntrezGene	-	-	-	-	-	-	-
.	NC_045512v2:21741-21741	G	missense_variant	MODERATE	S	ENSSASG00005000004	Transcript	ENSSAST00005000004.1	protein_coding	1/1	-	-	-	179	179	60	S/C	tCc/tGc	-	-	1	-	EntrezGene	-	-	-	-	-	-	-
.	NC_045512v2:21741-21741	T	missense_variant	MODERATE	S	ENSSASG00005000004	Transcript	ENSSAST00005000004.1	protein_coding	1/1	-	-	-	179	179	60	S/F	tCc/tTc	MN908947.3:21741:C:T	-	1	-	EntrezGene	-	-	-	-	-	-	-
.	NC_045512v2:21742-21742	A	synonymous_variant	LOW	S	ENSSASG00005000004	Transcript	ENSSAST00005000004.1	protein_coding	1/1	-	-	-	180	180	60	S	tcC/tcA	MN908947.3:21742:C:T	-	1	-	EntrezGene	-	-	-	-	-	-	-
.	NC_045512v2:21742-21742	G	synonymous_variant	LOW	S	ENSSASG00005000004	Transcript	ENSSAST00005000004.1	protein_coding	1/1	-	-	-	180	180	60	S	tcC/tcG	-	-	1	-	EntrezGene	-	-	-	-	-	-	-
.	NC_045512v2:21742-21742	T	synonymous_variant	LOW	S	ENSSASG00005000004	Transcript	ENSSAST00005000004.1	protein_coding	1/1	-	-	-	180	180	60	S	tcC/tcT	MN908947.3:21742:C:T	-	1	-	EntrezGene	-	-	-	-	-	-	-
.	NC_045512v2:21743-21743	C	missense_variant	MODERATE	S	ENSSASG00005000004	Transcript	ENSSAST00005000004.1	protein_coding	1/1	-	-	-	181	181	61	N/H	Aat/Cat	-	-	1	-	EntrezGene	-	-	-	-	-	-	-
.	NC_045512v2:21743-21743	G	missense_variant	MODERATE	S	ENSSASG00005000004	Transcript	ENSSAST00005000004.1	protein_coding	1/1	-	-	-	181	181	61	N/D	Aat/Gat	-	-	1	-	EntrezGene	-	-	-	-	-	-	-
.	NC_045512v2:21743-21743	T	missense_variant	MODERATE	S	ENSSASG00005000004	Transcript	ENSSAST00005000004.1	protein_coding	1/1	-	-	-	181	181	61	N/Y	Aat/Tat	-	-	1	-	EntrezGene	-	-	-	-	-	-	-
.	NC_045512v2:21744-21744	C	missense_variant	MODERATE	S	ENSSASG00005000004	Transcript	ENSSAST00005000004.1	protein_coding	1/1	-	-	-	182	182	61	N/T	aAt/aCt	-	-	1	-	EntrezGene	-	-	-	-	-	-	-
.	NC_045512v2:21744-21744	G	missense_variant	MODERATE	S	ENSSASG00005000004	Transcript	ENSSAST00005000004.1	protein_coding	1/1	-	-	-	182	182	61	N/S	aAt/aGt	-	-	1	-	EntrezGene	-	-	-	-	-	-	-
.	NC_045512v2:21744-21744	T	missense_variant	MODERATE	S	ENSSASG00005000004	Transcript	ENSSAST00005000004.1	protein_coding	1/1	-	-	-	182	182	61	N/I	aAt/aTt	-	-	1	-	EntrezGene	-	-	-	-	-	-	-
.	NC_045512v2:21745-21745	A	missense_variant	MODERATE	S	ENSSASG00005000004	Transcript	ENSSAST00005000004.1	protein_coding	1/1	-	-	-	183	183	61	N/K	aaT/aaA	-	-	1	-	EntrezGene	-	-	-	-	-	-	-
.	NC_045512v2:21745-21745	C	synonymous_variant	LOW	S	ENSSASG00005000004	Transcript	ENSSAST00005000004.1	protein_coding	1/1	-	-	-	183	183	61	N	aaT/aaC	MN908947.3:21745:T:C	-	1	-	EntrezGene	-	-	-	-	-	-	-
.	NC_045512v2:21745-21745	G	missense_variant	MODERATE	S	ENSSASG00005000004	Transcript	ENSSAST00005000004.1	protein_coding	1/1	-	-	-	183	183	61	N/K	aaT/aaG	-	-	1	-	EntrezGene	-	-	-	-	-	-	-
.	NC_045512v2:21746-21746	A	missense_variant	MODERATE	S	ENSSASG00005000004	Transcript	ENSSAST00005000004.1	protein_coding	1/1	-	-	-	184	184	62	V/I	Gtt/Att	-	-	1	-	EntrezGene	-	-	-	-	-	-	-
.	NC_045512v2:21746-21746	C	missense_variant	MODERATE	S	ENSSASG00005000004	Transcript	ENSSAST00005000004.1	protein_coding	1/1	-	-	-	184	184	62	V/L	Gtt/Ctt	-	-	1	-	EntrezGene	-	-	-	-	-	-	-
.	NC_045512v2:21746-21746	T	missense_variant	MODERATE	S	ENSSASG00005000004	Transcript	ENSSAST00005000004.1	protein_coding	1/1	-	-	-	184	184	62	V/F	Gtt/Ttt	MN908947.3:21746:G:T	-	1	-	EntrezGene	-	-	-	-	-	-	-
.	NC_045512v2:21747-21747	A	missense_variant	MODERATE	S	ENSSASG00005000004	Transcript	ENSSAST00005000004.1	protein_coding	1/1	-	-	-	185	185	62	V/D	gTt/gAt	-	-	1	-	EntrezGene	-	-	-	-	-	-	-
.	NC_045512v2:21747-21747	C	missense_variant	MODERATE	S	ENSSASG00005000004	Transcript	ENSSAST00005000004.1	protein_coding	1/1	-	-	-	185	185	62	V/A	gTt/gCt	-	-	1	-	EntrezGene	-	-	-	-	-	-	-
.	NC_045512v2:21747-21747	G	missense_variant	MODERATE	S	ENSSASG00005000004	Transcript	ENSSAST00005000004.1	protein_coding	1/1	-	-	-	185	185	62	V/G	gTt/gGt	-	-	1	-	EntrezGene	-	-	-	-	-	-	-
.	NC_045512v2:21748-21748	A	synonymous_variant	LOW	S	ENSSASG00005000004	Transcript	ENSSAST00005000004.1	protein_coding	1/1	-	-	-	186	186	62	V	gtT/gtA	-	-	1	-	EntrezGene	-	-	-	-	-	-	-
.	NC_045512v2:21748-21748	C	synonymous_variant	LOW	S	ENSSASG00005000004	Transcript	ENSSAST00005000004.1	protein_coding	1/1	-	-	-	186	186	62	V	gtT/gtC	-	-	1	-	EntrezGene	-	-	-	-	-	-	-
.	NC_045512v2:21748-21748	G	synonymous_variant	LOW	S	ENSSASG00005000004	Transcript	ENSSAST00005000004.1	protein_coding	1/1	-	-	-	186	186	62	V	gtT/gtG	-	-	1	-	EntrezGene	-	-	-	-	-	-	-
.	NC_045512v2:21749-21749	G	missense_variant	MODERATE	S	ENSSASG00005000004	Transcript	ENSSAST00005000004.1	protein_coding	1/1	-	-	-	187	187	63	T/A	Act/Gct	-	-	1	-	EntrezGene	-	-	-	-	-	-	-
.	NC_045512v2:21749-21749	T	missense_variant	MODERATE	S	ENSSASG00005000004	Transcript	ENSSAST00005000004.1	protein_coding	1/1	-	-	-	187	187	63	T/S	Act/Tct	-	-	1	-	EntrezGene	-	-	-	-	-	-	-
.	NC_045512v2:21750-21750	A	missense_variant	MODERATE	S	ENSSASG00005000004	Transcript	ENSSAST00005000004.1	protein_coding	1/1	-	-	-	188	188	63	T/N	aCt/aAt	-	-	1	-	EntrezGene	-	-	-	-	-	-	-
.	NC_045512v2:21750-21750	G	missense_variant	MODERATE	S	ENSSASG00005000004	Transcript	ENSSAST00005000004.1	protein_coding	1/1	-	-	-	188	188	63	T/S	aCt/aGt	-	-	1	-	EntrezGene	-	-	-	-	-	-	-
.	NC_045512v2:21750-21750	T	missense_variant	MODERATE	S	ENSSASG00005000004	Transcript	ENSSAST00005000004.1	protein_coding	1/1	-	-	-	188	188	63	T/I	aCt/aTt	MN908947.3:21750:C:T	-	1	-	EntrezGene	-	-	-	-	-	-	-
.	NC_045512v2:21751-21751	A	synonymous_variant	LOW	S	ENSSASG00005000004	Transcript	ENSSAST00005000004.1	protein_coding	1/1	-	-	-	189	189	63	T	acT/acA	-	-	1	-	EntrezGene	-	-	-	-	-	-	-
.	NC_045512v2:21751-21751	C	synonymous_variant	LOW	S	ENSSASG00005000004	Transcript	ENSSAST00005000004.1	protein_coding	1/1	-	-	-	189	189	63	T	acT/acC	-	-	1	-	EntrezGene	-	-	-	-	-	-	-
.	NC_045512v2:21751-21751	G	synonymous_variant	LOW	S	ENSSASG00005000004	Transcript	ENSSAST00005000004.1	protein_coding	1/1	-	-	-	189	189	63	T	acT/acG	-	-	1	-	EntrezGene	-	-	-	-	-	-	-
.	NC_045512v2:21752-21752	A	missense_variant	MODERATE	S	ENSSASG00005000004	Transcript	ENSSAST00005000004.1	protein_coding	1/1	-	-	-	190	190	64	W/R	Tgg/Agg	-	-	1	-	EntrezGene	-	-	-	-	-	-	-
.	NC_045512v2:21752-21752	C	missense_variant	MODERATE	S	ENSSASG00005000004	Transcript	ENSSAST00005000004.1	protein_coding	1/1	-	-	-	190	190	64	W/R	Tgg/Cgg	-	-	1	-	EntrezGene	-	-	-	-	-	-	-
.	NC_045512v2:21752-21752	G	missense_variant	MODERATE	S	ENSSASG00005000004	Transcript	ENSSAST00005000004.1	protein_coding	1/1	-	-	-	190	190	64	W/G	Tgg/Ggg	-	-	1	-	EntrezGene	-	-	-	-	-	-	-
.	NC_045512v2:21753-21753	A	stop_gained	HIGH	S	ENSSASG00005000004	Transcript	ENSSAST00005000004.1	protein_coding	1/1	-	-	-	191	191	64	W/*	tGg/tAg	-	-	1	-	EntrezGene	-	-	-	-	-	-	-
.	NC_045512v2:21753-21753	C	missense_variant	MODERATE	S	ENSSASG00005000004	Transcript	ENSSAST00005000004.1	protein_coding	1/1	-	-	-	191	191	64	W/S	tGg/tCg	-	-	1	-	EntrezGene	-	-	-	-	-	-	-
.	NC_045512v2:21753-21753	T	missense_variant	MODERATE	S	ENSSASG00005000004	Transcript	ENSSAST00005000004.1	protein_coding	1/1	-	-	-	191	191	64	W/L	tGg/tTg	MN908947.3:21753:G:T	-	1	-	EntrezGene	-	-	-	-	-	-	-
.	NC_045512v2:21754-21754	C	missense_variant	MODERATE	S	ENSSASG00005000004	Transcript	ENSSAST00005000004.1	protein_coding	1/1	-	-	-	192	192	64	W/C	tgG/tgC	-	-	1	-	EntrezGene	-	-	-	-	-	-	-
.	NC_045512v2:21754-21754	T	missense_variant	MODERATE	S	ENSSASG00005000004	Transcript	ENSSAST00005000004.1	protein_coding	1/1	-	-	-	192	192	64	W/C	tgG/tgT	MN908947.3:21754:G:T	-	1	-	EntrezGene	-	-	-	-	-	-	-
.	NC_045512v2:21755-21755	C	missense_variant	MODERATE	S	ENSSASG00005000004	Transcript	ENSSAST00005000004.1	protein_coding	1/1	-	-	-	193	193	65	F/L	Ttc/Ctc	-	-	1	-	EntrezGene	-	-	-	-	-	-	-
.	NC_045512v2:21755-21755	G	missense_variant	MODERATE	S	ENSSASG00005000004	Transcript	ENSSAST00005000004.1	protein_coding	1/1	-	-	-	193	193	65	F/V	Ttc/Gtc	-	-	1	-	EntrezGene	-	-	-	-	-	-	-
.	NC_045512v2:21756-21756	A	missense_variant	MODERATE	S	ENSSASG00005000004	Transcript	ENSSAST00005000004.1	protein_coding	1/1	-	-	-	194	194	65	F/Y	tTc/tAc	-	-	1	-	EntrezGene	-	-	-	-	-	-	-
.	NC_045512v2:21756-21756	C	missense_variant	MODERATE	S	ENSSASG00005000004	Transcript	ENSSAST00005000004.1	protein_coding	1/1	-	-	-	194	194	65	F/S	tTc/tCc	-	-	1	-	EntrezGene	-	-	-	-	-	-	-
.	NC_045512v2:21756-21756	G	missense_variant	MODERATE	S	ENSSASG00005000004	Transcript	ENSSAST00005000004.1	protein_coding	1/1	-	-	-	194	194	65	F/C	tTc/tGc	-	-	1	-	EntrezGene	-	-	-	-	-	-	-
.	NC_045512v2:21757-21757	A	missense_variant	MODERATE	S	ENSSASG00005000004	Transcript	ENSSAST00005000004.1	protein_coding	1/1	-	-	-	195	195	65	F/L	ttC/ttA	-	-	1	-	EntrezGene	-	-	-	-	-	-	-
.	NC_045512v2:21757-21757	G	missense_variant	MODERATE	S	ENSSASG00005000004	Transcript	ENSSAST00005000004.1	protein_coding	1/1	-	-	-	195	195	65	F/L	ttC/ttG	-	-	1	-	EntrezGene	-	-	-	-	-	-	-
.	NC_045512v2:21757-21757	T	synonymous_variant	LOW	S	ENSSASG00005000004	Transcript	ENSSAST00005000004.1	protein_coding	1/1	-	-	-	195	195	65	F	ttC/ttT	MN908947.3:21757:C:T	-	1	-	EntrezGene	-	-	-	-	-	-	-
.	NC_045512v2:21758-21758	A	missense_variant	MODERATE	S	ENSSASG00005000004	Transcript	ENSSAST00005000004.1	protein_coding	1/1	-	-	-	196	196	66	H/N	Cat/Aat	-	-	1	-	EntrezGene	-	-	-	-	-	-	-
.	NC_045512v2:21758-21758	G	missense_variant	MODERATE	S	ENSSASG00005000004	Transcript	ENSSAST00005000004.1	protein_coding	1/1	-	-	-	196	196	66	H/D	Cat/Gat	-	-	1	-	EntrezGene	-	-	-	-	-	-	-
.	NC_045512v2:21758-21758	T	missense_variant	MODERATE	S	ENSSASG00005000004	Transcript	ENSSAST00005000004.1	protein_coding	1/1	-	-	-	196	196	66	H/Y	Cat/Tat	MN908947.3:21758:C:T	-	1	-	EntrezGene	-	-	-	-	-	-	-
.	NC_045512v2:21759-21759	C	missense_variant	MODERATE	S	ENSSASG00005000004	Transcript	ENSSAST00005000004.1	protein_coding	1/1	-	-	-	197	197	66	H/P	cAt/cCt	-	-	1	-	EntrezGene	-	-	-	-	-	-	-
.	NC_045512v2:21759-21759	G	missense_variant	MODERATE	S	ENSSASG00005000004	Transcript	ENSSAST00005000004.1	protein_coding	1/1	-	-	-	197	197	66	H/R	cAt/cGt	-	-	1	-	EntrezGene	-	-	-	-	-	-	-
.	NC_045512v2:21759-21759	T	missense_variant	MODERATE	S	ENSSASG00005000004	Transcript	ENSSAST00005000004.1	protein_coding	1/1	-	-	-	197	197	66	H/L	cAt/cTt	MN908947.3:21759:A:T	-	1	-	EntrezGene	-	-	-	-	-	-	-
.	NC_045512v2:21760-21760	A	missense_variant	MODERATE	S	ENSSASG00005000004	Transcript	ENSSAST00005000004.1	protein_coding	1/1	-	-	-	198	198	66	H/Q	caT/caA	-	-	1	-	EntrezGene	-	-	-	-	-	-	-
.	NC_045512v2:21760-21760	C	synonymous_variant	LOW	S	ENSSASG00005000004	Transcript	ENSSAST00005000004.1	protein_coding	1/1	-	-	-	198	198	66	H	caT/caC	-	-	1	-	EntrezGene	-	-	-	-	-	-	-
.	NC_045512v2:21760-21760	G	missense_variant	MODERATE	S	ENSSASG00005000004	Transcript	ENSSAST00005000004.1	protein_coding	1/1	-	-	-	198	198	66	H/Q	caT/caG	-	-	1	-	EntrezGene	-	-	-	-	-	-	-
.	NC_045512v2:21761-21761	A	missense_variant	MODERATE	S	ENSSASG00005000004	Transcript	ENSSAST00005000004.1	protein_coding	1/1	-	-	-	199	199	67	A/T	Gct/Act	-	-	1	-	EntrezGene	-	-	-	-	-	-	-
.	NC_045512v2:21761-21761	C	missense_variant	MODERATE	S	ENSSASG00005000004	Transcript	ENSSAST00005000004.1	protein_coding	1/1	-	-	-	199	199	67	A/P	Gct/Cct	-	-	1	-	EntrezGene	-	-	-	-	-	-	-
.	NC_045512v2:21761-21761	T	missense_variant	MODERATE	S	ENSSASG00005000004	Transcript	ENSSAST00005000004.1	protein_coding	1/1	-	-	-	199	199	67	A/S	Gct/Tct	MN908947.3:21761:G:T	-	1	-	EntrezGene	-	-	-	-	-	-	-
.	NC_045512v2:21762-21762	A	missense_variant	MODERATE	S	ENSSASG00005000004	Transcript	ENSSAST00005000004.1	protein_coding	1/1	-	-	-	200	200	67	A/D	gCt/gAt	-	-	1	-	EntrezGene	-	-	-	-	-	-	-
.	NC_045512v2:21762-21762	G	missense_variant	MODERATE	S	ENSSASG00005000004	Transcript	ENSSAST00005000004.1	protein_coding	1/1	-	-	-	200	200	67	A/G	gCt/gGt	-	-	1	-	EntrezGene	-	-	-	-	-	-	-
.	NC_045512v2:21762-21762	T	missense_variant	MODERATE	S	ENSSASG00005000004	Transcript	ENSSAST00005000004.1	protein_coding	1/1	-	-	-	200	200	67	A/V	gCt/gTt	MN908947.3:21762:C:T	-	1	-	EntrezGene	-	-	-	-	-	-	-
.	NC_045512v2:21763-21763	A	synonymous_variant	LOW	S	ENSSASG00005000004	Transcript	ENSSAST00005000004.1	protein_coding	1/1	-	-	-	201	201	67	A	gcT/gcA	-	-	1	-	EntrezGene	-	-	-	-	-	-	-
.	NC_045512v2:21763-21763	C	synonymous_variant	LOW	S	ENSSASG00005000004	Transcript	ENSSAST00005000004.1	protein_coding	1/1	-	-	-	201	201	67	A	gcT/gcC	-	-	1	-	EntrezGene	-	-	-	-	-	-	-
.	NC_045512v2:21763-21763	G	synonymous_variant	LOW	S	ENSSASG00005000004	Transcript	ENSSAST00005000004.1	protein_coding	1/1	-	-	-	201	201	67	A	gcT/gcG	-	-	1	-	EntrezGene	-	-	-	-	-	-	-
.	NC_045512v2:21764-21764	C	missense_variant	MODERATE	S	ENSSASG00005000004	Transcript	ENSSAST00005000004.1	protein_coding	1/1	-	-	-	202	202	68	I/L	Ata/Cta	-	-	1	-	EntrezGene	-	-	-	-	-	-	-
.	NC_045512v2:21764-21764	G	missense_variant	MODERATE	S	ENSSASG00005000004	Transcript	ENSSAST00005000004.1	protein_coding	1/1	-	-	-	202	202	68	I/V	Ata/Gta	-	-	1	-	EntrezGene	-	-	-	-	-	-	-
.	NC_045512v2:21764-21764	T	missense_variant	MODERATE	S	ENSSASG00005000004	Transcript	ENSSAST00005000004.1	protein_coding	1/1	-	-	-	202	202	68	I/L	Ata/Tta	-	-	1	-	EntrezGene	-	-	-	-	-	-	-
.	NC_045512v2:21765-21765	A	missense_variant	MODERATE	S	ENSSASG00005000004	Transcript	ENSSAST00005000004.1	protein_coding	1/1	-	-	-	203	203	68	I/K	aTa/aAa	-	-	1	-	EntrezGene	-	-	-	-	-	-	-
.	NC_045512v2:21765-21765	C	missense_variant	MODERATE	S	ENSSASG00005000004	Transcript	ENSSAST00005000004.1	protein_coding	1/1	-	-	-	203	203	68	I/T	aTa/aCa	-	-	1	-	EntrezGene	-	-	-	-	-	-	-
.	NC_045512v2:21765-21765	G	missense_variant	MODERATE	S	ENSSASG00005000004	Transcript	ENSSAST00005000004.1	protein_coding	1/1	-	-	-	203	203	68	I/R	aTa/aGa	-	-	1	-	EntrezGene	-	-	-	-	-	-	-
.	NC_045512v2:21766-21766	C	synonymous_variant	LOW	S	ENSSASG00005000004	Transcript	ENSSAST00005000004.1	protein_coding	1/1	-	-	-	204	204	68	I	atA/atC	-	-	1	-	EntrezGene	-	-	-	-	-	-	-
.	NC_045512v2:21766-21766	G	missense_variant	MODERATE	S	ENSSASG00005000004	Transcript	ENSSAST00005000004.1	protein_coding	1/1	-	-	-	204	204	68	I/M	atA/atG	-	-	1	-	EntrezGene	-	-	-	-	-	-	-
.	NC_045512v2:21766-21766	T	synonymous_variant	LOW	S	ENSSASG00005000004	Transcript	ENSSAST00005000004.1	protein_coding	1/1	-	-	-	204	204	68	I	atA/atT	-	-	1	-	EntrezGene	-	-	-	-	-	-	-
.	NC_045512v2:21767-21767	A	missense_variant	MODERATE	S	ENSSASG00005000004	Transcript	ENSSAST00005000004.1	protein_coding	1/1	-	-	-	205	205	69	H/N	Cat/Aat	-	-	1	-	EntrezGene	-	-	-	-	-	-	-
.	NC_045512v2:21767-21767	G	missense_variant	MODERATE	S	ENSSASG00005000004	Transcript	ENSSAST00005000004.1	protein_coding	1/1	-	-	-	205	205	69	H/D	Cat/Gat	MN908947.3:21767:C:G	-	1	-	EntrezGene	-	-	-	-	-	-	-
.	NC_045512v2:21767-21767	T	missense_variant	MODERATE	S	ENSSASG00005000004	Transcript	ENSSAST00005000004.1	protein_coding	1/1	-	-	-	205	205	69	H/Y	Cat/Tat	MN908947.3:21767:C:G	-	1	-	EntrezGene	-	-	-	-	-	-	-
.	NC_045512v2:21768-21768	C	missense_variant	MODERATE	S	ENSSASG00005000004	Transcript	ENSSAST00005000004.1	protein_coding	1/1	-	-	-	206	206	69	H/P	cAt/cCt	-	-	1	-	EntrezGene	-	-	-	-	-	-	-
.	NC_045512v2:21768-21768	G	missense_variant	MODERATE	S	ENSSASG00005000004	Transcript	ENSSAST00005000004.1	protein_coding	1/1	-	-	-	206	206	69	H/R	cAt/cGt	-	-	1	-	EntrezGene	-	-	-	-	-	-	-
.	NC_045512v2:21768-21768	T	missense_variant	MODERATE	S	ENSSASG00005000004	Transcript	ENSSAST00005000004.1	protein_coding	1/1	-	-	-	206	206	69	H/L	cAt/cTt	-	-	1	-	EntrezGene	-	-	-	-	-	-	-
.	NC_045512v2:21769-21769	A	missense_variant	MODERATE	S	ENSSASG00005000004	Transcript	ENSSAST00005000004.1	protein_coding	1/1	-	-	-	207	207	69	H/Q	caT/caA	-	-	1	-	EntrezGene	-	-	-	-	-	-	-
.	NC_045512v2:21769-21769	C	synonymous_variant	LOW	S	ENSSASG00005000004	Transcript	ENSSAST00005000004.1	protein_coding	1/1	-	-	-	207	207	69	H	caT/caC	-	-	1	-	EntrezGene	-	-	-	-	-	-	-
.	NC_045512v2:21769-21769	G	missense_variant	MODERATE	S	ENSSASG00005000004	Transcript	ENSSAST00005000004.1	protein_coding	1/1	-	-	-	207	207	69	H/Q	caT/caG	-	-	1	-	EntrezGene	-	-	-	-	-	-	-
.	NC_045512v2:21770-21770	A	missense_variant	MODERATE	S	ENSSASG00005000004	Transcript	ENSSAST00005000004.1	protein_coding	1/1	-	-	-	208	208	70	V/I	Gtc/Atc	-	-	1	-	EntrezGene	-	-	-	-	-	-	-
.	NC_045512v2:21770-21770	C	missense_variant	MODERATE	S	ENSSASG00005000004	Transcript	ENSSAST00005000004.1	protein_coding	1/1	-	-	-	208	208	70	V/L	Gtc/Ctc	-	-	1	-	EntrezGene	-	-	-	-	-	-	-
.	NC_045512v2:21770-21770	T	missense_variant	MODERATE	S	ENSSASG00005000004	Transcript	ENSSAST00005000004.1	protein_coding	1/1	-	-	-	208	208	70	V/F	Gtc/Ttc	MN908947.3:21770:G:T	-	1	-	EntrezGene	-	-	-	-	-	-	-
.	NC_045512v2:21771-21771	A	missense_variant	MODERATE	S	ENSSASG00005000004	Transcript	ENSSAST00005000004.1	protein_coding	1/1	-	-	-	209	209	70	V/D	gTc/gAc	-	-	1	-	EntrezGene	-	-	-	-	-	-	-
.	NC_045512v2:21771-21771	C	missense_variant	MODERATE	S	ENSSASG00005000004	Transcript	ENSSAST00005000004.1	protein_coding	1/1	-	-	-	209	209	70	V/A	gTc/gCc	MN908947.3:21771:T:C	-	1	-	EntrezGene	-	-	-	-	-	-	-
.	NC_045512v2:21771-21771	G	missense_variant	MODERATE	S	ENSSASG00005000004	Transcript	ENSSAST00005000004.1	protein_coding	1/1	-	-	-	209	209	70	V/G	gTc/gGc	-	-	1	-	EntrezGene	-	-	-	-	-	-	-
.	NC_045512v2:21772-21772	A	synonymous_variant	LOW	S	ENSSASG00005000004	Transcript	ENSSAST00005000004.1	protein_coding	1/1	-	-	-	210	210	70	V	gtC/gtA	-	-	1	-	EntrezGene	-	-	-	-	-	-	-
.	NC_045512v2:21772-21772	G	synonymous_variant	LOW	S	ENSSASG00005000004	Transcript	ENSSAST00005000004.1	protein_coding	1/1	-	-	-	210	210	70	V	gtC/gtG	-	-	1	-	EntrezGene	-	-	-	-	-	-	-
.	NC_045512v2:21772-21772	T	synonymous_variant	LOW	S	ENSSASG00005000004	Transcript	ENSSAST00005000004.1	protein_coding	1/1	-	-	-	210	210	70	V	gtC/gtT	MN908947.3:21772:C:T	-	1	-	EntrezGene	-	-	-	-	-	-	-
.	NC_045512v2:21773-21773	A	missense_variant	MODERATE	S	ENSSASG00005000004	Transcript	ENSSAST00005000004.1	protein_coding	1/1	-	-	-	211	211	71	S/T	Tct/Act	MN908947.3:21773:T:A	-	1	-	EntrezGene	-	-	-	-	-	-	-
.	NC_045512v2:21773-21773	C	missense_variant	MODERATE	S	ENSSASG00005000004	Transcript	ENSSAST00005000004.1	protein_coding	1/1	-	-	-	211	211	71	S/P	Tct/Cct	MN908947.3:21773:T:A	-	1	-	EntrezGene	-	-	-	-	-	-	-
.	NC_045512v2:21773-21773	G	missense_variant	MODERATE	S	ENSSASG00005000004	Transcript	ENSSAST00005000004.1	protein_coding	1/1	-	-	-	211	211	71	S/A	Tct/Gct	-	-	1	-	EntrezGene	-	-	-	-	-	-	-
.	NC_045512v2:21774-21774	A	missense_variant	MODERATE	S	ENSSASG00005000004	Transcript	ENSSAST00005000004.1	protein_coding	1/1	-	-	-	212	212	71	S/Y	tCt/tAt	-	-	1	-	EntrezGene	-	-	-	-	-	-	-
.	NC_045512v2:21774-21774	G	missense_variant	MODERATE	S	ENSSASG00005000004	Transcript	ENSSAST00005000004.1	protein_coding	1/1	-	-	-	212	212	71	S/C	tCt/tGt	-	-	1	-	EntrezGene	-	-	-	-	-	-	-
.	NC_045512v2:21774-21774	T	missense_variant	MODERATE	S	ENSSASG00005000004	Transcript	ENSSAST00005000004.1	protein_coding	1/1	-	-	-	212	212	71	S/F	tCt/tTt	MN908947.3:21774:C:T	-	1	-	EntrezGene	-	-	-	-	-	-	-
.	NC_045512v2:21775-21775	A	synonymous_variant	LOW	S	ENSSASG00005000004	Transcript	ENSSAST00005000004.1	protein_coding	1/1	-	-	-	213	213	71	S	tcT/tcA	-	-	1	-	EntrezGene	-	-	-	-	-	-	-
.	NC_045512v2:21775-21775	C	synonymous_variant	LOW	S	ENSSASG00005000004	Transcript	ENSSAST00005000004.1	protein_coding	1/1	-	-	-	213	213	71	S	tcT/tcC	-	-	1	-	EntrezGene	-	-	-	-	-	-	-
.	NC_045512v2:21775-21775	G	synonymous_variant	LOW	S	ENSSASG00005000004	Transcript	ENSSAST00005000004.1	protein_coding	1/1	-	-	-	213	213	71	S	tcT/tcG	-	-	1	-	EntrezGene	-	-	-	-	-	-	-
.	NC_045512v2:21776-21776	A	missense_variant	MODERATE	S	ENSSASG00005000004	Transcript	ENSSAST00005000004.1	protein_coding	1/1	-	-	-	214	214	72	G/R	Ggg/Agg	-	-	1	-	EntrezGene	-	-	-	-	-	-	-
.	NC_045512v2:21776-21776	C	missense_variant	MODERATE	S	ENSSASG00005000004	Transcript	ENSSAST00005000004.1	protein_coding	1/1	-	-	-	214	214	72	G/R	Ggg/Cgg	-	-	1	-	EntrezGene	-	-	-	-	-	-	-
.	NC_045512v2:21776-21776	T	missense_variant	MODERATE	S	ENSSASG00005000004	Transcript	ENSSAST00005000004.1	protein_coding	1/1	-	-	-	214	214	72	G/W	Ggg/Tgg	MN908947.3:21776:G:T	-	1	-	EntrezGene	-	-	-	-	-	-	-
.	NC_045512v2:21777-21777	A	missense_variant	MODERATE	S	ENSSASG00005000004	Transcript	ENSSAST00005000004.1	protein_coding	1/1	-	-	-	215	215	72	G/E	gGg/gAg	-	-	1	-	EntrezGene	-	-	-	-	-	-	-
.	NC_045512v2:21777-21777	C	missense_variant	MODERATE	S	ENSSASG00005000004	Transcript	ENSSAST00005000004.1	protein_coding	1/1	-	-	-	215	215	72	G/A	gGg/gCg	-	-	1	-	EntrezGene	-	-	-	-	-	-	-
.	NC_045512v2:21777-21777	T	missense_variant	MODERATE	S	ENSSASG00005000004	Transcript	ENSSAST00005000004.1	protein_coding	1/1	-	-	-	215	215	72	G/V	gGg/gTg	MN908947.3:21777:G:T	-	1	-	EntrezGene	-	-	-	-	-	-	-
.	NC_045512v2:21778-21778	A	synonymous_variant	LOW	S	ENSSASG00005000004	Transcript	ENSSAST00005000004.1	protein_coding	1/1	-	-	-	216	216	72	G	ggG/ggA	-	-	1	-	EntrezGene	-	-	-	-	-	-	-
.	NC_045512v2:21778-21778	C	synonymous_variant	LOW	S	ENSSASG00005000004	Transcript	ENSSAST00005000004.1	protein_coding	1/1	-	-	-	216	216	72	G	ggG/ggC	-	-	1	-	EntrezGene	-	-	-	-	-	-	-
.	NC_045512v2:21778-21778	T	synonymous_variant	LOW	S	ENSSASG00005000004	Transcript	ENSSAST00005000004.1	protein_coding	1/1	-	-	-	216	216	72	G	ggG/ggT	-	-	1	-	EntrezGene	-	-	-	-	-	-	-
.	NC_045512v2:21779-21779	C	missense_variant	MODERATE	S	ENSSASG00005000004	Transcript	ENSSAST00005000004.1	protein_coding	1/1	-	-	-	217	217	73	T/P	Acc/Ccc	-	-	1	-	EntrezGene	-	-	-	-	-	-	-
.	NC_045512v2:21779-21779	G	missense_variant	MODERATE	S	ENSSASG00005000004	Transcript	ENSSAST00005000004.1	protein_coding	1/1	-	-	-	217	217	73	T/A	Acc/Gcc	-	-	1	-	EntrezGene	-	-	-	-	-	-	-
.	NC_045512v2:21780-21780	A	missense_variant	MODERATE	S	ENSSASG00005000004	Transcript	ENSSAST00005000004.1	protein_coding	1/1	-	-	-	218	218	73	T/N	aCc/aAc	-	-	1	-	EntrezGene	-	-	-	-	-	-	-
.	NC_045512v2:21780-21780	G	missense_variant	MODERATE	S	ENSSASG00005000004	Transcript	ENSSAST00005000004.1	protein_coding	1/1	-	-	-	218	218	73	T/S	aCc/aGc	-	-	1	-	EntrezGene	-	-	-	-	-	-	-
.	NC_045512v2:21780-21780	T	missense_variant	MODERATE	S	ENSSASG00005000004	Transcript	ENSSAST00005000004.1	protein_coding	1/1	-	-	-	218	218	73	T/I	aCc/aTc	MN908947.3:21780:C:T	-	1	-	EntrezGene	-	-	-	-	-	-	-
.	NC_045512v2:21781-21781	A	synonymous_variant	LOW	S	ENSSASG00005000004	Transcript	ENSSAST00005000004.1	protein_coding	1/1	-	-	-	219	219	73	T	acC/acA	MN908947.3:21781:C:T	-	1	-	EntrezGene	-	-	-	-	-	-	-
.	NC_045512v2:21781-21781	G	synonymous_variant	LOW	S	ENSSASG00005000004	Transcript	ENSSAST00005000004.1	protein_coding	1/1	-	-	-	219	219	73	T	acC/acG	-	-	1	-	EntrezGene	-	-	-	-	-	-	-
.	NC_045512v2:21781-21781	T	synonymous_variant	LOW	S	ENSSASG00005000004	Transcript	ENSSAST00005000004.1	protein_coding	1/1	-	-	-	219	219	73	T	acC/acT	MN908947.3:21781:C:T	-	1	-	EntrezGene	-	-	-	-	-	-	-
.	NC_045512v2:21782-21782	C	missense_variant	MODERATE	S	ENSSASG00005000004	Transcript	ENSSAST00005000004.1	protein_coding	1/1	-	-	-	220	220	74	N/H	Aat/Cat	MN908947.3:21782:A:C	-	1	-	EntrezGene	-	-	-	-	-	-	-
.	NC_045512v2:21782-21782	G	missense_variant	MODERATE	S	ENSSASG00005000004	Transcript	ENSSAST00005000004.1	protein_coding	1/1	-	-	-	220	220	74	N/D	Aat/Gat	-	-	1	-	EntrezGene	-	-	-	-	-	-	-
.	NC_045512v2:21782-21782	T	missense_variant	MODERATE	S	ENSSASG00005000004	Transcript	ENSSAST00005000004.1	protein_coding	1/1	-	-	-	220	220	74	N/Y	Aat/Tat	-	-	1	-	EntrezGene	-	-	-	-	-	-	-
.	NC_045512v2:21783-21783	C	missense_variant	MODERATE	S	ENSSASG00005000004	Transcript	ENSSAST00005000004.1	protein_coding	1/1	-	-	-	221	221	74	N/T	aAt/aCt	-	-	1	-	EntrezGene	-	-	-	-	-	-	-
.	NC_045512v2:21783-21783	G	missense_variant	MODERATE	S	ENSSASG00005000004	Transcript	ENSSAST00005000004.1	protein_coding	1/1	-	-	-	221	221	74	N/S	aAt/aGt	-	-	1	-	EntrezGene	-	-	-	-	-	-	-
.	NC_045512v2:21783-21783	T	missense_variant	MODERATE	S	ENSSASG00005000004	Transcript	ENSSAST00005000004.1	protein_coding	1/1	-	-	-	221	221	74	N/I	aAt/aTt	-	-	1	-	EntrezGene	-	-	-	-	-	-	-
.	NC_045512v2:21784-21784	A	missense_variant	MODERATE	S	ENSSASG00005000004	Transcript	ENSSAST00005000004.1	protein_coding	1/1	-	-	-	222	222	74	N/K	aaT/aaA	MN908947.3:21784:T:A	-	1	-	EntrezGene	-	-	-	-	-	-	-
.	NC_045512v2:21784-21784	C	synonymous_variant	LOW	S	ENSSASG00005000004	Transcript	ENSSAST00005000004.1	protein_coding	1/1	-	-	-	222	222	74	N	aaT/aaC	-	-	1	-	EntrezGene	-	-	-	-	-	-	-
.	NC_045512v2:21784-21784	G	missense_variant	MODERATE	S	ENSSASG00005000004	Transcript	ENSSAST00005000004.1	protein_coding	1/1	-	-	-	222	222	74	N/K	aaT/aaG	-	-	1	-	EntrezGene	-	-	-	-	-	-	-
.	NC_045512v2:21785-21785	A	missense_variant	MODERATE	S	ENSSASG00005000004	Transcript	ENSSAST00005000004.1	protein_coding	1/1	-	-	-	223	223	75	G/S	Ggt/Agt	-	-	1	-	EntrezGene	-	-	-	-	-	-	-
.	NC_045512v2:21785-21785	C	missense_variant	MODERATE	S	ENSSASG00005000004	Transcript	ENSSAST00005000004.1	protein_coding	1/1	-	-	-	223	223	75	G/R	Ggt/Cgt	MN908947.3:21785:G:T,C	-	1	-	EntrezGene	-	-	-	-	-	-	-
.	NC_045512v2:21785-21785	T	missense_variant	MODERATE	S	ENSSASG00005000004	Transcript	ENSSAST00005000004.1	protein_coding	1/1	-	-	-	223	223	75	G/C	Ggt/Tgt	MN908947.3:21785:G:T,C	-	1	-	EntrezGene	-	-	-	-	-	-	-
.	NC_045512v2:21786-21786	A	missense_variant	MODERATE	S	ENSSASG00005000004	Transcript	ENSSAST00005000004.1	protein_coding	1/1	-	-	-	224	224	75	G/D	gGt/gAt	MN908947.3:21786:G:A	-	1	-	EntrezGene	-	-	-	-	-	-	-
.	NC_045512v2:21786-21786	C	missense_variant	MODERATE	S	ENSSASG00005000004	Transcript	ENSSAST00005000004.1	protein_coding	1/1	-	-	-	224	224	75	G/A	gGt/gCt	-	-	1	-	EntrezGene	-	-	-	-	-	-	-
.	NC_045512v2:21786-21786	T	missense_variant	MODERATE	S	ENSSASG00005000004	Transcript	ENSSAST00005000004.1	protein_coding	1/1	-	-	-	224	224	75	G/V	gGt/gTt	MN908947.3:21786:G:A	-	1	-	EntrezGene	-	-	-	-	-	-	-
.	NC_045512v2:21787-21787	C	synonymous_variant	LOW	S	ENSSASG00005000004	Transcript	ENSSAST00005000004.1	protein_coding	1/1	-	-	-	225	225	75	G	ggT/ggC	-	-	1	-	EntrezGene	-	-	-	-	-	-	-
.	NC_045512v2:21787-21787	G	synonymous_variant	LOW	S	ENSSASG00005000004	Transcript	ENSSAST00005000004.1	protein_coding	1/1	-	-	-	225	225	75	G	ggT/ggG	-	-	1	-	EntrezGene	-	-	-	-	-	-	-
.	NC_045512v2:21788-21788	C	missense_variant	MODERATE	S	ENSSASG00005000004	Transcript	ENSSAST00005000004.1	protein_coding	1/1	-	-	-	226	226	76	T/P	Act/Cct	-	-	1	-	EntrezGene	-	-	-	-	-	-	-
.	NC_045512v2:21788-21788	G	missense_variant	MODERATE	S	ENSSASG00005000004	Transcript	ENSSAST00005000004.1	protein_coding	1/1	-	-	-	226	226	76	T/A	Act/Gct	-	-	1	-	EntrezGene	-	-	-	-	-	-	-
.	NC_045512v2:21788-21788	T	missense_variant	MODERATE	S	ENSSASG00005000004	Transcript	ENSSAST00005000004.1	protein_coding	1/1	-	-	-	226	226	76	T/S	Act/Tct	-	-	1	-	EntrezGene	-	-	-	-	-	-	-
.	NC_045512v2:21789-21789	A	missense_variant	MODERATE	S	ENSSASG00005000004	Transcript	ENSSAST00005000004.1	protein_coding	1/1	-	-	-	227	227	76	T/N	aCt/aAt	-	-	1	-	EntrezGene	-	-	-	-	-	-	-
.	NC_045512v2:21789-21789	G	missense_variant	MODERATE	S	ENSSASG00005000004	Transcript	ENSSAST00005000004.1	protein_coding	1/1	-	-	-	227	227	76	T/S	aCt/aGt	-	-	1	-	EntrezGene	-	-	-	-	-	-	-
.	NC_045512v2:21789-21789	T	missense_variant	MODERATE	S	ENSSASG00005000004	Transcript	ENSSAST00005000004.1	protein_coding	1/1	-	-	-	227	227	76	T/I	aCt/aTt	MN908947.3:21789:C:T	-	1	-	EntrezGene	-	-	-	-	-	-	-
.	NC_045512v2:21790-21790	A	synonymous_variant	LOW	S	ENSSASG00005000004	Transcript	ENSSAST00005000004.1	protein_coding	1/1	-	-	-	228	228	76	T	acT/acA	-	-	1	-	EntrezGene	-	-	-	-	-	-	-
.	NC_045512v2:21790-21790	C	synonymous_variant	LOW	S	ENSSASG00005000004	Transcript	ENSSAST00005000004.1	protein_coding	1/1	-	-	-	228	228	76	T	acT/acC	-	-	1	-	EntrezGene	-	-	-	-	-	-	-
.	NC_045512v2:21790-21790	G	synonymous_variant	LOW	S	ENSSASG00005000004	Transcript	ENSSAST00005000004.1	protein_coding	1/1	-	-	-	228	228	76	T	acT/acG	-	-	1	-	EntrezGene	-	-	-	-	-	-	-
.	NC_045512v2:21791-21791	C	missense_variant	MODERATE	S	ENSSASG00005000004	Transcript	ENSSAST00005000004.1	protein_coding	1/1	-	-	-	229	229	77	K/Q	Aag/Cag	-	-	1	-	EntrezGene	-	-	-	-	-	-	-
.	NC_045512v2:21791-21791	G	missense_variant	MODERATE	S	ENSSASG00005000004	Transcript	ENSSAST00005000004.1	protein_coding	1/1	-	-	-	229	229	77	K/E	Aag/Gag	-	-	1	-	EntrezGene	-	-	-	-	-	-	-
.	NC_045512v2:21791-21791	T	stop_gained	HIGH	S	ENSSASG00005000004	Transcript	ENSSAST00005000004.1	protein_coding	1/1	-	-	-	229	229	77	K/*	Aag/Tag	-	-	1	-	EntrezGene	-	-	-	-	-	-	-
.	NC_045512v2:21792-21792	C	missense_variant	MODERATE	S	ENSSASG00005000004	Transcript	ENSSAST00005000004.1	protein_coding	1/1	-	-	-	230	230	77	K/T	aAg/aCg	-	-	1	-	EntrezGene	-	-	-	-	-	-	-
.	NC_045512v2:21792-21792	G	missense_variant	MODERATE	S	ENSSASG00005000004	Transcript	ENSSAST00005000004.1	protein_coding	1/1	-	-	-	230	230	77	K/R	aAg/aGg	-	-	1	-	EntrezGene	-	-	-	-	-	-	-
.	NC_045512v2:21792-21792	T	missense_variant	MODERATE	S	ENSSASG00005000004	Transcript	ENSSAST00005000004.1	protein_coding	1/1	-	-	-	230	230	77	K/M	aAg/aTg	-	-	1	-	EntrezGene	-	-	-	-	-	-	-
.	NC_045512v2:21793-21793	A	synonymous_variant	LOW	S	ENSSASG00005000004	Transcript	ENSSAST00005000004.1	protein_coding	1/1	-	-	-	231	231	77	K	aaG/aaA	-	-	1	-	EntrezGene	-	-	-	-	-	-	-
.	NC_045512v2:21793-21793	C	missense_variant	MODERATE	S	ENSSASG00005000004	Transcript	ENSSAST00005000004.1	protein_coding	1/1	-	-	-	231	231	77	K/N	aaG/aaC	-	-	1	-	EntrezGene	-	-	-	-	-	-	-
.	NC_045512v2:21793-21793	T	missense_variant	MODERATE	S	ENSSASG00005000004	Transcript	ENSSAST00005000004.1	protein_coding	1/1	-	-	-	231	231	77	K/N	aaG/aaT	MN908947.3:21793:G:T	-	1	-	EntrezGene	-	-	-	-	-	-	-
.	NC_045512v2:21794-21794	C	synonymous_variant	LOW	S	ENSSASG00005000004	Transcript	ENSSAST00005000004.1	protein_coding	1/1	-	-	-	232	232	78	R	Agg/Cgg	-	-	1	-	EntrezGene	-	-	-	-	-	-	-
.	NC_045512v2:21794-21794	G	missense_variant	MODERATE	S	ENSSASG00005000004	Transcript	ENSSAST00005000004.1	protein_coding	1/1	-	-	-	232	232	78	R/G	Agg/Ggg	-	-	1	-	EntrezGene	-	-	-	-	-	-	-
.	NC_045512v2:21794-21794	T	missense_variant	MODERATE	S	ENSSASG00005000004	Transcript	ENSSAST00005000004.1	protein_coding	1/1	-	-	-	232	232	78	R/W	Agg/Tgg	-	-	1	-	EntrezGene	-	-	-	-	-	-	-
.	NC_045512v2:21795-21795	A	missense_variant	MODERATE	S	ENSSASG00005000004	Transcript	ENSSAST00005000004.1	protein_coding	1/1	-	-	-	233	233	78	R/K	aGg/aAg	MN908947.3:21795:G:A	-	1	-	EntrezGene	-	-	-	-	-	-	-
.	NC_045512v2:21795-21795	C	missense_variant	MODERATE	S	ENSSASG00005000004	Transcript	ENSSAST00005000004.1	protein_coding	1/1	-	-	-	233	233	78	R/T	aGg/aCg	-	-	1	-	EntrezGene	-	-	-	-	-	-	-
.	NC_045512v2:21795-21795	T	missense_variant	MODERATE	S	ENSSASG00005000004	Transcript	ENSSAST00005000004.1	protein_coding	1/1	-	-	-	233	233	78	R/M	aGg/aTg	-	-	1	-	EntrezGene	-	-	-	-	-	-	-
.	NC_045512v2:21796-21796	A	synonymous_variant	LOW	S	ENSSASG00005000004	Transcript	ENSSAST00005000004.1	protein_coding	1/1	-	-	-	234	234	78	R	agG/agA	MN908947.3:21796:G:A	-	1	-	EntrezGene	-	-	-	-	-	-	-
.	NC_045512v2:21796-21796	C	missense_variant	MODERATE	S	ENSSASG00005000004	Transcript	ENSSAST00005000004.1	protein_coding	1/1	-	-	-	234	234	78	R/S	agG/agC	-	-	1	-	EntrezGene	-	-	-	-	-	-	-
.	NC_045512v2:21796-21796	T	missense_variant	MODERATE	S	ENSSASG00005000004	Transcript	ENSSAST00005000004.1	protein_coding	1/1	-	-	-	234	234	78	R/S	agG/agT	MN908947.3:21796:G:A	-	1	-	EntrezGene	-	-	-	-	-	-	-
.	NC_045512v2:21797-21797	A	missense_variant	MODERATE	S	ENSSASG00005000004	Transcript	ENSSAST00005000004.1	protein_coding	1/1	-	-	-	235	235	79	F/I	Ttt/Att	-	-	1	-	EntrezGene	-	-	-	-	-	-	-
.	NC_045512v2:21797-21797	C	missense_variant	MODERATE	S	ENSSASG00005000004	Transcript	ENSSAST00005000004.1	protein_coding	1/1	-	-	-	235	235	79	F/L	Ttt/Ctt	-	-	1	-	EntrezGene	-	-	-	-	-	-	-
.	NC_045512v2:21797-21797	G	missense_variant	MODERATE	S	ENSSASG00005000004	Transcript	ENSSAST00005000004.1	protein_coding	1/1	-	-	-	235	235	79	F/V	Ttt/Gtt	-	-	1	-	EntrezGene	-	-	-	-	-	-	-
.	NC_045512v2:21798-21798	A	missense_variant	MODERATE	S	ENSSASG00005000004	Transcript	ENSSAST00005000004.1	protein_coding	1/1	-	-	-	236	236	79	F/Y	tTt/tAt	-	-	1	-	EntrezGene	-	-	-	-	-	-	-
.	NC_045512v2:21798-21798	C	missense_variant	MODERATE	S	ENSSASG00005000004	Transcript	ENSSAST00005000004.1	protein_coding	1/1	-	-	-	236	236	79	F/S	tTt/tCt	-	-	1	-	EntrezGene	-	-	-	-	-	-	-
.	NC_045512v2:21798-21798	G	missense_variant	MODERATE	S	ENSSASG00005000004	Transcript	ENSSAST00005000004.1	protein_coding	1/1	-	-	-	236	236	79	F/C	tTt/tGt	-	-	1	-	EntrezGene	-	-	-	-	-	-	-
.	NC_045512v2:21799-21799	A	missense_variant	MODERATE	S	ENSSASG00005000004	Transcript	ENSSAST00005000004.1	protein_coding	1/1	-	-	-	237	237	79	F/L	ttT/ttA	-	-	1	-	EntrezGene	-	-	-	-	-	-	-
.	NC_045512v2:21799-21799	C	synonymous_variant	LOW	S	ENSSASG00005000004	Transcript	ENSSAST00005000004.1	protein_coding	1/1	-	-	-	237	237	79	F	ttT/ttC	-	-	1	-	EntrezGene	-	-	-	-	-	-	-
.	NC_045512v2:21799-21799	G	missense_variant	MODERATE	S	ENSSASG00005000004	Transcript	ENSSAST00005000004.1	protein_coding	1/1	-	-	-	237	237	79	F/L	ttT/ttG	-	-	1	-	EntrezGene	-	-	-	-	-	-	-
.	NC_045512v2:21800-21800	A	missense_variant	MODERATE	S	ENSSASG00005000004	Transcript	ENSSAST00005000004.1	protein_coding	1/1	-	-	-	238	238	80	D/N	Gat/Aat	-	-	1	-	EntrezGene	-	-	-	-	-	-	-
.	NC_045512v2:21800-21800	C	missense_variant	MODERATE	S	ENSSASG00005000004	Transcript	ENSSAST00005000004.1	protein_coding	1/1	-	-	-	238	238	80	D/H	Gat/Cat	-	-	1	-	EntrezGene	-	-	-	-	-	-	-
.	NC_045512v2:21800-21800	T	missense_variant	MODERATE	S	ENSSASG00005000004	Transcript	ENSSAST00005000004.1	protein_coding	1/1	-	-	-	238	238	80	D/Y	Gat/Tat	MN908947.3:21800:G:T	-	1	-	EntrezGene	-	-	-	-	-	-	-
.	NC_045512v2:21801-21801	C	missense_variant	MODERATE	S	ENSSASG00005000004	Transcript	ENSSAST00005000004.1	protein_coding	1/1	-	-	-	239	239	80	D/A	gAt/gCt	-	-	1	-	EntrezGene	-	-	-	-	-	-	-
.	NC_045512v2:21801-21801	G	missense_variant	MODERATE	S	ENSSASG00005000004	Transcript	ENSSAST00005000004.1	protein_coding	1/1	-	-	-	239	239	80	D/G	gAt/gGt	-	-	1	-	EntrezGene	-	-	-	-	-	-	-
.	NC_045512v2:21801-21801	T	missense_variant	MODERATE	S	ENSSASG00005000004	Transcript	ENSSAST00005000004.1	protein_coding	1/1	-	-	-	239	239	80	D/V	gAt/gTt	-	-	1	-	EntrezGene	-	-	-	-	-	-	-
.	NC_045512v2:21802-21802	A	missense_variant	MODERATE	S	ENSSASG00005000004	Transcript	ENSSAST00005000004.1	protein_coding	1/1	-	-	-	240	240	80	D/E	gaT/gaA	-	-	1	-	EntrezGene	-	-	-	-	-	-	-
.	NC_045512v2:21802-21802	C	synonymous_variant	LOW	S	ENSSASG00005000004	Transcript	ENSSAST00005000004.1	protein_coding	1/1	-	-	-	240	240	80	D	gaT/gaC	MN908947.3:21802:T:C	-	1	-	EntrezGene	-	-	-	-	-	-	-
.	NC_045512v2:21802-21802	G	missense_variant	MODERATE	S	ENSSASG00005000004	Transcript	ENSSAST00005000004.1	protein_coding	1/1	-	-	-	240	240	80	D/E	gaT/gaG	-	-	1	-	EntrezGene	-	-	-	-	-	-	-
.	NC_045512v2:21803-21803	C	missense_variant	MODERATE	S	ENSSASG00005000004	Transcript	ENSSAST00005000004.1	protein_coding	1/1	-	-	-	241	241	81	N/H	Aac/Cac	-	-	1	-	EntrezGene	-	-	-	-	-	-	-
.	NC_045512v2:21803-21803	G	missense_variant	MODERATE	S	ENSSASG00005000004	Transcript	ENSSAST00005000004.1	protein_coding	1/1	-	-	-	241	241	81	N/D	Aac/Gac	-	-	1	-	EntrezGene	-	-	-	-	-	-	-
.	NC_045512v2:21803-21803	T	missense_variant	MODERATE	S	ENSSASG00005000004	Transcript	ENSSAST00005000004.1	protein_coding	1/1	-	-	-	241	241	81	N/Y	Aac/Tac	-	-	1	-	EntrezGene	-	-	-	-	-	-	-
.	NC_045512v2:21804-21804	C	missense_variant	MODERATE	S	ENSSASG00005000004	Transcript	ENSSAST00005000004.1	protein_coding	1/1	-	-	-	242	242	81	N/T	aAc/aCc	-	-	1	-	EntrezGene	-	-	-	-	-	-	-
.	NC_045512v2:21804-21804	G	missense_variant	MODERATE	S	ENSSASG00005000004	Transcript	ENSSAST00005000004.1	protein_coding	1/1	-	-	-	242	242	81	N/S	aAc/aGc	-	-	1	-	EntrezGene	-	-	-	-	-	-	-
.	NC_045512v2:21805-21805	A	missense_variant	MODERATE	S	ENSSASG00005000004	Transcript	ENSSAST00005000004.1	protein_coding	1/1	-	-	-	243	243	81	N/K	aaC/aaA	-	-	1	-	EntrezGene	-	-	-	-	-	-	-
.	NC_045512v2:21805-21805	G	missense_variant	MODERATE	S	ENSSASG00005000004	Transcript	ENSSAST00005000004.1	protein_coding	1/1	-	-	-	243	243	81	N/K	aaC/aaG	-	-	1	-	EntrezGene	-	-	-	-	-	-	-
.	NC_045512v2:21805-21805	T	synonymous_variant	LOW	S	ENSSASG00005000004	Transcript	ENSSAST00005000004.1	protein_coding	1/1	-	-	-	243	243	81	N	aaC/aaT	MN908947.3:21805:C:T	-	1	-	EntrezGene	-	-	-	-	-	-	-
.	NC_045512v2:21806-21806	A	missense_variant	MODERATE	S	ENSSASG00005000004	Transcript	ENSSAST00005000004.1	protein_coding	1/1	-	-	-	244	244	82	P/T	Cct/Act	-	-	1	-	EntrezGene	-	-	-	-	-	-	-
.	NC_045512v2:21806-21806	T	missense_variant	MODERATE	S	ENSSASG00005000004	Transcript	ENSSAST00005000004.1	protein_coding	1/1	-	-	-	244	244	82	P/S	Cct/Tct	-	-	1	-	EntrezGene	-	-	-	-	-	-	-
.	NC_045512v2:21807-21807	A	missense_variant	MODERATE	S	ENSSASG00005000004	Transcript	ENSSAST00005000004.1	protein_coding	1/1	-	-	-	245	245	82	P/H	cCt/cAt	-	-	1	-	EntrezGene	-	-	-	-	-	-	-
.	NC_045512v2:21807-21807	G	missense_variant	MODERATE	S	ENSSASG00005000004	Transcript	ENSSAST00005000004.1	protein_coding	1/1	-	-	-	245	245	82	P/R	cCt/cGt	-	-	1	-	EntrezGene	-	-	-	-	-	-	-
.	NC_045512v2:21807-21807	T	missense_variant	MODERATE	S	ENSSASG00005000004	Transcript	ENSSAST00005000004.1	protein_coding	1/1	-	-	-	245	245	82	P/L	cCt/cTt	MN908947.3:21807:C:T	-	1	-	EntrezGene	-	-	-	-	-	-	-
.	NC_045512v2:21808-21808	A	synonymous_variant	LOW	S	ENSSASG00005000004	Transcript	ENSSAST00005000004.1	protein_coding	1/1	-	-	-	246	246	82	P	ccT/ccA	-	-	1	-	EntrezGene	-	-	-	-	-	-	-
.	NC_045512v2:21808-21808	C	synonymous_variant	LOW	S	ENSSASG00005000004	Transcript	ENSSAST00005000004.1	protein_coding	1/1	-	-	-	246	246	82	P	ccT/ccC	-	-	1	-	EntrezGene	-	-	-	-	-	-	-
.	NC_045512v2:21808-21808	G	synonymous_variant	LOW	S	ENSSASG00005000004	Transcript	ENSSAST00005000004.1	protein_coding	1/1	-	-	-	246	246	82	P	ccT/ccG	-	-	1	-	EntrezGene	-	-	-	-	-	-	-
.	NC_045512v2:21809-21809	A	missense_variant	MODERATE	S	ENSSASG00005000004	Transcript	ENSSAST00005000004.1	protein_coding	1/1	-	-	-	247	247	83	V/I	Gtc/Atc	-	-	1	-	EntrezGene	-	-	-	-	-	-	-
.	NC_045512v2:21809-21809	C	missense_variant	MODERATE	S	ENSSASG00005000004	Transcript	ENSSAST00005000004.1	protein_coding	1/1	-	-	-	247	247	83	V/L	Gtc/Ctc	-	-	1	-	EntrezGene	-	-	-	-	-	-	-
.	NC_045512v2:21809-21809	T	missense_variant	MODERATE	S	ENSSASG00005000004	Transcript	ENSSAST00005000004.1	protein_coding	1/1	-	-	-	247	247	83	V/F	Gtc/Ttc	-	-	1	-	EntrezGene	-	-	-	-	-	-	-
.	NC_045512v2:21810-21810	A	missense_variant	MODERATE	S	ENSSASG00005000004	Transcript	ENSSAST00005000004.1	protein_coding	1/1	-	-	-	248	248	83	V/D	gTc/gAc	-	-	1	-	EntrezGene	-	-	-	-	-	-	-
.	NC_045512v2:21810-21810	C	missense_variant	MODERATE	S	ENSSASG00005000004	Transcript	ENSSAST00005000004.1	protein_coding	1/1	-	-	-	248	248	83	V/A	gTc/gCc	-	-	1	-	EntrezGene	-	-	-	-	-	-	-
.	NC_045512v2:21811-21811	A	synonymous_variant	LOW	S	ENSSASG00005000004	Transcript	ENSSAST00005000004.1	protein_coding	1/1	-	-	-	249	249	83	V	gtC/gtA	MN908947.3:21811:C:T,A	-	1	-	EntrezGene	-	-	-	-	-	-	-
.	NC_045512v2:21811-21811	G	synonymous_variant	LOW	S	ENSSASG00005000004	Transcript	ENSSAST00005000004.1	protein_coding	1/1	-	-	-	249	249	83	V	gtC/gtG	-	-	1	-	EntrezGene	-	-	-	-	-	-	-
.	NC_045512v2:21811-21811	T	synonymous_variant	LOW	S	ENSSASG00005000004	Transcript	ENSSAST00005000004.1	protein_coding	1/1	-	-	-	249	249	83	V	gtC/gtT	MN908947.3:21811:C:T,A	-	1	-	EntrezGene	-	-	-	-	-	-	-
.	NC_045512v2:21812-21812	A	missense_variant	MODERATE	S	ENSSASG00005000004	Transcript	ENSSAST00005000004.1	protein_coding	1/1	-	-	-	250	250	84	L/I	Cta/Ata	-	-	1	-	EntrezGene	-	-	-	-	-	-	-
.	NC_045512v2:21812-21812	G	missense_variant	MODERATE	S	ENSSASG00005000004	Transcript	ENSSAST00005000004.1	protein_coding	1/1	-	-	-	250	250	84	L/V	Cta/Gta	-	-	1	-	EntrezGene	-	-	-	-	-	-	-
.	NC_045512v2:21812-21812	T	synonymous_variant	LOW	S	ENSSASG00005000004	Transcript	ENSSAST00005000004.1	protein_coding	1/1	-	-	-	250	250	84	L	Cta/Tta	MN908947.3:21812:C:T	-	1	-	EntrezGene	-	-	-	-	-	-	-
.	NC_045512v2:21813-21813	A	missense_variant	MODERATE	S	ENSSASG00005000004	Transcript	ENSSAST00005000004.1	protein_coding	1/1	-	-	-	251	251	84	L/Q	cTa/cAa	-	-	1	-	EntrezGene	-	-	-	-	-	-	-
.	NC_045512v2:21813-21813	C	missense_variant	MODERATE	S	ENSSASG00005000004	Transcript	ENSSAST00005000004.1	protein_coding	1/1	-	-	-	251	251	84	L/P	cTa/cCa	-	-	1	-	EntrezGene	-	-	-	-	-	-	-
.	NC_045512v2:21814-21814	C	synonymous_variant	LOW	S	ENSSASG00005000004	Transcript	ENSSAST00005000004.1	protein_coding	1/1	-	-	-	252	252	84	L	ctA/ctC	-	-	1	-	EntrezGene	-	-	-	-	-	-	-
.	NC_045512v2:21814-21814	G	synonymous_variant	LOW	S	ENSSASG00005000004	Transcript	ENSSAST00005000004.1	protein_coding	1/1	-	-	-	252	252	84	L	ctA/ctG	-	-	1	-	EntrezGene	-	-	-	-	-	-	-
.	NC_045512v2:21814-21814	T	synonymous_variant	LOW	S	ENSSASG00005000004	Transcript	ENSSAST00005000004.1	protein_coding	1/1	-	-	-	252	252	84	L	ctA/ctT	-	-	1	-	EntrezGene	-	-	-	-	-	-	-
.	NC_045512v2:21815-21815	A	missense_variant	MODERATE	S	ENSSASG00005000004	Transcript	ENSSAST00005000004.1	protein_coding	1/1	-	-	-	253	253	85	P/T	Cca/Aca	-	-	1	-	EntrezGene	-	-	-	-	-	-	-
.	NC_045512v2:21815-21815	G	missense_variant	MODERATE	S	ENSSASG00005000004	Transcript	ENSSAST00005000004.1	protein_coding	1/1	-	-	-	253	253	85	P/A	Cca/Gca	-	-	1	-	EntrezGene	-	-	-	-	-	-	-
.	NC_045512v2:21815-21815	T	missense_variant	MODERATE	S	ENSSASG00005000004	Transcript	ENSSAST00005000004.1	protein_coding	1/1	-	-	-	253	253	85	P/S	Cca/Tca	MN908947.3:21815:C:T	-	1	-	EntrezGene	-	-	-	-	-	-	-
.	NC_045512v2:21816-21816	A	missense_variant	MODERATE	S	ENSSASG00005000004	Transcript	ENSSAST00005000004.1	protein_coding	1/1	-	-	-	254	254	85	P/Q	cCa/cAa	-	-	1	-	EntrezGene	-	-	-	-	-	-	-
.	NC_045512v2:21816-21816	G	missense_variant	MODERATE	S	ENSSASG00005000004	Transcript	ENSSAST00005000004.1	protein_coding	1/1	-	-	-	254	254	85	P/R	cCa/cGa	-	-	1	-	EntrezGene	-	-	-	-	-	-	-
.	NC_045512v2:21816-21816	T	missense_variant	MODERATE	S	ENSSASG00005000004	Transcript	ENSSAST00005000004.1	protein_coding	1/1	-	-	-	254	254	85	P/L	cCa/cTa	MN908947.3:21816:C:T	-	1	-	EntrezGene	-	-	-	-	-	-	-
.	NC_045512v2:21817-21817	C	synonymous_variant	LOW	S	ENSSASG00005000004	Transcript	ENSSAST00005000004.1	protein_coding	1/1	-	-	-	255	255	85	P	ccA/ccC	-	-	1	-	EntrezGene	-	-	-	-	-	-	-
.	NC_045512v2:21817-21817	G	synonymous_variant	LOW	S	ENSSASG00005000004	Transcript	ENSSAST00005000004.1	protein_coding	1/1	-	-	-	255	255	85	P	ccA/ccG	-	-	1	-	EntrezGene	-	-	-	-	-	-	-
.	NC_045512v2:21817-21817	T	synonymous_variant	LOW	S	ENSSASG00005000004	Transcript	ENSSAST00005000004.1	protein_coding	1/1	-	-	-	255	255	85	P	ccA/ccT	MN908947.3:21817:A:T	-	1	-	EntrezGene	-	-	-	-	-	-	-
.	NC_045512v2:21818-21818	A	missense_variant	MODERATE	S	ENSSASG00005000004	Transcript	ENSSAST00005000004.1	protein_coding	1/1	-	-	-	256	256	86	F/I	Ttt/Att	-	-	1	-	EntrezGene	-	-	-	-	-	-	-
.	NC_045512v2:21818-21818	C	missense_variant	MODERATE	S	ENSSASG00005000004	Transcript	ENSSAST00005000004.1	protein_coding	1/1	-	-	-	256	256	86	F/L	Ttt/Ctt	-	-	1	-	EntrezGene	-	-	-	-	-	-	-
.	NC_045512v2:21818-21818	G	missense_variant	MODERATE	S	ENSSASG00005000004	Transcript	ENSSAST00005000004.1	protein_coding	1/1	-	-	-	256	256	86	F/V	Ttt/Gtt	-	-	1	-	EntrezGene	-	-	-	-	-	-	-
.	NC_045512v2:21819-21819	A	missense_variant	MODERATE	S	ENSSASG00005000004	Transcript	ENSSAST00005000004.1	protein_coding	1/1	-	-	-	257	257	86	F/Y	tTt/tAt	-	-	1	-	EntrezGene	-	-	-	-	-	-	-
.	NC_045512v2:21819-21819	C	missense_variant	MODERATE	S	ENSSASG00005000004	Transcript	ENSSAST00005000004.1	protein_coding	1/1	-	-	-	257	257	86	F/S	tTt/tCt	-	-	1	-	EntrezGene	-	-	-	-	-	-	-
.	NC_045512v2:21819-21819	G	missense_variant	MODERATE	S	ENSSASG00005000004	Transcript	ENSSAST00005000004.1	protein_coding	1/1	-	-	-	257	257	86	F/C	tTt/tGt	-	-	1	-	EntrezGene	-	-	-	-	-	-	-
.	NC_045512v2:21820-21820	A	missense_variant	MODERATE	S	ENSSASG00005000004	Transcript	ENSSAST00005000004.1	protein_coding	1/1	-	-	-	258	258	86	F/L	ttT/ttA	-	-	1	-	EntrezGene	-	-	-	-	-	-	-
.	NC_045512v2:21820-21820	C	synonymous_variant	LOW	S	ENSSASG00005000004	Transcript	ENSSAST00005000004.1	protein_coding	1/1	-	-	-	258	258	86	F	ttT/ttC	-	-	1	-	EntrezGene	-	-	-	-	-	-	-
.	NC_045512v2:21820-21820	G	missense_variant	MODERATE	S	ENSSASG00005000004	Transcript	ENSSAST00005000004.1	protein_coding	1/1	-	-	-	258	258	86	F/L	ttT/ttG	-	-	1	-	EntrezGene	-	-	-	-	-	-	-
.	NC_045512v2:21821-21821	C	missense_variant	MODERATE	S	ENSSASG00005000004	Transcript	ENSSAST00005000004.1	protein_coding	1/1	-	-	-	259	259	87	N/H	Aat/Cat	-	-	1	-	EntrezGene	-	-	-	-	-	-	-
.	NC_045512v2:21821-21821	G	missense_variant	MODERATE	S	ENSSASG00005000004	Transcript	ENSSAST00005000004.1	protein_coding	1/1	-	-	-	259	259	87	N/D	Aat/Gat	-	-	1	-	EntrezGene	-	-	-	-	-	-	-
.	NC_045512v2:21821-21821	T	missense_variant	MODERATE	S	ENSSASG00005000004	Transcript	ENSSAST00005000004.1	protein_coding	1/1	-	-	-	259	259	87	N/Y	Aat/Tat	-	-	1	-	EntrezGene	-	-	-	-	-	-	-
.	NC_045512v2:21822-21822	C	missense_variant	MODERATE	S	ENSSASG00005000004	Transcript	ENSSAST00005000004.1	protein_coding	1/1	-	-	-	260	260	87	N/T	aAt/aCt	-	-	1	-	EntrezGene	-	-	-	-	-	-	-
.	NC_045512v2:21822-21822	G	missense_variant	MODERATE	S	ENSSASG00005000004	Transcript	ENSSAST00005000004.1	protein_coding	1/1	-	-	-	260	260	87	N/S	aAt/aGt	-	-	1	-	EntrezGene	-	-	-	-	-	-	-
.	NC_045512v2:21822-21822	T	missense_variant	MODERATE	S	ENSSASG00005000004	Transcript	ENSSAST00005000004.1	protein_coding	1/1	-	-	-	260	260	87	N/I	aAt/aTt	-	-	1	-	EntrezGene	-	-	-	-	-	-	-
.	NC_045512v2:21823-21823	A	missense_variant	MODERATE	S	ENSSASG00005000004	Transcript	ENSSAST00005000004.1	protein_coding	1/1	-	-	-	261	261	87	N/K	aaT/aaA	-	-	1	-	EntrezGene	-	-	-	-	-	-	-
.	NC_045512v2:21823-21823	C	synonymous_variant	LOW	S	ENSSASG00005000004	Transcript	ENSSAST00005000004.1	protein_coding	1/1	-	-	-	261	261	87	N	aaT/aaC	MN908947.3:21823:T:C	-	1	-	EntrezGene	-	-	-	-	-	-	-
.	NC_045512v2:21823-21823	G	missense_variant	MODERATE	S	ENSSASG00005000004	Transcript	ENSSAST00005000004.1	protein_coding	1/1	-	-	-	261	261	87	N/K	aaT/aaG	-	-	1	-	EntrezGene	-	-	-	-	-	-	-
.	NC_045512v2:21824-21824	A	missense_variant	MODERATE	S	ENSSASG00005000004	Transcript	ENSSAST00005000004.1	protein_coding	1/1	-	-	-	262	262	88	D/N	Gat/Aat	MN908947.3:21824:G:T,A	-	1	-	EntrezGene	-	-	-	-	-	-	-
.	NC_045512v2:21824-21824	C	missense_variant	MODERATE	S	ENSSASG00005000004	Transcript	ENSSAST00005000004.1	protein_coding	1/1	-	-	-	262	262	88	D/H	Gat/Cat	-	-	1	-	EntrezGene	-	-	-	-	-	-	-
.	NC_045512v2:21824-21824	T	missense_variant	MODERATE	S	ENSSASG00005000004	Transcript	ENSSAST00005000004.1	protein_coding	1/1	-	-	-	262	262	88	D/Y	Gat/Tat	MN908947.3:21824:G:T,A	-	1	-	EntrezGene	-	-	-	-	-	-	-
.	NC_045512v2:21825-21825	C	missense_variant	MODERATE	S	ENSSASG00005000004	Transcript	ENSSAST00005000004.1	protein_coding	1/1	-	-	-	263	263	88	D/A	gAt/gCt	-	-	1	-	EntrezGene	-	-	-	-	-	-	-
.	NC_045512v2:21825-21825	G	missense_variant	MODERATE	S	ENSSASG00005000004	Transcript	ENSSAST00005000004.1	protein_coding	1/1	-	-	-	263	263	88	D/G	gAt/gGt	-	-	1	-	EntrezGene	-	-	-	-	-	-	-
.	NC_045512v2:21825-21825	T	missense_variant	MODERATE	S	ENSSASG00005000004	Transcript	ENSSAST00005000004.1	protein_coding	1/1	-	-	-	263	263	88	D/V	gAt/gTt	-	-	1	-	EntrezGene	-	-	-	-	-	-	-
.	NC_045512v2:21826-21826	A	missense_variant	MODERATE	S	ENSSASG00005000004	Transcript	ENSSAST00005000004.1	protein_coding	1/1	-	-	-	264	264	88	D/E	gaT/gaA	-	-	1	-	EntrezGene	-	-	-	-	-	-	-
.	NC_045512v2:21826-21826	C	synonymous_variant	LOW	S	ENSSASG00005000004	Transcript	ENSSAST00005000004.1	protein_coding	1/1	-	-	-	264	264	88	D	gaT/gaC	-	-	1	-	EntrezGene	-	-	-	-	-	-	-
.	NC_045512v2:21826-21826	G	missense_variant	MODERATE	S	ENSSASG00005000004	Transcript	ENSSAST00005000004.1	protein_coding	1/1	-	-	-	264	264	88	D/E	gaT/gaG	-	-	1	-	EntrezGene	-	-	-	-	-	-	-
.	NC_045512v2:21827-21827	A	missense_variant	MODERATE	S	ENSSASG00005000004	Transcript	ENSSAST00005000004.1	protein_coding	1/1	-	-	-	265	265	89	G/S	Ggt/Agt	-	-	1	-	EntrezGene	-	-	-	-	-	-	-
.	NC_045512v2:21827-21827	C	missense_variant	MODERATE	S	ENSSASG00005000004	Transcript	ENSSAST00005000004.1	protein_coding	1/1	-	-	-	265	265	89	G/R	Ggt/Cgt	-	-	1	-	EntrezGene	-	-	-	-	-	-	-
.	NC_045512v2:21827-21827	T	missense_variant	MODERATE	S	ENSSASG00005000004	Transcript	ENSSAST00005000004.1	protein_coding	1/1	-	-	-	265	265	89	G/C	Ggt/Tgt	MN908947.3:21827:G:T	-	1	-	EntrezGene	-	-	-	-	-	-	-
.	NC_045512v2:21828-21828	A	missense_variant	MODERATE	S	ENSSASG00005000004	Transcript	ENSSAST00005000004.1	protein_coding	1/1	-	-	-	266	266	89	G/D	gGt/gAt	-	-	1	-	EntrezGene	-	-	-	-	-	-	-
.	NC_045512v2:21828-21828	C	missense_variant	MODERATE	S	ENSSASG00005000004	Transcript	ENSSAST00005000004.1	protein_coding	1/1	-	-	-	266	266	89	G/A	gGt/gCt	-	-	1	-	EntrezGene	-	-	-	-	-	-	-
.	NC_045512v2:21828-21828	T	missense_variant	MODERATE	S	ENSSASG00005000004	Transcript	ENSSAST00005000004.1	protein_coding	1/1	-	-	-	266	266	89	G/V	gGt/gTt	-	-	1	-	EntrezGene	-	-	-	-	-	-	-
.	NC_045512v2:21829-21829	A	synonymous_variant	LOW	S	ENSSASG00005000004	Transcript	ENSSAST00005000004.1	protein_coding	1/1	-	-	-	267	267	89	G	ggT/ggA	-	-	1	-	EntrezGene	-	-	-	-	-	-	-
.	NC_045512v2:21829-21829	C	synonymous_variant	LOW	S	ENSSASG00005000004	Transcript	ENSSAST00005000004.1	protein_coding	1/1	-	-	-	267	267	89	G	ggT/ggC	-	-	1	-	EntrezGene	-	-	-	-	-	-	-
.	NC_045512v2:21829-21829	G	synonymous_variant	LOW	S	ENSSASG00005000004	Transcript	ENSSAST00005000004.1	protein_coding	1/1	-	-	-	267	267	89	G	ggT/ggG	-	-	1	-	EntrezGene	-	-	-	-	-	-	-
.	NC_045512v2:21830-21830	A	missense_variant	MODERATE	S	ENSSASG00005000004	Transcript	ENSSAST00005000004.1	protein_coding	1/1	-	-	-	268	268	90	V/I	Gtt/Att	-	-	1	-	EntrezGene	-	-	-	-	-	-	-
.	NC_045512v2:21830-21830	C	missense_variant	MODERATE	S	ENSSASG00005000004	Transcript	ENSSAST00005000004.1	protein_coding	1/1	-	-	-	268	268	90	V/L	Gtt/Ctt	-	-	1	-	EntrezGene	-	-	-	-	-	-	-
.	NC_045512v2:21830-21830	T	missense_variant	MODERATE	S	ENSSASG00005000004	Transcript	ENSSAST00005000004.1	protein_coding	1/1	-	-	-	268	268	90	V/F	Gtt/Ttt	MN908947.3:21830:G:T	-	1	-	EntrezGene	-	-	-	-	-	-	-
.	NC_045512v2:21831-21831	A	missense_variant	MODERATE	S	ENSSASG00005000004	Transcript	ENSSAST00005000004.1	protein_coding	1/1	-	-	-	269	269	90	V/D	gTt/gAt	-	-	1	-	EntrezGene	-	-	-	-	-	-	-
.	NC_045512v2:21831-21831	C	missense_variant	MODERATE	S	ENSSASG00005000004	Transcript	ENSSAST00005000004.1	protein_coding	1/1	-	-	-	269	269	90	V/A	gTt/gCt	MN908947.3:21831:T:C	-	1	-	EntrezGene	-	-	-	-	-	-	-
.	NC_045512v2:21831-21831	G	missense_variant	MODERATE	S	ENSSASG00005000004	Transcript	ENSSAST00005000004.1	protein_coding	1/1	-	-	-	269	269	90	V/G	gTt/gGt	-	-	1	-	EntrezGene	-	-	-	-	-	-	-
.	NC_045512v2:21832-21832	A	synonymous_variant	LOW	S	ENSSASG00005000004	Transcript	ENSSAST00005000004.1	protein_coding	1/1	-	-	-	270	270	90	V	gtT/gtA	-	-	1	-	EntrezGene	-	-	-	-	-	-	-
.	NC_045512v2:21832-21832	C	synonymous_variant	LOW	S	ENSSASG00005000004	Transcript	ENSSAST00005000004.1	protein_coding	1/1	-	-	-	270	270	90	V	gtT/gtC	-	-	1	-	EntrezGene	-	-	-	-	-	-	-
.	NC_045512v2:21832-21832	G	synonymous_variant	LOW	S	ENSSASG00005000004	Transcript	ENSSAST00005000004.1	protein_coding	1/1	-	-	-	270	270	90	V	gtT/gtG	-	-	1	-	EntrezGene	-	-	-	-	-	-	-
.	NC_045512v2:21833-21833	A	missense_variant	MODERATE	S	ENSSASG00005000004	Transcript	ENSSAST00005000004.1	protein_coding	1/1	-	-	-	271	271	91	Y/N	Tat/Aat	-	-	1	-	EntrezGene	-	-	-	-	-	-	-
.	NC_045512v2:21833-21833	C	missense_variant	MODERATE	S	ENSSASG00005000004	Transcript	ENSSAST00005000004.1	protein_coding	1/1	-	-	-	271	271	91	Y/H	Tat/Cat	-	-	1	-	EntrezGene	-	-	-	-	-	-	-
.	NC_045512v2:21833-21833	G	missense_variant	MODERATE	S	ENSSASG00005000004	Transcript	ENSSAST00005000004.1	protein_coding	1/1	-	-	-	271	271	91	Y/D	Tat/Gat	-	-	1	-	EntrezGene	-	-	-	-	-	-	-
.	NC_045512v2:21834-21834	C	missense_variant	MODERATE	S	ENSSASG00005000004	Transcript	ENSSAST00005000004.1	protein_coding	1/1	-	-	-	272	272	91	Y/S	tAt/tCt	-	-	1	-	EntrezGene	-	-	-	-	-	-	-
.	NC_045512v2:21834-21834	G	missense_variant	MODERATE	S	ENSSASG00005000004	Transcript	ENSSAST00005000004.1	protein_coding	1/1	-	-	-	272	272	91	Y/C	tAt/tGt	-	-	1	-	EntrezGene	-	-	-	-	-	-	-
.	NC_045512v2:21834-21834	T	missense_variant	MODERATE	S	ENSSASG00005000004	Transcript	ENSSAST00005000004.1	protein_coding	1/1	-	-	-	272	272	91	Y/F	tAt/tTt	MN908947.3:21834:A:T	-	1	-	EntrezGene	-	-	-	-	-	-	-
.	NC_045512v2:21835-21835	A	stop_gained	HIGH	S	ENSSASG00005000004	Transcript	ENSSAST00005000004.1	protein_coding	1/1	-	-	-	273	273	91	Y/*	taT/taA	-	-	1	-	EntrezGene	-	-	-	-	-	-	-
.	NC_045512v2:21835-21835	C	synonymous_variant	LOW	S	ENSSASG00005000004	Transcript	ENSSAST00005000004.1	protein_coding	1/1	-	-	-	273	273	91	Y	taT/taC	MN908947.3:21835:T:C	-	1	-	EntrezGene	-	-	-	-	-	-	-
.	NC_045512v2:21835-21835	G	stop_gained	HIGH	S	ENSSASG00005000004	Transcript	ENSSAST00005000004.1	protein_coding	1/1	-	-	-	273	273	91	Y/*	taT/taG	-	-	1	-	EntrezGene	-	-	-	-	-	-	-
.	NC_045512v2:21836-21836	A	missense_variant	MODERATE	S	ENSSASG00005000004	Transcript	ENSSAST00005000004.1	protein_coding	1/1	-	-	-	274	274	92	F/I	Ttt/Att	-	-	1	-	EntrezGene	-	-	-	-	-	-	-
.	NC_045512v2:21836-21836	C	missense_variant	MODERATE	S	ENSSASG00005000004	Transcript	ENSSAST00005000004.1	protein_coding	1/1	-	-	-	274	274	92	F/L	Ttt/Ctt	-	-	1	-	EntrezGene	-	-	-	-	-	-	-
.	NC_045512v2:21836-21836	G	missense_variant	MODERATE	S	ENSSASG00005000004	Transcript	ENSSAST00005000004.1	protein_coding	1/1	-	-	-	274	274	92	F/V	Ttt/Gtt	-	-	1	-	EntrezGene	-	-	-	-	-	-	-
.	NC_045512v2:21837-21837	A	missense_variant	MODERATE	S	ENSSASG00005000004	Transcript	ENSSAST00005000004.1	protein_coding	1/1	-	-	-	275	275	92	F/Y	tTt/tAt	-	-	1	-	EntrezGene	-	-	-	-	-	-	-
.	NC_045512v2:21837-21837	C	missense_variant	MODERATE	S	ENSSASG00005000004	Transcript	ENSSAST00005000004.1	protein_coding	1/1	-	-	-	275	275	92	F/S	tTt/tCt	-	-	1	-	EntrezGene	-	-	-	-	-	-	-
.	NC_045512v2:21837-21837	G	missense_variant	MODERATE	S	ENSSASG00005000004	Transcript	ENSSAST00005000004.1	protein_coding	1/1	-	-	-	275	275	92	F/C	tTt/tGt	-	-	1	-	EntrezGene	-	-	-	-	-	-	-
.	NC_045512v2:21838-21838	A	missense_variant	MODERATE	S	ENSSASG00005000004	Transcript	ENSSAST00005000004.1	protein_coding	1/1	-	-	-	276	276	92	F/L	ttT/ttA	-	-	1	-	EntrezGene	-	-	-	-	-	-	-
.	NC_045512v2:21838-21838	C	synonymous_variant	LOW	S	ENSSASG00005000004	Transcript	ENSSAST00005000004.1	protein_coding	1/1	-	-	-	276	276	92	F	ttT/ttC	MN908947.3:21838:T:C	-	1	-	EntrezGene	-	-	-	-	-	-	-
.	NC_045512v2:21838-21838	G	missense_variant	MODERATE	S	ENSSASG00005000004	Transcript	ENSSAST00005000004.1	protein_coding	1/1	-	-	-	276	276	92	F/L	ttT/ttG	-	-	1	-	EntrezGene	-	-	-	-	-	-	-
.	NC_045512v2:21839-21839	A	missense_variant	MODERATE	S	ENSSASG00005000004	Transcript	ENSSAST00005000004.1	protein_coding	1/1	-	-	-	277	277	93	A/T	Gct/Act	-	-	1	-	EntrezGene	-	-	-	-	-	-	-
.	NC_045512v2:21839-21839	C	missense_variant	MODERATE	S	ENSSASG00005000004	Transcript	ENSSAST00005000004.1	protein_coding	1/1	-	-	-	277	277	93	A/P	Gct/Cct	-	-	1	-	EntrezGene	-	-	-	-	-	-	-
.	NC_045512v2:21839-21839	T	missense_variant	MODERATE	S	ENSSASG00005000004	Transcript	ENSSAST00005000004.1	protein_coding	1/1	-	-	-	277	277	93	A/S	Gct/Tct	-	-	1	-	EntrezGene	-	-	-	-	-	-	-
.	NC_045512v2:21840-21840	A	missense_variant	MODERATE	S	ENSSASG00005000004	Transcript	ENSSAST00005000004.1	protein_coding	1/1	-	-	-	278	278	93	A/D	gCt/gAt	-	-	1	-	EntrezGene	-	-	-	-	-	-	-
.	NC_045512v2:21840-21840	G	missense_variant	MODERATE	S	ENSSASG00005000004	Transcript	ENSSAST00005000004.1	protein_coding	1/1	-	-	-	278	278	93	A/G	gCt/gGt	-	-	1	-	EntrezGene	-	-	-	-	-	-	-
.	NC_045512v2:21840-21840	T	missense_variant	MODERATE	S	ENSSASG00005000004	Transcript	ENSSAST00005000004.1	protein_coding	1/1	-	-	-	278	278	93	A/V	gCt/gTt	MN908947.3:21840:C:T	-	1	-	EntrezGene	-	-	-	-	-	-	-
.	NC_045512v2:21841-21841	A	synonymous_variant	LOW	S	ENSSASG00005000004	Transcript	ENSSAST00005000004.1	protein_coding	1/1	-	-	-	279	279	93	A	gcT/gcA	-	-	1	-	EntrezGene	-	-	-	-	-	-	-
.	NC_045512v2:21841-21841	C	synonymous_variant	LOW	S	ENSSASG00005000004	Transcript	ENSSAST00005000004.1	protein_coding	1/1	-	-	-	279	279	93	A	gcT/gcC	-	-	1	-	EntrezGene	-	-	-	-	-	-	-
.	NC_045512v2:21841-21841	G	synonymous_variant	LOW	S	ENSSASG00005000004	Transcript	ENSSAST00005000004.1	protein_coding	1/1	-	-	-	279	279	93	A	gcT/gcG	-	-	1	-	EntrezGene	-	-	-	-	-	-	-
.	NC_045512v2:21842-21842	A	missense_variant	MODERATE	S	ENSSASG00005000004	Transcript	ENSSAST00005000004.1	protein_coding	1/1	-	-	-	280	280	94	S/T	Tcc/Acc	-	-	1	-	EntrezGene	-	-	-	-	-	-	-
.	NC_045512v2:21842-21842	C	missense_variant	MODERATE	S	ENSSASG00005000004	Transcript	ENSSAST00005000004.1	protein_coding	1/1	-	-	-	280	280	94	S/P	Tcc/Ccc	MN908947.3:21842:T:C	-	1	-	EntrezGene	-	-	-	-	-	-	-
.	NC_045512v2:21842-21842	G	missense_variant	MODERATE	S	ENSSASG00005000004	Transcript	ENSSAST00005000004.1	protein_coding	1/1	-	-	-	280	280	94	S/A	Tcc/Gcc	-	-	1	-	EntrezGene	-	-	-	-	-	-	-
.	NC_045512v2:21843-21843	A	missense_variant	MODERATE	S	ENSSASG00005000004	Transcript	ENSSAST00005000004.1	protein_coding	1/1	-	-	-	281	281	94	S/Y	tCc/tAc	-	-	1	-	EntrezGene	-	-	-	-	-	-	-
.	NC_045512v2:21843-21843	G	missense_variant	MODERATE	S	ENSSASG00005000004	Transcript	ENSSAST00005000004.1	protein_coding	1/1	-	-	-	281	281	94	S/C	tCc/tGc	-	-	1	-	EntrezGene	-	-	-	-	-	-	-
.	NC_045512v2:21843-21843	T	missense_variant	MODERATE	S	ENSSASG00005000004	Transcript	ENSSAST00005000004.1	protein_coding	1/1	-	-	-	281	281	94	S/F	tCc/tTc	MN908947.3:21843:C:T	-	1	-	EntrezGene	-	-	-	-	-	-	-
.	NC_045512v2:21844-21844	A	synonymous_variant	LOW	S	ENSSASG00005000004	Transcript	ENSSAST00005000004.1	protein_coding	1/1	-	-	-	282	282	94	S	tcC/tcA	-	-	1	-	EntrezGene	-	-	-	-	-	-	-
.	NC_045512v2:21844-21844	G	synonymous_variant	LOW	S	ENSSASG00005000004	Transcript	ENSSAST00005000004.1	protein_coding	1/1	-	-	-	282	282	94	S	tcC/tcG	-	-	1	-	EntrezGene	-	-	-	-	-	-	-
.	NC_045512v2:21844-21844	T	synonymous_variant	LOW	S	ENSSASG00005000004	Transcript	ENSSAST00005000004.1	protein_coding	1/1	-	-	-	282	282	94	S	tcC/tcT	MN908947.3:21844:C:T	-	1	-	EntrezGene	-	-	-	-	-	-	-
.	NC_045512v2:21845-21845	C	missense_variant	MODERATE	S	ENSSASG00005000004	Transcript	ENSSAST00005000004.1	protein_coding	1/1	-	-	-	283	283	95	T/P	Act/Cct	MN908947.3:21845:A:C	-	1	-	EntrezGene	-	-	-	-	-	-	-
.	NC_045512v2:21845-21845	G	missense_variant	MODERATE	S	ENSSASG00005000004	Transcript	ENSSAST00005000004.1	protein_coding	1/1	-	-	-	283	283	95	T/A	Act/Gct	-	-	1	-	EntrezGene	-	-	-	-	-	-	-
.	NC_045512v2:21845-21845	T	missense_variant	MODERATE	S	ENSSASG00005000004	Transcript	ENSSAST00005000004.1	protein_coding	1/1	-	-	-	283	283	95	T/S	Act/Tct	-	-	1	-	EntrezGene	-	-	-	-	-	-	-
.	NC_045512v2:21846-21846	A	missense_variant	MODERATE	S	ENSSASG00005000004	Transcript	ENSSAST00005000004.1	protein_coding	1/1	-	-	-	284	284	95	T/N	aCt/aAt	-	-	1	-	EntrezGene	-	-	-	-	-	-	-
.	NC_045512v2:21846-21846	G	missense_variant	MODERATE	S	ENSSASG00005000004	Transcript	ENSSAST00005000004.1	protein_coding	1/1	-	-	-	284	284	95	T/S	aCt/aGt	-	-	1	-	EntrezGene	-	-	-	-	-	-	-
.	NC_045512v2:21846-21846	T	missense_variant	MODERATE	S	ENSSASG00005000004	Transcript	ENSSAST00005000004.1	protein_coding	1/1	-	-	-	284	284	95	T/I	aCt/aTt	MN908947.3:21846:C:T	-	1	-	EntrezGene	-	-	-	-	-	-	-
.	NC_045512v2:21847-21847	A	synonymous_variant	LOW	S	ENSSASG00005000004	Transcript	ENSSAST00005000004.1	protein_coding	1/1	-	-	-	285	285	95	T	acT/acA	-	-	1	-	EntrezGene	-	-	-	-	-	-	-
.	NC_045512v2:21847-21847	C	synonymous_variant	LOW	S	ENSSASG00005000004	Transcript	ENSSAST00005000004.1	protein_coding	1/1	-	-	-	285	285	95	T	acT/acC	-	-	1	-	EntrezGene	-	-	-	-	-	-	-
.	NC_045512v2:21847-21847	G	synonymous_variant	LOW	S	ENSSASG00005000004	Transcript	ENSSAST00005000004.1	protein_coding	1/1	-	-	-	285	285	95	T	acT/acG	-	-	1	-	EntrezGene	-	-	-	-	-	-	-
.	NC_045512v2:21848-21848	A	missense_variant	MODERATE	S	ENSSASG00005000004	Transcript	ENSSAST00005000004.1	protein_coding	1/1	-	-	-	286	286	96	E/K	Gag/Aag	-	-	1	-	EntrezGene	-	-	-	-	-	-	-
.	NC_045512v2:21848-21848	C	missense_variant	MODERATE	S	ENSSASG00005000004	Transcript	ENSSAST00005000004.1	protein_coding	1/1	-	-	-	286	286	96	E/Q	Gag/Cag	-	-	1	-	EntrezGene	-	-	-	-	-	-	-
.	NC_045512v2:21848-21848	T	stop_gained	HIGH	S	ENSSASG00005000004	Transcript	ENSSAST00005000004.1	protein_coding	1/1	-	-	-	286	286	96	E/*	Gag/Tag	MN908947.3:21848:G:T	-	1	-	EntrezGene	-	-	-	-	-	-	-
.	NC_045512v2:21849-21849	C	missense_variant	MODERATE	S	ENSSASG00005000004	Transcript	ENSSAST00005000004.1	protein_coding	1/1	-	-	-	287	287	96	E/A	gAg/gCg	-	-	1	-	EntrezGene	-	-	-	-	-	-	-
.	NC_045512v2:21849-21849	G	missense_variant	MODERATE	S	ENSSASG00005000004	Transcript	ENSSAST00005000004.1	protein_coding	1/1	-	-	-	287	287	96	E/G	gAg/gGg	-	-	1	-	EntrezGene	-	-	-	-	-	-	-
.	NC_045512v2:21849-21849	T	missense_variant	MODERATE	S	ENSSASG00005000004	Transcript	ENSSAST00005000004.1	protein_coding	1/1	-	-	-	287	287	96	E/V	gAg/gTg	-	-	1	-	EntrezGene	-	-	-	-	-	-	-
.	NC_045512v2:21850-21850	A	synonymous_variant	LOW	S	ENSSASG00005000004	Transcript	ENSSAST00005000004.1	protein_coding	1/1	-	-	-	288	288	96	E	gaG/gaA	-	-	1	-	EntrezGene	-	-	-	-	-	-	-
.	NC_045512v2:21850-21850	C	missense_variant	MODERATE	S	ENSSASG00005000004	Transcript	ENSSAST00005000004.1	protein_coding	1/1	-	-	-	288	288	96	E/D	gaG/gaC	-	-	1	-	EntrezGene	-	-	-	-	-	-	-
.	NC_045512v2:21850-21850	T	missense_variant	MODERATE	S	ENSSASG00005000004	Transcript	ENSSAST00005000004.1	protein_coding	1/1	-	-	-	288	288	96	E/D	gaG/gaT	MN908947.3:21850:G:T	-	1	-	EntrezGene	-	-	-	-	-	-	-
.	NC_045512v2:21851-21851	C	missense_variant	MODERATE	S	ENSSASG00005000004	Transcript	ENSSAST00005000004.1	protein_coding	1/1	-	-	-	289	289	97	K/Q	Aag/Cag	-	-	1	-	EntrezGene	-	-	-	-	-	-	-
.	NC_045512v2:21851-21851	G	missense_variant	MODERATE	S	ENSSASG00005000004	Transcript	ENSSAST00005000004.1	protein_coding	1/1	-	-	-	289	289	97	K/E	Aag/Gag	-	-	1	-	EntrezGene	-	-	-	-	-	-	-
.	NC_045512v2:21852-21852	C	missense_variant	MODERATE	S	ENSSASG00005000004	Transcript	ENSSAST00005000004.1	protein_coding	1/1	-	-	-	290	290	97	K/T	aAg/aCg	-	-	1	-	EntrezGene	-	-	-	-	-	-	-
.	NC_045512v2:21852-21852	G	missense_variant	MODERATE	S	ENSSASG00005000004	Transcript	ENSSAST00005000004.1	protein_coding	1/1	-	-	-	290	290	97	K/R	aAg/aGg	-	-	1	-	EntrezGene	-	-	-	-	-	-	-
.	NC_045512v2:21852-21852	T	missense_variant	MODERATE	S	ENSSASG00005000004	Transcript	ENSSAST00005000004.1	protein_coding	1/1	-	-	-	290	290	97	K/M	aAg/aTg	-	-	1	-	EntrezGene	-	-	-	-	-	-	-
.	NC_045512v2:21853-21853	A	synonymous_variant	LOW	S	ENSSASG00005000004	Transcript	ENSSAST00005000004.1	protein_coding	1/1	-	-	-	291	291	97	K	aaG/aaA	MN908947.3:21853:G:A	-	1	-	EntrezGene	-	-	-	-	-	-	-
.	NC_045512v2:21853-21853	C	missense_variant	MODERATE	S	ENSSASG00005000004	Transcript	ENSSAST00005000004.1	protein_coding	1/1	-	-	-	291	291	97	K/N	aaG/aaC	-	-	1	-	EntrezGene	-	-	-	-	-	-	-
.	NC_045512v2:21853-21853	T	missense_variant	MODERATE	S	ENSSASG00005000004	Transcript	ENSSAST00005000004.1	protein_coding	1/1	-	-	-	291	291	97	K/N	aaG/aaT	-	-	1	-	EntrezGene	-	-	-	-	-	-	-
.	NC_045512v2:21854-21854	A	missense_variant	MODERATE	S	ENSSASG00005000004	Transcript	ENSSAST00005000004.1	protein_coding	1/1	-	-	-	292	292	98	S/T	Tct/Act	-	-	1	-	EntrezGene	-	-	-	-	-	-	-
.	NC_045512v2:21854-21854	C	missense_variant	MODERATE	S	ENSSASG00005000004	Transcript	ENSSAST00005000004.1	protein_coding	1/1	-	-	-	292	292	98	S/P	Tct/Cct	-	-	1	-	EntrezGene	-	-	-	-	-	-	-
.	NC_045512v2:21854-21854	G	missense_variant	MODERATE	S	ENSSASG00005000004	Transcript	ENSSAST00005000004.1	protein_coding	1/1	-	-	-	292	292	98	S/A	Tct/Gct	-	-	1	-	EntrezGene	-	-	-	-	-	-	-
.	NC_045512v2:21855-21855	A	missense_variant	MODERATE	S	ENSSASG00005000004	Transcript	ENSSAST00005000004.1	protein_coding	1/1	-	-	-	293	293	98	S/Y	tCt/tAt	-	-	1	-	EntrezGene	-	-	-	-	-	-	-
.	NC_045512v2:21855-21855	G	missense_variant	MODERATE	S	ENSSASG00005000004	Transcript	ENSSAST00005000004.1	protein_coding	1/1	-	-	-	293	293	98	S/C	tCt/tGt	MN908947.3:21855:C:T	-	1	-	EntrezGene	-	-	-	-	-	-	-
.	NC_045512v2:21855-21855	T	missense_variant	MODERATE	S	ENSSASG00005000004	Transcript	ENSSAST00005000004.1	protein_coding	1/1	-	-	-	293	293	98	S/F	tCt/tTt	MN908947.3:21855:C:T	-	1	-	EntrezGene	-	-	-	-	-	-	-
.	NC_045512v2:21856-21856	A	synonymous_variant	LOW	S	ENSSASG00005000004	Transcript	ENSSAST00005000004.1	protein_coding	1/1	-	-	-	294	294	98	S	tcT/tcA	-	-	1	-	EntrezGene	-	-	-	-	-	-	-
.	NC_045512v2:21856-21856	C	synonymous_variant	LOW	S	ENSSASG00005000004	Transcript	ENSSAST00005000004.1	protein_coding	1/1	-	-	-	294	294	98	S	tcT/tcC	MN908947.3:21856:T:C	-	1	-	EntrezGene	-	-	-	-	-	-	-
.	NC_045512v2:21856-21856	G	synonymous_variant	LOW	S	ENSSASG00005000004	Transcript	ENSSAST00005000004.1	protein_coding	1/1	-	-	-	294	294	98	S	tcT/tcG	-	-	1	-	EntrezGene	-	-	-	-	-	-	-
.	NC_045512v2:21857-21857	C	missense_variant	MODERATE	S	ENSSASG00005000004	Transcript	ENSSAST00005000004.1	protein_coding	1/1	-	-	-	295	295	99	N/H	Aac/Cac	-	-	1	-	EntrezGene	-	-	-	-	-	-	-
.	NC_045512v2:21857-21857	G	missense_variant	MODERATE	S	ENSSASG00005000004	Transcript	ENSSAST00005000004.1	protein_coding	1/1	-	-	-	295	295	99	N/D	Aac/Gac	-	-	1	-	EntrezGene	-	-	-	-	-	-	-
.	NC_045512v2:21857-21857	T	missense_variant	MODERATE	S	ENSSASG00005000004	Transcript	ENSSAST00005000004.1	protein_coding	1/1	-	-	-	295	295	99	N/Y	Aac/Tac	-	-	1	-	EntrezGene	-	-	-	-	-	-	-
.	NC_045512v2:21858-21858	C	missense_variant	MODERATE	S	ENSSASG00005000004	Transcript	ENSSAST00005000004.1	protein_coding	1/1	-	-	-	296	296	99	N/T	aAc/aCc	-	-	1	-	EntrezGene	-	-	-	-	-	-	-
.	NC_045512v2:21858-21858	G	missense_variant	MODERATE	S	ENSSASG00005000004	Transcript	ENSSAST00005000004.1	protein_coding	1/1	-	-	-	296	296	99	N/S	aAc/aGc	MN908947.3:21858:A:G	-	1	-	EntrezGene	-	-	-	-	-	-	-
.	NC_045512v2:21858-21858	T	missense_variant	MODERATE	S	ENSSASG00005000004	Transcript	ENSSAST00005000004.1	protein_coding	1/1	-	-	-	296	296	99	N/I	aAc/aTc	-	-	1	-	EntrezGene	-	-	-	-	-	-	-
.	NC_045512v2:21859-21859	A	missense_variant	MODERATE	S	ENSSASG00005000004	Transcript	ENSSAST00005000004.1	protein_coding	1/1	-	-	-	297	297	99	N/K	aaC/aaA	-	-	1	-	EntrezGene	-	-	-	-	-	-	-
.	NC_045512v2:21859-21859	G	missense_variant	MODERATE	S	ENSSASG00005000004	Transcript	ENSSAST00005000004.1	protein_coding	1/1	-	-	-	297	297	99	N/K	aaC/aaG	-	-	1	-	EntrezGene	-	-	-	-	-	-	-
.	NC_045512v2:21859-21859	T	synonymous_variant	LOW	S	ENSSASG00005000004	Transcript	ENSSAST00005000004.1	protein_coding	1/1	-	-	-	297	297	99	N	aaC/aaT	MN908947.3:21859:C:T	-	1	-	EntrezGene	-	-	-	-	-	-	-
.	NC_045512v2:21860-21860	C	missense_variant	MODERATE	S	ENSSASG00005000004	Transcript	ENSSAST00005000004.1	protein_coding	1/1	-	-	-	298	298	100	I/L	Ata/Cta	MN908947.3:21860:A:C	-	1	-	EntrezGene	-	-	-	-	-	-	-
.	NC_045512v2:21860-21860	G	missense_variant	MODERATE	S	ENSSASG00005000004	Transcript	ENSSAST00005000004.1	protein_coding	1/1	-	-	-	298	298	100	I/V	Ata/Gta	-	-	1	-	EntrezGene	-	-	-	-	-	-	-
.	NC_045512v2:21860-21860	T	missense_variant	MODERATE	S	ENSSASG00005000004	Transcript	ENSSAST00005000004.1	protein_coding	1/1	-	-	-	298	298	100	I/L	Ata/Tta	-	-	1	-	EntrezGene	-	-	-	-	-	-	-
.	NC_045512v2:21861-21861	A	missense_variant	MODERATE	S	ENSSASG00005000004	Transcript	ENSSAST00005000004.1	protein_coding	1/1	-	-	-	299	299	100	I/K	aTa/aAa	-	-	1	-	EntrezGene	-	-	-	-	-	-	-
.	NC_045512v2:21861-21861	C	missense_variant	MODERATE	S	ENSSASG00005000004	Transcript	ENSSAST00005000004.1	protein_coding	1/1	-	-	-	299	299	100	I/T	aTa/aCa	-	-	1	-	EntrezGene	-	-	-	-	-	-	-
.	NC_045512v2:21862-21862	C	synonymous_variant	LOW	S	ENSSASG00005000004	Transcript	ENSSAST00005000004.1	protein_coding	1/1	-	-	-	300	300	100	I	atA/atC	-	-	1	-	EntrezGene	-	-	-	-	-	-	-
.	NC_045512v2:21862-21862	G	missense_variant	MODERATE	S	ENSSASG00005000004	Transcript	ENSSAST00005000004.1	protein_coding	1/1	-	-	-	300	300	100	I/M	atA/atG	-	-	1	-	EntrezGene	-	-	-	-	-	-	-
.	NC_045512v2:21862-21862	T	synonymous_variant	LOW	S	ENSSASG00005000004	Transcript	ENSSAST00005000004.1	protein_coding	1/1	-	-	-	300	300	100	I	atA/atT	-	-	1	-	EntrezGene	-	-	-	-	-	-	-
.	NC_045512v2:21863-21863	C	missense_variant	MODERATE	S	ENSSASG00005000004	Transcript	ENSSAST00005000004.1	protein_coding	1/1	-	-	-	301	301	101	I/L	Ata/Cta	-	-	1	-	EntrezGene	-	-	-	-	-	-	-
.	NC_045512v2:21863-21863	G	missense_variant	MODERATE	S	ENSSASG00005000004	Transcript	ENSSAST00005000004.1	protein_coding	1/1	-	-	-	301	301	101	I/V	Ata/Gta	MN908947.3:21863:A:G	-	1	-	EntrezGene	-	-	-	-	-	-	-
.	NC_045512v2:21863-21863	T	missense_variant	MODERATE	S	ENSSASG00005000004	Transcript	ENSSAST00005000004.1	protein_coding	1/1	-	-	-	301	301	101	I/L	Ata/Tta	-	-	1	-	EntrezGene	-	-	-	-	-	-	-
.	NC_045512v2:21864-21864	A	missense_variant	MODERATE	S	ENSSASG00005000004	Transcript	ENSSAST00005000004.1	protein_coding	1/1	-	-	-	302	302	101	I/K	aTa/aAa	-	-	1	-	EntrezGene	-	-	-	-	-	-	-
.	NC_045512v2:21864-21864	C	missense_variant	MODERATE	S	ENSSASG00005000004	Transcript	ENSSAST00005000004.1	protein_coding	1/1	-	-	-	302	302	101	I/T	aTa/aCa	-	-	1	-	EntrezGene	-	-	-	-	-	-	-
.	NC_045512v2:21864-21864	G	missense_variant	MODERATE	S	ENSSASG00005000004	Transcript	ENSSAST00005000004.1	protein_coding	1/1	-	-	-	302	302	101	I/R	aTa/aGa	-	-	1	-	EntrezGene	-	-	-	-	-	-	-
.	NC_045512v2:21865-21865	G	missense_variant	MODERATE	S	ENSSASG00005000004	Transcript	ENSSAST00005000004.1	protein_coding	1/1	-	-	-	303	303	101	I/M	atA/atG	-	-	1	-	EntrezGene	-	-	-	-	-	-	-
.	NC_045512v2:21865-21865	T	synonymous_variant	LOW	S	ENSSASG00005000004	Transcript	ENSSAST00005000004.1	protein_coding	1/1	-	-	-	303	303	101	I	atA/atT	MN908947.3:21865:A:T	-	1	-	EntrezGene	-	-	-	-	-	-	-
.	NC_045512v2:21866-21866	C	synonymous_variant	LOW	S	ENSSASG00005000004	Transcript	ENSSAST00005000004.1	protein_coding	1/1	-	-	-	304	304	102	R	Aga/Cga	-	-	1	-	EntrezGene	-	-	-	-	-	-	-
.	NC_045512v2:21866-21866	G	missense_variant	MODERATE	S	ENSSASG00005000004	Transcript	ENSSAST00005000004.1	protein_coding	1/1	-	-	-	304	304	102	R/G	Aga/Gga	-	-	1	-	EntrezGene	-	-	-	-	-	-	-
.	NC_045512v2:21867-21867	A	missense_variant	MODERATE	S	ENSSASG00005000004	Transcript	ENSSAST00005000004.1	protein_coding	1/1	-	-	-	305	305	102	R/K	aGa/aAa	-	-	1	-	EntrezGene	-	-	-	-	-	-	-
.	NC_045512v2:21867-21867	C	missense_variant	MODERATE	S	ENSSASG00005000004	Transcript	ENSSAST00005000004.1	protein_coding	1/1	-	-	-	305	305	102	R/T	aGa/aCa	-	-	1	-	EntrezGene	-	-	-	-	-	-	-
.	NC_045512v2:21867-21867	T	missense_variant	MODERATE	S	ENSSASG00005000004	Transcript	ENSSAST00005000004.1	protein_coding	1/1	-	-	-	305	305	102	R/I	aGa/aTa	MN908947.3:21867:G:T	-	1	-	EntrezGene	-	-	-	-	-	-	-
.	NC_045512v2:21868-21868	C	missense_variant	MODERATE	S	ENSSASG00005000004	Transcript	ENSSAST00005000004.1	protein_coding	1/1	-	-	-	306	306	102	R/S	agA/agC	-	-	1	-	EntrezGene	-	-	-	-	-	-	-
.	NC_045512v2:21868-21868	G	synonymous_variant	LOW	S	ENSSASG00005000004	Transcript	ENSSAST00005000004.1	protein_coding	1/1	-	-	-	306	306	102	R	agA/agG	-	-	1	-	EntrezGene	-	-	-	-	-	-	-
.	NC_045512v2:21868-21868	T	missense_variant	MODERATE	S	ENSSASG00005000004	Transcript	ENSSAST00005000004.1	protein_coding	1/1	-	-	-	306	306	102	R/S	agA/agT	-	-	1	-	EntrezGene	-	-	-	-	-	-	-
.	NC_045512v2:21869-21869	A	missense_variant	MODERATE	S	ENSSASG00005000004	Transcript	ENSSAST00005000004.1	protein_coding	1/1	-	-	-	307	307	103	G/S	Ggc/Agc	-	-	1	-	EntrezGene	-	-	-	-	-	-	-
.	NC_045512v2:21869-21869	T	missense_variant	MODERATE	S	ENSSASG00005000004	Transcript	ENSSAST00005000004.1	protein_coding	1/1	-	-	-	307	307	103	G/C	Ggc/Tgc	-	-	1	-	EntrezGene	-	-	-	-	-	-	-
.	NC_045512v2:21870-21870	A	missense_variant	MODERATE	S	ENSSASG00005000004	Transcript	ENSSAST00005000004.1	protein_coding	1/1	-	-	-	308	308	103	G/D	gGc/gAc	-	-	1	-	EntrezGene	-	-	-	-	-	-	-
.	NC_045512v2:21870-21870	C	missense_variant	MODERATE	S	ENSSASG00005000004	Transcript	ENSSAST00005000004.1	protein_coding	1/1	-	-	-	308	308	103	G/A	gGc/gCc	-	-	1	-	EntrezGene	-	-	-	-	-	-	-
.	NC_045512v2:21870-21870	T	missense_variant	MODERATE	S	ENSSASG00005000004	Transcript	ENSSAST00005000004.1	protein_coding	1/1	-	-	-	308	308	103	G/V	gGc/gTc	MN908947.3:21870:G:T	-	1	-	EntrezGene	-	-	-	-	-	-	-
.	NC_045512v2:21871-21871	A	synonymous_variant	LOW	S	ENSSASG00005000004	Transcript	ENSSAST00005000004.1	protein_coding	1/1	-	-	-	309	309	103	G	ggC/ggA	-	-	1	-	EntrezGene	-	-	-	-	-	-	-
.	NC_045512v2:21871-21871	G	synonymous_variant	LOW	S	ENSSASG00005000004	Transcript	ENSSAST00005000004.1	protein_coding	1/1	-	-	-	309	309	103	G	ggC/ggG	-	-	1	-	EntrezGene	-	-	-	-	-	-	-
.	NC_045512v2:21871-21871	T	synonymous_variant	LOW	S	ENSSASG00005000004	Transcript	ENSSAST00005000004.1	protein_coding	1/1	-	-	-	309	309	103	G	ggC/ggT	MN908947.3:21871:C:T	-	1	-	EntrezGene	-	-	-	-	-	-	-
.	NC_045512v2:21872-21872	C	missense_variant	MODERATE	S	ENSSASG00005000004	Transcript	ENSSAST00005000004.1	protein_coding	1/1	-	-	-	310	310	104	W/R	Tgg/Cgg	-	-	1	-	EntrezGene	-	-	-	-	-	-	-
.	NC_045512v2:21873-21873	C	missense_variant	MODERATE	S	ENSSASG00005000004	Transcript	ENSSAST00005000004.1	protein_coding	1/1	-	-	-	311	311	104	W/S	tGg/tCg	-	-	1	-	EntrezGene	-	-	-	-	-	-	-
.	NC_045512v2:21873-21873	T	missense_variant	MODERATE	S	ENSSASG00005000004	Transcript	ENSSAST00005000004.1	protein_coding	1/1	-	-	-	311	311	104	W/L	tGg/tTg	-	-	1	-	EntrezGene	-	-	-	-	-	-	-
.	NC_045512v2:21874-21874	C	missense_variant	MODERATE	S	ENSSASG00005000004	Transcript	ENSSAST00005000004.1	protein_coding	1/1	-	-	-	312	312	104	W/C	tgG/tgC	-	-	1	-	EntrezGene	-	-	-	-	-	-	-
.	NC_045512v2:21874-21874	T	missense_variant	MODERATE	S	ENSSASG00005000004	Transcript	ENSSAST00005000004.1	protein_coding	1/1	-	-	-	312	312	104	W/C	tgG/tgT	-	-	1	-	EntrezGene	-	-	-	-	-	-	-
.	NC_045512v2:21875-21875	C	missense_variant	MODERATE	S	ENSSASG00005000004	Transcript	ENSSAST00005000004.1	protein_coding	1/1	-	-	-	313	313	105	I/L	Att/Ctt	-	-	1	-	EntrezGene	-	-	-	-	-	-	-
.	NC_045512v2:21875-21875	G	missense_variant	MODERATE	S	ENSSASG00005000004	Transcript	ENSSAST00005000004.1	protein_coding	1/1	-	-	-	313	313	105	I/V	Att/Gtt	-	-	1	-	EntrezGene	-	-	-	-	-	-	-
.	NC_045512v2:21875-21875	T	missense_variant	MODERATE	S	ENSSASG00005000004	Transcript	ENSSAST00005000004.1	protein_coding	1/1	-	-	-	313	313	105	I/F	Att/Ttt	MN908947.3:21875:A:T	-	1	-	EntrezGene	-	-	-	-	-	-	-
.	NC_045512v2:21876-21876	C	missense_variant	MODERATE	S	ENSSASG00005000004	Transcript	ENSSAST00005000004.1	protein_coding	1/1	-	-	-	314	314	105	I/T	aTt/aCt	-	-	1	-	EntrezGene	-	-	-	-	-	-	-
.	NC_045512v2:21876-21876	G	missense_variant	MODERATE	S	ENSSASG00005000004	Transcript	ENSSAST00005000004.1	protein_coding	1/1	-	-	-	314	314	105	I/S	aTt/aGt	-	-	1	-	EntrezGene	-	-	-	-	-	-	-
.	NC_045512v2:21877-21877	C	synonymous_variant	LOW	S	ENSSASG00005000004	Transcript	ENSSAST00005000004.1	protein_coding	1/1	-	-	-	315	315	105	I	atT/atC	-	-	1	-	EntrezGene	-	-	-	-	-	-	-
.	NC_045512v2:21877-21877	G	missense_variant	MODERATE	S	ENSSASG00005000004	Transcript	ENSSAST00005000004.1	protein_coding	1/1	-	-	-	315	315	105	I/M	atT/atG	-	-	1	-	EntrezGene	-	-	-	-	-	-	-
.	NC_045512v2:21878-21878	A	missense_variant	MODERATE	S	ENSSASG00005000004	Transcript	ENSSAST00005000004.1	protein_coding	1/1	-	-	-	316	316	106	F/I	Ttt/Att	-	-	1	-	EntrezGene	-	-	-	-	-	-	-
.	NC_045512v2:21878-21878	C	missense_variant	MODERATE	S	ENSSASG00005000004	Transcript	ENSSAST00005000004.1	protein_coding	1/1	-	-	-	316	316	106	F/L	Ttt/Ctt	-	-	1	-	EntrezGene	-	-	-	-	-	-	-
.	NC_045512v2:21878-21878	G	missense_variant	MODERATE	S	ENSSASG00005000004	Transcript	ENSSAST00005000004.1	protein_coding	1/1	-	-	-	316	316	106	F/V	Ttt/Gtt	-	-	1	-	EntrezGene	-	-	-	-	-	-	-
.	NC_045512v2:21879-21879	A	missense_variant	MODERATE	S	ENSSASG00005000004	Transcript	ENSSAST00005000004.1	protein_coding	1/1	-	-	-	317	317	106	F/Y	tTt/tAt	-	-	1	-	EntrezGene	-	-	-	-	-	-	-
.	NC_045512v2:21879-21879	C	missense_variant	MODERATE	S	ENSSASG00005000004	Transcript	ENSSAST00005000004.1	protein_coding	1/1	-	-	-	317	317	106	F/S	tTt/tCt	MN908947.3:21879:T:C	-	1	-	EntrezGene	-	-	-	-	-	-	-
.	NC_045512v2:21880-21880	C	synonymous_variant	LOW	S	ENSSASG00005000004	Transcript	ENSSAST00005000004.1	protein_coding	1/1	-	-	-	318	318	106	F	ttT/ttC	-	-	1	-	EntrezGene	-	-	-	-	-	-	-
.	NC_045512v2:21880-21880	G	missense_variant	MODERATE	S	ENSSASG00005000004	Transcript	ENSSAST00005000004.1	protein_coding	1/1	-	-	-	318	318	106	F/L	ttT/ttG	-	-	1	-	EntrezGene	-	-	-	-	-	-	-
.	NC_045512v2:21881-21881	A	missense_variant	MODERATE	S	ENSSASG00005000004	Transcript	ENSSAST00005000004.1	protein_coding	1/1	-	-	-	319	319	107	G/S	Ggt/Agt	-	-	1	-	EntrezGene	-	-	-	-	-	-	-
.	NC_045512v2:21881-21881	C	missense_variant	MODERATE	S	ENSSASG00005000004	Transcript	ENSSAST00005000004.1	protein_coding	1/1	-	-	-	319	319	107	G/R	Ggt/Cgt	-	-	1	-	EntrezGene	-	-	-	-	-	-	-
.	NC_045512v2:21881-21881	T	missense_variant	MODERATE	S	ENSSASG00005000004	Transcript	ENSSAST00005000004.1	protein_coding	1/1	-	-	-	319	319	107	G/C	Ggt/Tgt	MN908947.3:21881:G:T	-	1	-	EntrezGene	-	-	-	-	-	-	-
.	NC_045512v2:21882-21882	A	missense_variant	MODERATE	S	ENSSASG00005000004	Transcript	ENSSAST00005000004.1	protein_coding	1/1	-	-	-	320	320	107	G/D	gGt/gAt	-	-	1	-	EntrezGene	-	-	-	-	-	-	-
.	NC_045512v2:21882-21882	C	missense_variant	MODERATE	S	ENSSASG00005000004	Transcript	ENSSAST00005000004.1	protein_coding	1/1	-	-	-	320	320	107	G/A	gGt/gCt	-	-	1	-	EntrezGene	-	-	-	-	-	-	-
.	NC_045512v2:21882-21882	T	missense_variant	MODERATE	S	ENSSASG00005000004	Transcript	ENSSAST00005000004.1	protein_coding	1/1	-	-	-	320	320	107	G/V	gGt/gTt	-	-	1	-	EntrezGene	-	-	-	-	-	-	-
.	NC_045512v2:21883-21883	A	synonymous_variant	LOW	S	ENSSASG00005000004	Transcript	ENSSAST00005000004.1	protein_coding	1/1	-	-	-	321	321	107	G	ggT/ggA	-	-	1	-	EntrezGene	-	-	-	-	-	-	-
.	NC_045512v2:21883-21883	C	synonymous_variant	LOW	S	ENSSASG00005000004	Transcript	ENSSAST00005000004.1	protein_coding	1/1	-	-	-	321	321	107	G	ggT/ggC	-	-	1	-	EntrezGene	-	-	-	-	-	-	-
.	NC_045512v2:21883-21883	G	synonymous_variant	LOW	S	ENSSASG00005000004	Transcript	ENSSAST00005000004.1	protein_coding	1/1	-	-	-	321	321	107	G	ggT/ggG	-	-	1	-	EntrezGene	-	-	-	-	-	-	-
.	NC_045512v2:21884-21884	C	missense_variant	MODERATE	S	ENSSASG00005000004	Transcript	ENSSAST00005000004.1	protein_coding	1/1	-	-	-	322	322	108	T/P	Act/Cct	-	-	1	-	EntrezGene	-	-	-	-	-	-	-
.	NC_045512v2:21884-21884	G	missense_variant	MODERATE	S	ENSSASG00005000004	Transcript	ENSSAST00005000004.1	protein_coding	1/1	-	-	-	322	322	108	T/A	Act/Gct	-	-	1	-	EntrezGene	-	-	-	-	-	-	-
.	NC_045512v2:21884-21884	T	missense_variant	MODERATE	S	ENSSASG00005000004	Transcript	ENSSAST00005000004.1	protein_coding	1/1	-	-	-	322	322	108	T/S	Act/Tct	-	-	1	-	EntrezGene	-	-	-	-	-	-	-
.	NC_045512v2:21885-21885	A	missense_variant	MODERATE	S	ENSSASG00005000004	Transcript	ENSSAST00005000004.1	protein_coding	1/1	-	-	-	323	323	108	T/N	aCt/aAt	-	-	1	-	EntrezGene	-	-	-	-	-	-	-
.	NC_045512v2:21885-21885	G	missense_variant	MODERATE	S	ENSSASG00005000004	Transcript	ENSSAST00005000004.1	protein_coding	1/1	-	-	-	323	323	108	T/S	aCt/aGt	-	-	1	-	EntrezGene	-	-	-	-	-	-	-
.	NC_045512v2:21885-21885	T	missense_variant	MODERATE	S	ENSSASG00005000004	Transcript	ENSSAST00005000004.1	protein_coding	1/1	-	-	-	323	323	108	T/I	aCt/aTt	MN908947.3:21885:C:T	-	1	-	EntrezGene	-	-	-	-	-	-	-
.	NC_045512v2:21886-21886	A	synonymous_variant	LOW	S	ENSSASG00005000004	Transcript	ENSSAST00005000004.1	protein_coding	1/1	-	-	-	324	324	108	T	acT/acA	-	-	1	-	EntrezGene	-	-	-	-	-	-	-
.	NC_045512v2:21886-21886	C	synonymous_variant	LOW	S	ENSSASG00005000004	Transcript	ENSSAST00005000004.1	protein_coding	1/1	-	-	-	324	324	108	T	acT/acC	-	-	1	-	EntrezGene	-	-	-	-	-	-	-
.	NC_045512v2:21886-21886	G	synonymous_variant	LOW	S	ENSSASG00005000004	Transcript	ENSSAST00005000004.1	protein_coding	1/1	-	-	-	324	324	108	T	acT/acG	-	-	1	-	EntrezGene	-	-	-	-	-	-	-
.	NC_045512v2:21887-21887	C	missense_variant	MODERATE	S	ENSSASG00005000004	Transcript	ENSSAST00005000004.1	protein_coding	1/1	-	-	-	325	325	109	T/P	Act/Cct	-	-	1	-	EntrezGene	-	-	-	-	-	-	-
.	NC_045512v2:21887-21887	G	missense_variant	MODERATE	S	ENSSASG00005000004	Transcript	ENSSAST00005000004.1	protein_coding	1/1	-	-	-	325	325	109	T/A	Act/Gct	-	-	1	-	EntrezGene	-	-	-	-	-	-	-
.	NC_045512v2:21887-21887	T	missense_variant	MODERATE	S	ENSSASG00005000004	Transcript	ENSSAST00005000004.1	protein_coding	1/1	-	-	-	325	325	109	T/S	Act/Tct	-	-	1	-	EntrezGene	-	-	-	-	-	-	-
.	NC_045512v2:21888-21888	A	missense_variant	MODERATE	S	ENSSASG00005000004	Transcript	ENSSAST00005000004.1	protein_coding	1/1	-	-	-	326	326	109	T/N	aCt/aAt	-	-	1	-	EntrezGene	-	-	-	-	-	-	-
.	NC_045512v2:21888-21888	G	missense_variant	MODERATE	S	ENSSASG00005000004	Transcript	ENSSAST00005000004.1	protein_coding	1/1	-	-	-	326	326	109	T/S	aCt/aGt	-	-	1	-	EntrezGene	-	-	-	-	-	-	-
.	NC_045512v2:21888-21888	T	missense_variant	MODERATE	S	ENSSASG00005000004	Transcript	ENSSAST00005000004.1	protein_coding	1/1	-	-	-	326	326	109	T/I	aCt/aTt	MN908947.3:21888:C:T	-	1	-	EntrezGene	-	-	-	-	-	-	-
.	NC_045512v2:21889-21889	A	synonymous_variant	LOW	S	ENSSASG00005000004	Transcript	ENSSAST00005000004.1	protein_coding	1/1	-	-	-	327	327	109	T	acT/acA	-	-	1	-	EntrezGene	-	-	-	-	-	-	-
.	NC_045512v2:21889-21889	C	synonymous_variant	LOW	S	ENSSASG00005000004	Transcript	ENSSAST00005000004.1	protein_coding	1/1	-	-	-	327	327	109	T	acT/acC	MN908947.3:21889:T:C	-	1	-	EntrezGene	-	-	-	-	-	-	-
.	NC_045512v2:21889-21889	G	synonymous_variant	LOW	S	ENSSASG00005000004	Transcript	ENSSAST00005000004.1	protein_coding	1/1	-	-	-	327	327	109	T	acT/acG	-	-	1	-	EntrezGene	-	-	-	-	-	-	-
.	NC_045512v2:21890-21890	A	missense_variant	MODERATE	S	ENSSASG00005000004	Transcript	ENSSAST00005000004.1	protein_coding	1/1	-	-	-	328	328	110	L/I	Tta/Ata	-	-	1	-	EntrezGene	-	-	-	-	-	-	-
.	NC_045512v2:21890-21890	C	synonymous_variant	LOW	S	ENSSASG00005000004	Transcript	ENSSAST00005000004.1	protein_coding	1/1	-	-	-	328	328	110	L	Tta/Cta	-	-	1	-	EntrezGene	-	-	-	-	-	-	-
.	NC_045512v2:21890-21890	G	missense_variant	MODERATE	S	ENSSASG00005000004	Transcript	ENSSAST00005000004.1	protein_coding	1/1	-	-	-	328	328	110	L/V	Tta/Gta	-	-	1	-	EntrezGene	-	-	-	-	-	-	-
.	NC_045512v2:21891-21891	A	stop_gained	HIGH	S	ENSSASG00005000004	Transcript	ENSSAST00005000004.1	protein_coding	1/1	-	-	-	329	329	110	L/*	tTa/tAa	-	-	1	-	EntrezGene	-	-	-	-	-	-	-
.	NC_045512v2:21891-21891	C	missense_variant	MODERATE	S	ENSSASG00005000004	Transcript	ENSSAST00005000004.1	protein_coding	1/1	-	-	-	329	329	110	L/S	tTa/tCa	-	-	1	-	EntrezGene	-	-	-	-	-	-	-
.	NC_045512v2:21891-21891	G	stop_gained	HIGH	S	ENSSASG00005000004	Transcript	ENSSAST00005000004.1	protein_coding	1/1	-	-	-	329	329	110	L/*	tTa/tGa	-	-	1	-	EntrezGene	-	-	-	-	-	-	-
.	NC_045512v2:21892-21892	C	missense_variant	MODERATE	S	ENSSASG00005000004	Transcript	ENSSAST00005000004.1	protein_coding	1/1	-	-	-	330	330	110	L/F	ttA/ttC	-	-	1	-	EntrezGene	-	-	-	-	-	-	-
.	NC_045512v2:21892-21892	G	synonymous_variant	LOW	S	ENSSASG00005000004	Transcript	ENSSAST00005000004.1	protein_coding	1/1	-	-	-	330	330	110	L	ttA/ttG	-	-	1	-	EntrezGene	-	-	-	-	-	-	-
.	NC_045512v2:21892-21892	T	missense_variant	MODERATE	S	ENSSASG00005000004	Transcript	ENSSAST00005000004.1	protein_coding	1/1	-	-	-	330	330	110	L/F	ttA/ttT	-	-	1	-	EntrezGene	-	-	-	-	-	-	-
.	NC_045512v2:21893-21893	A	missense_variant	MODERATE	S	ENSSASG00005000004	Transcript	ENSSAST00005000004.1	protein_coding	1/1	-	-	-	331	331	111	D/N	Gat/Aat	-	-	1	-	EntrezGene	-	-	-	-	-	-	-
.	NC_045512v2:21893-21893	C	missense_variant	MODERATE	S	ENSSASG00005000004	Transcript	ENSSAST00005000004.1	protein_coding	1/1	-	-	-	331	331	111	D/H	Gat/Cat	MN908947.3:21893:G:C	-	1	-	EntrezGene	-	-	-	-	-	-	-
.	NC_045512v2:21893-21893	T	missense_variant	MODERATE	S	ENSSASG00005000004	Transcript	ENSSAST00005000004.1	protein_coding	1/1	-	-	-	331	331	111	D/Y	Gat/Tat	-	-	1	-	EntrezGene	-	-	-	-	-	-	-
.	NC_045512v2:21894-21894	C	missense_variant	MODERATE	S	ENSSASG00005000004	Transcript	ENSSAST00005000004.1	protein_coding	1/1	-	-	-	332	332	111	D/A	gAt/gCt	-	-	1	-	EntrezGene	-	-	-	-	-	-	-
.	NC_045512v2:21894-21894	G	missense_variant	MODERATE	S	ENSSASG00005000004	Transcript	ENSSAST00005000004.1	protein_coding	1/1	-	-	-	332	332	111	D/G	gAt/gGt	-	-	1	-	EntrezGene	-	-	-	-	-	-	-
.	NC_045512v2:21894-21894	T	missense_variant	MODERATE	S	ENSSASG00005000004	Transcript	ENSSAST00005000004.1	protein_coding	1/1	-	-	-	332	332	111	D/V	gAt/gTt	-	-	1	-	EntrezGene	-	-	-	-	-	-	-
.	NC_045512v2:21895-21895	C	synonymous_variant	LOW	S	ENSSASG00005000004	Transcript	ENSSAST00005000004.1	protein_coding	1/1	-	-	-	333	333	111	D	gaT/gaC	-	-	1	-	EntrezGene	-	-	-	-	-	-	-
.	NC_045512v2:21895-21895	G	missense_variant	MODERATE	S	ENSSASG00005000004	Transcript	ENSSAST00005000004.1	protein_coding	1/1	-	-	-	333	333	111	D/E	gaT/gaG	-	-	1	-	EntrezGene	-	-	-	-	-	-	-
.	NC_045512v2:21896-21896	A	missense_variant	MODERATE	S	ENSSASG00005000004	Transcript	ENSSAST00005000004.1	protein_coding	1/1	-	-	-	334	334	112	S/T	Tcg/Acg	-	-	1	-	EntrezGene	-	-	-	-	-	-	-
.	NC_045512v2:21896-21896	C	missense_variant	MODERATE	S	ENSSASG00005000004	Transcript	ENSSAST00005000004.1	protein_coding	1/1	-	-	-	334	334	112	S/P	Tcg/Ccg	-	-	1	-	EntrezGene	-	-	-	-	-	-	-
.	NC_045512v2:21896-21896	G	missense_variant	MODERATE	S	ENSSASG00005000004	Transcript	ENSSAST00005000004.1	protein_coding	1/1	-	-	-	334	334	112	S/A	Tcg/Gcg	-	-	1	-	EntrezGene	-	-	-	-	-	-	-
.	NC_045512v2:21897-21897	A	stop_gained	HIGH	S	ENSSASG00005000004	Transcript	ENSSAST00005000004.1	protein_coding	1/1	-	-	-	335	335	112	S/*	tCg/tAg	-	-	1	-	EntrezGene	-	-	-	-	-	-	-
.	NC_045512v2:21897-21897	T	missense_variant	MODERATE	S	ENSSASG00005000004	Transcript	ENSSAST00005000004.1	protein_coding	1/1	-	-	-	335	335	112	S/L	tCg/tTg	-	-	1	-	EntrezGene	-	-	-	-	-	-	-
.	NC_045512v2:21898-21898	A	synonymous_variant	LOW	S	ENSSASG00005000004	Transcript	ENSSAST00005000004.1	protein_coding	1/1	-	-	-	336	336	112	S	tcG/tcA	MN908947.3:21898:G:A	-	1	-	EntrezGene	-	-	-	-	-	-	-
.	NC_045512v2:21898-21898	C	synonymous_variant	LOW	S	ENSSASG00005000004	Transcript	ENSSAST00005000004.1	protein_coding	1/1	-	-	-	336	336	112	S	tcG/tcC	-	-	1	-	EntrezGene	-	-	-	-	-	-	-
.	NC_045512v2:21898-21898	T	synonymous_variant	LOW	S	ENSSASG00005000004	Transcript	ENSSAST00005000004.1	protein_coding	1/1	-	-	-	336	336	112	S	tcG/tcT	-	-	1	-	EntrezGene	-	-	-	-	-	-	-
.	NC_045512v2:21899-21899	C	missense_variant	MODERATE	S	ENSSASG00005000004	Transcript	ENSSAST00005000004.1	protein_coding	1/1	-	-	-	337	337	113	K/Q	Aag/Cag	-	-	1	-	EntrezGene	-	-	-	-	-	-	-
.	NC_045512v2:21899-21899	G	missense_variant	MODERATE	S	ENSSASG00005000004	Transcript	ENSSAST00005000004.1	protein_coding	1/1	-	-	-	337	337	113	K/E	Aag/Gag	-	-	1	-	EntrezGene	-	-	-	-	-	-	-
.	NC_045512v2:21900-21900	C	missense_variant	MODERATE	S	ENSSASG00005000004	Transcript	ENSSAST00005000004.1	protein_coding	1/1	-	-	-	338	338	113	K/T	aAg/aCg	-	-	1	-	EntrezGene	-	-	-	-	-	-	-
.	NC_045512v2:21900-21900	G	missense_variant	MODERATE	S	ENSSASG00005000004	Transcript	ENSSAST00005000004.1	protein_coding	1/1	-	-	-	338	338	113	K/R	aAg/aGg	-	-	1	-	EntrezGene	-	-	-	-	-	-	-
.	NC_045512v2:21900-21900	T	missense_variant	MODERATE	S	ENSSASG00005000004	Transcript	ENSSAST00005000004.1	protein_coding	1/1	-	-	-	338	338	113	K/M	aAg/aTg	-	-	1	-	EntrezGene	-	-	-	-	-	-	-
.	NC_045512v2:21901-21901	A	synonymous_variant	LOW	S	ENSSASG00005000004	Transcript	ENSSAST00005000004.1	protein_coding	1/1	-	-	-	339	339	113	K	aaG/aaA	-	-	1	-	EntrezGene	-	-	-	-	-	-	-
.	NC_045512v2:21901-21901	C	missense_variant	MODERATE	S	ENSSASG00005000004	Transcript	ENSSAST00005000004.1	protein_coding	1/1	-	-	-	339	339	113	K/N	aaG/aaC	-	-	1	-	EntrezGene	-	-	-	-	-	-	-
.	NC_045512v2:21901-21901	T	missense_variant	MODERATE	S	ENSSASG00005000004	Transcript	ENSSAST00005000004.1	protein_coding	1/1	-	-	-	339	339	113	K/N	aaG/aaT	MN908947.3:21901:G:T	-	1	-	EntrezGene	-	-	-	-	-	-	-
.	NC_045512v2:21902-21902	G	missense_variant	MODERATE	S	ENSSASG00005000004	Transcript	ENSSAST00005000004.1	protein_coding	1/1	-	-	-	340	340	114	T/A	Acc/Gcc	-	-	1	-	EntrezGene	-	-	-	-	-	-	-
.	NC_045512v2:21902-21902	T	missense_variant	MODERATE	S	ENSSASG00005000004	Transcript	ENSSAST00005000004.1	protein_coding	1/1	-	-	-	340	340	114	T/S	Acc/Tcc	-	-	1	-	EntrezGene	-	-	-	-	-	-	-
.	NC_045512v2:21903-21903	A	missense_variant	MODERATE	S	ENSSASG00005000004	Transcript	ENSSAST00005000004.1	protein_coding	1/1	-	-	-	341	341	114	T/N	aCc/aAc	-	-	1	-	EntrezGene	-	-	-	-	-	-	-
.	NC_045512v2:21903-21903	G	missense_variant	MODERATE	S	ENSSASG00005000004	Transcript	ENSSAST00005000004.1	protein_coding	1/1	-	-	-	341	341	114	T/S	aCc/aGc	-	-	1	-	EntrezGene	-	-	-	-	-	-	-
.	NC_045512v2:21903-21903	T	missense_variant	MODERATE	S	ENSSASG00005000004	Transcript	ENSSAST00005000004.1	protein_coding	1/1	-	-	-	341	341	114	T/I	aCc/aTc	MN908947.3:21903:C:T	-	1	-	EntrezGene	-	-	-	-	-	-	-
.	NC_045512v2:21904-21904	A	synonymous_variant	LOW	S	ENSSASG00005000004	Transcript	ENSSAST00005000004.1	protein_coding	1/1	-	-	-	342	342	114	T	acC/acA	-	-	1	-	EntrezGene	-	-	-	-	-	-	-
.	NC_045512v2:21904-21904	G	synonymous_variant	LOW	S	ENSSASG00005000004	Transcript	ENSSAST00005000004.1	protein_coding	1/1	-	-	-	342	342	114	T	acC/acG	-	-	1	-	EntrezGene	-	-	-	-	-	-	-
.	NC_045512v2:21904-21904	T	synonymous_variant	LOW	S	ENSSASG00005000004	Transcript	ENSSAST00005000004.1	protein_coding	1/1	-	-	-	342	342	114	T	acC/acT	MN908947.3:21904:C:T	-	1	-	EntrezGene	-	-	-	-	-	-	-
.	NC_045512v2:21905-21905	A	missense_variant	MODERATE	S	ENSSASG00005000004	Transcript	ENSSAST00005000004.1	protein_coding	1/1	-	-	-	343	343	115	Q/K	Cag/Aag	-	-	1	-	EntrezGene	-	-	-	-	-	-	-
.	NC_045512v2:21905-21905	G	missense_variant	MODERATE	S	ENSSASG00005000004	Transcript	ENSSAST00005000004.1	protein_coding	1/1	-	-	-	343	343	115	Q/E	Cag/Gag	-	-	1	-	EntrezGene	-	-	-	-	-	-	-
.	NC_045512v2:21906-21906	C	missense_variant	MODERATE	S	ENSSASG00005000004	Transcript	ENSSAST00005000004.1	protein_coding	1/1	-	-	-	344	344	115	Q/P	cAg/cCg	-	-	1	-	EntrezGene	-	-	-	-	-	-	-
.	NC_045512v2:21906-21906	G	missense_variant	MODERATE	S	ENSSASG00005000004	Transcript	ENSSAST00005000004.1	protein_coding	1/1	-	-	-	344	344	115	Q/R	cAg/cGg	-	-	1	-	EntrezGene	-	-	-	-	-	-	-
.	NC_045512v2:21906-21906	T	missense_variant	MODERATE	S	ENSSASG00005000004	Transcript	ENSSAST00005000004.1	protein_coding	1/1	-	-	-	344	344	115	Q/L	cAg/cTg	-	-	1	-	EntrezGene	-	-	-	-	-	-	-
.	NC_045512v2:21907-21907	A	synonymous_variant	LOW	S	ENSSASG00005000004	Transcript	ENSSAST00005000004.1	protein_coding	1/1	-	-	-	345	345	115	Q	caG/caA	-	-	1	-	EntrezGene	-	-	-	-	-	-	-
.	NC_045512v2:21907-21907	T	missense_variant	MODERATE	S	ENSSASG00005000004	Transcript	ENSSAST00005000004.1	protein_coding	1/1	-	-	-	345	345	115	Q/H	caG/caT	-	-	1	-	EntrezGene	-	-	-	-	-	-	-
.	NC_045512v2:21908-21908	C	missense_variant	MODERATE	S	ENSSASG00005000004	Transcript	ENSSAST00005000004.1	protein_coding	1/1	-	-	-	346	346	116	S/P	Tcc/Ccc	MN908947.3:21908:T:C	-	1	-	EntrezGene	-	-	-	-	-	-	-
.	NC_045512v2:21909-21909	A	missense_variant	MODERATE	S	ENSSASG00005000004	Transcript	ENSSAST00005000004.1	protein_coding	1/1	-	-	-	347	347	116	S/Y	tCc/tAc	-	-	1	-	EntrezGene	-	-	-	-	-	-	-
.	NC_045512v2:21909-21909	G	missense_variant	MODERATE	S	ENSSASG00005000004	Transcript	ENSSAST00005000004.1	protein_coding	1/1	-	-	-	347	347	116	S/C	tCc/tGc	-	-	1	-	EntrezGene	-	-	-	-	-	-	-
.	NC_045512v2:21909-21909	T	missense_variant	MODERATE	S	ENSSASG00005000004	Transcript	ENSSAST00005000004.1	protein_coding	1/1	-	-	-	347	347	116	S/F	tCc/tTc	-	-	1	-	EntrezGene	-	-	-	-	-	-	-
.	NC_045512v2:21910-21910	A	synonymous_variant	LOW	S	ENSSASG00005000004	Transcript	ENSSAST00005000004.1	protein_coding	1/1	-	-	-	348	348	116	S	tcC/tcA	-	-	1	-	EntrezGene	-	-	-	-	-	-	-
.	NC_045512v2:21910-21910	G	synonymous_variant	LOW	S	ENSSASG00005000004	Transcript	ENSSAST00005000004.1	protein_coding	1/1	-	-	-	348	348	116	S	tcC/tcG	-	-	1	-	EntrezGene	-	-	-	-	-	-	-
.	NC_045512v2:21910-21910	T	synonymous_variant	LOW	S	ENSSASG00005000004	Transcript	ENSSAST00005000004.1	protein_coding	1/1	-	-	-	348	348	116	S	tcC/tcT	MN908947.3:21910:C:T	-	1	-	EntrezGene	-	-	-	-	-	-	-
.	NC_045512v2:21911-21911	A	missense_variant	MODERATE	S	ENSSASG00005000004	Transcript	ENSSAST00005000004.1	protein_coding	1/1	-	-	-	349	349	117	L/I	Cta/Ata	-	-	1	-	EntrezGene	-	-	-	-	-	-	-
.	NC_045512v2:21911-21911	G	missense_variant	MODERATE	S	ENSSASG00005000004	Transcript	ENSSAST00005000004.1	protein_coding	1/1	-	-	-	349	349	117	L/V	Cta/Gta	-	-	1	-	EntrezGene	-	-	-	-	-	-	-
.	NC_045512v2:21911-21911	T	synonymous_variant	LOW	S	ENSSASG00005000004	Transcript	ENSSAST00005000004.1	protein_coding	1/1	-	-	-	349	349	117	L	Cta/Tta	MN908947.3:21911:C:T	-	1	-	EntrezGene	-	-	-	-	-	-	-
.	NC_045512v2:21912-21912	G	missense_variant	MODERATE	S	ENSSASG00005000004	Transcript	ENSSAST00005000004.1	protein_coding	1/1	-	-	-	350	350	117	L/R	cTa/cGa	-	-	1	-	EntrezGene	-	-	-	-	-	-	-
.	NC_045512v2:21913-21913	C	synonymous_variant	LOW	S	ENSSASG00005000004	Transcript	ENSSAST00005000004.1	protein_coding	1/1	-	-	-	351	351	117	L	ctA/ctC	-	-	1	-	EntrezGene	-	-	-	-	-	-	-
.	NC_045512v2:21913-21913	G	synonymous_variant	LOW	S	ENSSASG00005000004	Transcript	ENSSAST00005000004.1	protein_coding	1/1	-	-	-	351	351	117	L	ctA/ctG	-	-	1	-	EntrezGene	-	-	-	-	-	-	-
.	NC_045512v2:21913-21913	T	synonymous_variant	LOW	S	ENSSASG00005000004	Transcript	ENSSAST00005000004.1	protein_coding	1/1	-	-	-	351	351	117	L	ctA/ctT	-	-	1	-	EntrezGene	-	-	-	-	-	-	-
.	NC_045512v2:21914-21914	A	missense_variant	MODERATE	S	ENSSASG00005000004	Transcript	ENSSAST00005000004.1	protein_coding	1/1	-	-	-	352	352	118	L/I	Ctt/Att	-	-	1	-	EntrezGene	-	-	-	-	-	-	-
.	NC_045512v2:21914-21914	G	missense_variant	MODERATE	S	ENSSASG00005000004	Transcript	ENSSAST00005000004.1	protein_coding	1/1	-	-	-	352	352	118	L/V	Ctt/Gtt	-	-	1	-	EntrezGene	-	-	-	-	-	-	-
.	NC_045512v2:21914-21914	T	missense_variant	MODERATE	S	ENSSASG00005000004	Transcript	ENSSAST00005000004.1	protein_coding	1/1	-	-	-	352	352	118	L/F	Ctt/Ttt	MN908947.3:21914:C:T	-	1	-	EntrezGene	-	-	-	-	-	-	-
.	NC_045512v2:21915-21915	A	missense_variant	MODERATE	S	ENSSASG00005000004	Transcript	ENSSAST00005000004.1	protein_coding	1/1	-	-	-	353	353	118	L/H	cTt/cAt	-	-	1	-	EntrezGene	-	-	-	-	-	-	-
.	NC_045512v2:21915-21915	C	missense_variant	MODERATE	S	ENSSASG00005000004	Transcript	ENSSAST00005000004.1	protein_coding	1/1	-	-	-	353	353	118	L/P	cTt/cCt	-	-	1	-	EntrezGene	-	-	-	-	-	-	-
.	NC_045512v2:21915-21915	G	missense_variant	MODERATE	S	ENSSASG00005000004	Transcript	ENSSAST00005000004.1	protein_coding	1/1	-	-	-	353	353	118	L/R	cTt/cGt	MN908947.3:21915:T:G	-	1	-	EntrezGene	-	-	-	-	-	-	-
.	NC_045512v2:21916-21916	A	synonymous_variant	LOW	S	ENSSASG00005000004	Transcript	ENSSAST00005000004.1	protein_coding	1/1	-	-	-	354	354	118	L	ctT/ctA	MN908947.3:21916:T:A	-	1	-	EntrezGene	-	-	-	-	-	-	-
.	NC_045512v2:21916-21916	C	synonymous_variant	LOW	S	ENSSASG00005000004	Transcript	ENSSAST00005000004.1	protein_coding	1/1	-	-	-	354	354	118	L	ctT/ctC	-	-	1	-	EntrezGene	-	-	-	-	-	-	-
.	NC_045512v2:21916-21916	G	synonymous_variant	LOW	S	ENSSASG00005000004	Transcript	ENSSAST00005000004.1	protein_coding	1/1	-	-	-	354	354	118	L	ctT/ctG	-	-	1	-	EntrezGene	-	-	-	-	-	-	-
.	NC_045512v2:21917-21917	C	missense_variant	MODERATE	S	ENSSASG00005000004	Transcript	ENSSAST00005000004.1	protein_coding	1/1	-	-	-	355	355	119	I/L	Att/Ctt	MN908947.3:21917:A:C	-	1	-	EntrezGene	-	-	-	-	-	-	-
.	NC_045512v2:21917-21917	G	missense_variant	MODERATE	S	ENSSASG00005000004	Transcript	ENSSAST00005000004.1	protein_coding	1/1	-	-	-	355	355	119	I/V	Att/Gtt	-	-	1	-	EntrezGene	-	-	-	-	-	-	-
.	NC_045512v2:21918-21918	A	missense_variant	MODERATE	S	ENSSASG00005000004	Transcript	ENSSAST00005000004.1	protein_coding	1/1	-	-	-	356	356	119	I/N	aTt/aAt	-	-	1	-	EntrezGene	-	-	-	-	-	-	-
.	NC_045512v2:21918-21918	C	missense_variant	MODERATE	S	ENSSASG00005000004	Transcript	ENSSAST00005000004.1	protein_coding	1/1	-	-	-	356	356	119	I/T	aTt/aCt	-	-	1	-	EntrezGene	-	-	-	-	-	-	-
.	NC_045512v2:21918-21918	G	missense_variant	MODERATE	S	ENSSASG00005000004	Transcript	ENSSAST00005000004.1	protein_coding	1/1	-	-	-	356	356	119	I/S	aTt/aGt	-	-	1	-	EntrezGene	-	-	-	-	-	-	-
.	NC_045512v2:21919-21919	A	synonymous_variant	LOW	S	ENSSASG00005000004	Transcript	ENSSAST00005000004.1	protein_coding	1/1	-	-	-	357	357	119	I	atT/atA	-	-	1	-	EntrezGene	-	-	-	-	-	-	-
.	NC_045512v2:21919-21919	C	synonymous_variant	LOW	S	ENSSASG00005000004	Transcript	ENSSAST00005000004.1	protein_coding	1/1	-	-	-	357	357	119	I	atT/atC	-	-	1	-	EntrezGene	-	-	-	-	-	-	-
.	NC_045512v2:21919-21919	G	missense_variant	MODERATE	S	ENSSASG00005000004	Transcript	ENSSAST00005000004.1	protein_coding	1/1	-	-	-	357	357	119	I/M	atT/atG	-	-	1	-	EntrezGene	-	-	-	-	-	-	-
.	NC_045512v2:21920-21920	A	missense_variant	MODERATE	S	ENSSASG00005000004	Transcript	ENSSAST00005000004.1	protein_coding	1/1	-	-	-	358	358	120	V/I	Gtt/Att	MN908947.3:21920:G:A	-	1	-	EntrezGene	-	-	-	-	-	-	-
.	NC_045512v2:21920-21920	C	missense_variant	MODERATE	S	ENSSASG00005000004	Transcript	ENSSAST00005000004.1	protein_coding	1/1	-	-	-	358	358	120	V/L	Gtt/Ctt	-	-	1	-	EntrezGene	-	-	-	-	-	-	-
.	NC_045512v2:21920-21920	T	missense_variant	MODERATE	S	ENSSASG00005000004	Transcript	ENSSAST00005000004.1	protein_coding	1/1	-	-	-	358	358	120	V/F	Gtt/Ttt	MN908947.3:21920:G:A	-	1	-	EntrezGene	-	-	-	-	-	-	-
.	NC_045512v2:21921-21921	A	missense_variant	MODERATE	S	ENSSASG00005000004	Transcript	ENSSAST00005000004.1	protein_coding	1/1	-	-	-	359	359	120	V/D	gTt/gAt	-	-	1	-	EntrezGene	-	-	-	-	-	-	-
.	NC_045512v2:21921-21921	C	missense_variant	MODERATE	S	ENSSASG00005000004	Transcript	ENSSAST00005000004.1	protein_coding	1/1	-	-	-	359	359	120	V/A	gTt/gCt	-	-	1	-	EntrezGene	-	-	-	-	-	-	-
.	NC_045512v2:21922-21922	A	synonymous_variant	LOW	S	ENSSASG00005000004	Transcript	ENSSAST00005000004.1	protein_coding	1/1	-	-	-	360	360	120	V	gtT/gtA	-	-	1	-	EntrezGene	-	-	-	-	-	-	-
.	NC_045512v2:21922-21922	C	synonymous_variant	LOW	S	ENSSASG00005000004	Transcript	ENSSAST00005000004.1	protein_coding	1/1	-	-	-	360	360	120	V	gtT/gtC	-	-	1	-	EntrezGene	-	-	-	-	-	-	-
.	NC_045512v2:21922-21922	G	synonymous_variant	LOW	S	ENSSASG00005000004	Transcript	ENSSAST00005000004.1	protein_coding	1/1	-	-	-	360	360	120	V	gtT/gtG	-	-	1	-	EntrezGene	-	-	-	-	-	-	-
.	NC_045512v2:21923-21923	C	missense_variant	MODERATE	S	ENSSASG00005000004	Transcript	ENSSAST00005000004.1	protein_coding	1/1	-	-	-	361	361	121	N/H	Aat/Cat	-	-	1	-	EntrezGene	-	-	-	-	-	-	-
.	NC_045512v2:21923-21923	G	missense_variant	MODERATE	S	ENSSASG00005000004	Transcript	ENSSAST00005000004.1	protein_coding	1/1	-	-	-	361	361	121	N/D	Aat/Gat	-	-	1	-	EntrezGene	-	-	-	-	-	-	-
.	NC_045512v2:21923-21923	T	missense_variant	MODERATE	S	ENSSASG00005000004	Transcript	ENSSAST00005000004.1	protein_coding	1/1	-	-	-	361	361	121	N/Y	Aat/Tat	-	-	1	-	EntrezGene	-	-	-	-	-	-	-
.	NC_045512v2:21924-21924	G	missense_variant	MODERATE	S	ENSSASG00005000004	Transcript	ENSSAST00005000004.1	protein_coding	1/1	-	-	-	362	362	121	N/S	aAt/aGt	-	-	1	-	EntrezGene	-	-	-	-	-	-	-
.	NC_045512v2:21924-21924	T	missense_variant	MODERATE	S	ENSSASG00005000004	Transcript	ENSSAST00005000004.1	protein_coding	1/1	-	-	-	362	362	121	N/I	aAt/aTt	-	-	1	-	EntrezGene	-	-	-	-	-	-	-
.	NC_045512v2:21925-21925	A	missense_variant	MODERATE	S	ENSSASG00005000004	Transcript	ENSSAST00005000004.1	protein_coding	1/1	-	-	-	363	363	121	N/K	aaT/aaA	-	-	1	-	EntrezGene	-	-	-	-	-	-	-
.	NC_045512v2:21925-21925	C	synonymous_variant	LOW	S	ENSSASG00005000004	Transcript	ENSSAST00005000004.1	protein_coding	1/1	-	-	-	363	363	121	N	aaT/aaC	-	-	1	-	EntrezGene	-	-	-	-	-	-	-
.	NC_045512v2:21925-21925	G	missense_variant	MODERATE	S	ENSSASG00005000004	Transcript	ENSSAST00005000004.1	protein_coding	1/1	-	-	-	363	363	121	N/K	aaT/aaG	-	-	1	-	EntrezGene	-	-	-	-	-	-	-
.	NC_045512v2:21926-21926	G	missense_variant	MODERATE	S	ENSSASG00005000004	Transcript	ENSSAST00005000004.1	protein_coding	1/1	-	-	-	364	364	122	N/D	Aac/Gac	-	-	1	-	EntrezGene	-	-	-	-	-	-	-
.	NC_045512v2:21927-21927	C	missense_variant	MODERATE	S	ENSSASG00005000004	Transcript	ENSSAST00005000004.1	protein_coding	1/1	-	-	-	365	365	122	N/T	aAc/aCc	-	-	1	-	EntrezGene	-	-	-	-	-	-	-
.	NC_045512v2:21927-21927	G	missense_variant	MODERATE	S	ENSSASG00005000004	Transcript	ENSSAST00005000004.1	protein_coding	1/1	-	-	-	365	365	122	N/S	aAc/aGc	-	-	1	-	EntrezGene	-	-	-	-	-	-	-
.	NC_045512v2:21928-21928	A	missense_variant	MODERATE	S	ENSSASG00005000004	Transcript	ENSSAST00005000004.1	protein_coding	1/1	-	-	-	366	366	122	N/K	aaC/aaA	-	-	1	-	EntrezGene	-	-	-	-	-	-	-
.	NC_045512v2:21928-21928	G	missense_variant	MODERATE	S	ENSSASG00005000004	Transcript	ENSSAST00005000004.1	protein_coding	1/1	-	-	-	366	366	122	N/K	aaC/aaG	-	-	1	-	EntrezGene	-	-	-	-	-	-	-
.	NC_045512v2:21928-21928	T	synonymous_variant	LOW	S	ENSSASG00005000004	Transcript	ENSSAST00005000004.1	protein_coding	1/1	-	-	-	366	366	122	N	aaC/aaT	MN908947.3:21928:C:T	-	1	-	EntrezGene	-	-	-	-	-	-	-
.	NC_045512v2:21929-21929	A	missense_variant	MODERATE	S	ENSSASG00005000004	Transcript	ENSSAST00005000004.1	protein_coding	1/1	-	-	-	367	367	123	A/T	Gct/Act	-	-	1	-	EntrezGene	-	-	-	-	-	-	-
.	NC_045512v2:21929-21929	C	missense_variant	MODERATE	S	ENSSASG00005000004	Transcript	ENSSAST00005000004.1	protein_coding	1/1	-	-	-	367	367	123	A/P	Gct/Cct	-	-	1	-	EntrezGene	-	-	-	-	-	-	-
.	NC_045512v2:21929-21929	T	missense_variant	MODERATE	S	ENSSASG00005000004	Transcript	ENSSAST00005000004.1	protein_coding	1/1	-	-	-	367	367	123	A/S	Gct/Tct	-	-	1	-	EntrezGene	-	-	-	-	-	-	-
.	NC_045512v2:21930-21930	A	missense_variant	MODERATE	S	ENSSASG00005000004	Transcript	ENSSAST00005000004.1	protein_coding	1/1	-	-	-	368	368	123	A/D	gCt/gAt	-	-	1	-	EntrezGene	-	-	-	-	-	-	-
.	NC_045512v2:21930-21930	T	missense_variant	MODERATE	S	ENSSASG00005000004	Transcript	ENSSAST00005000004.1	protein_coding	1/1	-	-	-	368	368	123	A/V	gCt/gTt	-	-	1	-	EntrezGene	-	-	-	-	-	-	-
.	NC_045512v2:21931-21931	A	synonymous_variant	LOW	S	ENSSASG00005000004	Transcript	ENSSAST00005000004.1	protein_coding	1/1	-	-	-	369	369	123	A	gcT/gcA	-	-	1	-	EntrezGene	-	-	-	-	-	-	-
.	NC_045512v2:21931-21931	C	synonymous_variant	LOW	S	ENSSASG00005000004	Transcript	ENSSAST00005000004.1	protein_coding	1/1	-	-	-	369	369	123	A	gcT/gcC	MN908947.3:21931:T:C	-	1	-	EntrezGene	-	-	-	-	-	-	-
.	NC_045512v2:21931-21931	G	synonymous_variant	LOW	S	ENSSASG00005000004	Transcript	ENSSAST00005000004.1	protein_coding	1/1	-	-	-	369	369	123	A	gcT/gcG	-	-	1	-	EntrezGene	-	-	-	-	-	-	-
.	NC_045512v2:21932-21932	C	missense_variant	MODERATE	S	ENSSASG00005000004	Transcript	ENSSAST00005000004.1	protein_coding	1/1	-	-	-	370	370	124	T/P	Act/Cct	-	-	1	-	EntrezGene	-	-	-	-	-	-	-
.	NC_045512v2:21932-21932	G	missense_variant	MODERATE	S	ENSSASG00005000004	Transcript	ENSSAST00005000004.1	protein_coding	1/1	-	-	-	370	370	124	T/A	Act/Gct	MN908947.3:21932:A:G	-	1	-	EntrezGene	-	-	-	-	-	-	-
.	NC_045512v2:21932-21932	T	missense_variant	MODERATE	S	ENSSASG00005000004	Transcript	ENSSAST00005000004.1	protein_coding	1/1	-	-	-	370	370	124	T/S	Act/Tct	-	-	1	-	EntrezGene	-	-	-	-	-	-	-
.	NC_045512v2:21933-21933	A	missense_variant	MODERATE	S	ENSSASG00005000004	Transcript	ENSSAST00005000004.1	protein_coding	1/1	-	-	-	371	371	124	T/N	aCt/aAt	-	-	1	-	EntrezGene	-	-	-	-	-	-	-
.	NC_045512v2:21933-21933	G	missense_variant	MODERATE	S	ENSSASG00005000004	Transcript	ENSSAST00005000004.1	protein_coding	1/1	-	-	-	371	371	124	T/S	aCt/aGt	-	-	1	-	EntrezGene	-	-	-	-	-	-	-
.	NC_045512v2:21933-21933	T	missense_variant	MODERATE	S	ENSSASG00005000004	Transcript	ENSSAST00005000004.1	protein_coding	1/1	-	-	-	371	371	124	T/I	aCt/aTt	MN908947.3:21933:C:T	-	1	-	EntrezGene	-	-	-	-	-	-	-
.	NC_045512v2:21934-21934	A	synonymous_variant	LOW	S	ENSSASG00005000004	Transcript	ENSSAST00005000004.1	protein_coding	1/1	-	-	-	372	372	124	T	acT/acA	-	-	1	-	EntrezGene	-	-	-	-	-	-	-
.	NC_045512v2:21934-21934	C	synonymous_variant	LOW	S	ENSSASG00005000004	Transcript	ENSSAST00005000004.1	protein_coding	1/1	-	-	-	372	372	124	T	acT/acC	-	-	1	-	EntrezGene	-	-	-	-	-	-	-
.	NC_045512v2:21935-21935	C	missense_variant	MODERATE	S	ENSSASG00005000004	Transcript	ENSSAST00005000004.1	protein_coding	1/1	-	-	-	373	373	125	N/H	Aat/Cat	-	-	1	-	EntrezGene	-	-	-	-	-	-	-
.	NC_045512v2:21935-21935	G	missense_variant	MODERATE	S	ENSSASG00005000004	Transcript	ENSSAST00005000004.1	protein_coding	1/1	-	-	-	373	373	125	N/D	Aat/Gat	-	-	1	-	EntrezGene	-	-	-	-	-	-	-
.	NC_045512v2:21935-21935	T	missense_variant	MODERATE	S	ENSSASG00005000004	Transcript	ENSSAST00005000004.1	protein_coding	1/1	-	-	-	373	373	125	N/Y	Aat/Tat	-	-	1	-	EntrezGene	-	-	-	-	-	-	-
.	NC_045512v2:21936-21936	C	missense_variant	MODERATE	S	ENSSASG00005000004	Transcript	ENSSAST00005000004.1	protein_coding	1/1	-	-	-	374	374	125	N/T	aAt/aCt	MN908947.3:21936:A:C	-	1	-	EntrezGene	-	-	-	-	-	-	-
.	NC_045512v2:21936-21936	G	missense_variant	MODERATE	S	ENSSASG00005000004	Transcript	ENSSAST00005000004.1	protein_coding	1/1	-	-	-	374	374	125	N/S	aAt/aGt	-	-	1	-	EntrezGene	-	-	-	-	-	-	-
.	NC_045512v2:21936-21936	T	missense_variant	MODERATE	S	ENSSASG00005000004	Transcript	ENSSAST00005000004.1	protein_coding	1/1	-	-	-	374	374	125	N/I	aAt/aTt	-	-	1	-	EntrezGene	-	-	-	-	-	-	-
.	NC_045512v2:21937-21937	C	synonymous_variant	LOW	S	ENSSASG00005000004	Transcript	ENSSAST00005000004.1	protein_coding	1/1	-	-	-	375	375	125	N	aaT/aaC	-	-	1	-	EntrezGene	-	-	-	-	-	-	-
.	NC_045512v2:21937-21937	G	missense_variant	MODERATE	S	ENSSASG00005000004	Transcript	ENSSAST00005000004.1	protein_coding	1/1	-	-	-	375	375	125	N/K	aaT/aaG	-	-	1	-	EntrezGene	-	-	-	-	-	-	-
.	NC_045512v2:21938-21938	A	missense_variant	MODERATE	S	ENSSASG00005000004	Transcript	ENSSAST00005000004.1	protein_coding	1/1	-	-	-	376	376	126	V/I	Gtt/Att	-	-	1	-	EntrezGene	-	-	-	-	-	-	-
.	NC_045512v2:21938-21938	T	missense_variant	MODERATE	S	ENSSASG00005000004	Transcript	ENSSAST00005000004.1	protein_coding	1/1	-	-	-	376	376	126	V/F	Gtt/Ttt	MN908947.3:21938:G:T	-	1	-	EntrezGene	-	-	-	-	-	-	-
.	NC_045512v2:21939-21939	A	missense_variant	MODERATE	S	ENSSASG00005000004	Transcript	ENSSAST00005000004.1	protein_coding	1/1	-	-	-	377	377	126	V/D	gTt/gAt	-	-	1	-	EntrezGene	-	-	-	-	-	-	-
.	NC_045512v2:21939-21939	C	missense_variant	MODERATE	S	ENSSASG00005000004	Transcript	ENSSAST00005000004.1	protein_coding	1/1	-	-	-	377	377	126	V/A	gTt/gCt	-	-	1	-	EntrezGene	-	-	-	-	-	-	-
.	NC_045512v2:21939-21939	G	missense_variant	MODERATE	S	ENSSASG00005000004	Transcript	ENSSAST00005000004.1	protein_coding	1/1	-	-	-	377	377	126	V/G	gTt/gGt	-	-	1	-	EntrezGene	-	-	-	-	-	-	-
.	NC_045512v2:21940-21940	A	synonymous_variant	LOW	S	ENSSASG00005000004	Transcript	ENSSAST00005000004.1	protein_coding	1/1	-	-	-	378	378	126	V	gtT/gtA	-	-	1	-	EntrezGene	-	-	-	-	-	-	-
.	NC_045512v2:21940-21940	C	synonymous_variant	LOW	S	ENSSASG00005000004	Transcript	ENSSAST00005000004.1	protein_coding	1/1	-	-	-	378	378	126	V	gtT/gtC	-	-	1	-	EntrezGene	-	-	-	-	-	-	-
.	NC_045512v2:21940-21940	G	synonymous_variant	LOW	S	ENSSASG00005000004	Transcript	ENSSAST00005000004.1	protein_coding	1/1	-	-	-	378	378	126	V	gtT/gtG	-	-	1	-	EntrezGene	-	-	-	-	-	-	-
.	NC_045512v2:21941-21941	A	missense_variant	MODERATE	S	ENSSASG00005000004	Transcript	ENSSAST00005000004.1	protein_coding	1/1	-	-	-	379	379	127	V/I	Gtt/Att	-	-	1	-	EntrezGene	-	-	-	-	-	-	-
.	NC_045512v2:21941-21941	C	missense_variant	MODERATE	S	ENSSASG00005000004	Transcript	ENSSAST00005000004.1	protein_coding	1/1	-	-	-	379	379	127	V/L	Gtt/Ctt	-	-	1	-	EntrezGene	-	-	-	-	-	-	-
.	NC_045512v2:21941-21941	T	missense_variant	MODERATE	S	ENSSASG00005000004	Transcript	ENSSAST00005000004.1	protein_coding	1/1	-	-	-	379	379	127	V/F	Gtt/Ttt	-	-	1	-	EntrezGene	-	-	-	-	-	-	-
.	NC_045512v2:21942-21942	C	missense_variant	MODERATE	S	ENSSASG00005000004	Transcript	ENSSAST00005000004.1	protein_coding	1/1	-	-	-	380	380	127	V/A	gTt/gCt	-	-	1	-	EntrezGene	-	-	-	-	-	-	-
.	NC_045512v2:21942-21942	G	missense_variant	MODERATE	S	ENSSASG00005000004	Transcript	ENSSAST00005000004.1	protein_coding	1/1	-	-	-	380	380	127	V/G	gTt/gGt	-	-	1	-	EntrezGene	-	-	-	-	-	-	-
.	NC_045512v2:21943-21943	A	synonymous_variant	LOW	S	ENSSASG00005000004	Transcript	ENSSAST00005000004.1	protein_coding	1/1	-	-	-	381	381	127	V	gtT/gtA	-	-	1	-	EntrezGene	-	-	-	-	-	-	-
.	NC_045512v2:21943-21943	C	synonymous_variant	LOW	S	ENSSASG00005000004	Transcript	ENSSAST00005000004.1	protein_coding	1/1	-	-	-	381	381	127	V	gtT/gtC	-	-	1	-	EntrezGene	-	-	-	-	-	-	-
.	NC_045512v2:21944-21944	C	missense_variant	MODERATE	S	ENSSASG00005000004	Transcript	ENSSAST00005000004.1	protein_coding	1/1	-	-	-	382	382	128	I/L	Att/Ctt	-	-	1	-	EntrezGene	-	-	-	-	-	-	-
.	NC_045512v2:21944-21944	G	missense_variant	MODERATE	S	ENSSASG00005000004	Transcript	ENSSAST00005000004.1	protein_coding	1/1	-	-	-	382	382	128	I/V	Att/Gtt	-	-	1	-	EntrezGene	-	-	-	-	-	-	-
.	NC_045512v2:21944-21944	T	missense_variant	MODERATE	S	ENSSASG00005000004	Transcript	ENSSAST00005000004.1	protein_coding	1/1	-	-	-	382	382	128	I/F	Att/Ttt	MN908947.3:21944:A:T	-	1	-	EntrezGene	-	-	-	-	-	-	-
.	NC_045512v2:21945-21945	A	missense_variant	MODERATE	S	ENSSASG00005000004	Transcript	ENSSAST00005000004.1	protein_coding	1/1	-	-	-	383	383	128	I/N	aTt/aAt	-	-	1	-	EntrezGene	-	-	-	-	-	-	-
.	NC_045512v2:21945-21945	C	missense_variant	MODERATE	S	ENSSASG00005000004	Transcript	ENSSAST00005000004.1	protein_coding	1/1	-	-	-	383	383	128	I/T	aTt/aCt	-	-	1	-	EntrezGene	-	-	-	-	-	-	-
.	NC_045512v2:21946-21946	A	synonymous_variant	LOW	S	ENSSASG00005000004	Transcript	ENSSAST00005000004.1	protein_coding	1/1	-	-	-	384	384	128	I	atT/atA	MN908947.3:21946:T:A	-	1	-	EntrezGene	-	-	-	-	-	-	-
.	NC_045512v2:21946-21946	C	synonymous_variant	LOW	S	ENSSASG00005000004	Transcript	ENSSAST00005000004.1	protein_coding	1/1	-	-	-	384	384	128	I	atT/atC	-	-	1	-	EntrezGene	-	-	-	-	-	-	-
.	NC_045512v2:21947-21947	G	missense_variant	MODERATE	S	ENSSASG00005000004	Transcript	ENSSAST00005000004.1	protein_coding	1/1	-	-	-	385	385	129	K/E	Aaa/Gaa	-	-	1	-	EntrezGene	-	-	-	-	-	-	-
.	NC_045512v2:21947-21947	T	stop_gained	HIGH	S	ENSSASG00005000004	Transcript	ENSSAST00005000004.1	protein_coding	1/1	-	-	-	385	385	129	K/*	Aaa/Taa	-	-	1	-	EntrezGene	-	-	-	-	-	-	-
.	NC_045512v2:21948-21948	G	missense_variant	MODERATE	S	ENSSASG00005000004	Transcript	ENSSAST00005000004.1	protein_coding	1/1	-	-	-	386	386	129	K/R	aAa/aGa	-	-	1	-	EntrezGene	-	-	-	-	-	-	-
.	NC_045512v2:21948-21948	T	missense_variant	MODERATE	S	ENSSASG00005000004	Transcript	ENSSAST00005000004.1	protein_coding	1/1	-	-	-	386	386	129	K/I	aAa/aTa	-	-	1	-	EntrezGene	-	-	-	-	-	-	-
.	NC_045512v2:21949-21949	C	missense_variant	MODERATE	S	ENSSASG00005000004	Transcript	ENSSAST00005000004.1	protein_coding	1/1	-	-	-	387	387	129	K/N	aaA/aaC	-	-	1	-	EntrezGene	-	-	-	-	-	-	-
.	NC_045512v2:21949-21949	G	synonymous_variant	LOW	S	ENSSASG00005000004	Transcript	ENSSAST00005000004.1	protein_coding	1/1	-	-	-	387	387	129	K	aaA/aaG	-	-	1	-	EntrezGene	-	-	-	-	-	-	-
.	NC_045512v2:21949-21949	T	missense_variant	MODERATE	S	ENSSASG00005000004	Transcript	ENSSAST00005000004.1	protein_coding	1/1	-	-	-	387	387	129	K/N	aaA/aaT	-	-	1	-	EntrezGene	-	-	-	-	-	-	-
.	NC_045512v2:21950-21950	A	missense_variant	MODERATE	S	ENSSASG00005000004	Transcript	ENSSAST00005000004.1	protein_coding	1/1	-	-	-	388	388	130	V/I	Gtc/Atc	-	-	1	-	EntrezGene	-	-	-	-	-	-	-
.	NC_045512v2:21950-21950	C	missense_variant	MODERATE	S	ENSSASG00005000004	Transcript	ENSSAST00005000004.1	protein_coding	1/1	-	-	-	388	388	130	V/L	Gtc/Ctc	-	-	1	-	EntrezGene	-	-	-	-	-	-	-
.	NC_045512v2:21950-21950	T	missense_variant	MODERATE	S	ENSSASG00005000004	Transcript	ENSSAST00005000004.1	protein_coding	1/1	-	-	-	388	388	130	V/F	Gtc/Ttc	-	-	1	-	EntrezGene	-	-	-	-	-	-	-
.	NC_045512v2:21951-21951	C	missense_variant	MODERATE	S	ENSSASG00005000004	Transcript	ENSSAST00005000004.1	protein_coding	1/1	-	-	-	389	389	130	V/A	gTc/gCc	MN908947.3:21951:T:C	-	1	-	EntrezGene	-	-	-	-	-	-	-
.	NC_045512v2:21951-21951	G	missense_variant	MODERATE	S	ENSSASG00005000004	Transcript	ENSSAST00005000004.1	protein_coding	1/1	-	-	-	389	389	130	V/G	gTc/gGc	-	-	1	-	EntrezGene	-	-	-	-	-	-	-
.	NC_045512v2:21952-21952	A	synonymous_variant	LOW	S	ENSSASG00005000004	Transcript	ENSSAST00005000004.1	protein_coding	1/1	-	-	-	390	390	130	V	gtC/gtA	-	-	1	-	EntrezGene	-	-	-	-	-	-	-
.	NC_045512v2:21952-21952	G	synonymous_variant	LOW	S	ENSSASG00005000004	Transcript	ENSSAST00005000004.1	protein_coding	1/1	-	-	-	390	390	130	V	gtC/gtG	-	-	1	-	EntrezGene	-	-	-	-	-	-	-
.	NC_045512v2:21952-21952	T	synonymous_variant	LOW	S	ENSSASG00005000004	Transcript	ENSSAST00005000004.1	protein_coding	1/1	-	-	-	390	390	130	V	gtC/gtT	MN908947.3:21952:C:T	-	1	-	EntrezGene	-	-	-	-	-	-	-
.	NC_045512v2:21953-21953	A	missense_variant	MODERATE	S	ENSSASG00005000004	Transcript	ENSSAST00005000004.1	protein_coding	1/1	-	-	-	391	391	131	C/S	Tgt/Agt	-	-	1	-	EntrezGene	-	-	-	-	-	-	-
.	NC_045512v2:21953-21953	C	missense_variant	MODERATE	S	ENSSASG00005000004	Transcript	ENSSAST00005000004.1	protein_coding	1/1	-	-	-	391	391	131	C/R	Tgt/Cgt	-	-	1	-	EntrezGene	-	-	-	-	-	-	-
.	NC_045512v2:21954-21954	A	missense_variant	MODERATE	S	ENSSASG00005000004	Transcript	ENSSAST00005000004.1	protein_coding	1/1	-	-	-	392	392	131	C/Y	tGt/tAt	-	-	1	-	EntrezGene	-	-	-	-	-	-	-
.	NC_045512v2:21954-21954	C	missense_variant	MODERATE	S	ENSSASG00005000004	Transcript	ENSSAST00005000004.1	protein_coding	1/1	-	-	-	392	392	131	C/S	tGt/tCt	-	-	1	-	EntrezGene	-	-	-	-	-	-	-
.	NC_045512v2:21954-21954	T	missense_variant	MODERATE	S	ENSSASG00005000004	Transcript	ENSSAST00005000004.1	protein_coding	1/1	-	-	-	392	392	131	C/F	tGt/tTt	MN908947.3:21954:G:T	-	1	-	EntrezGene	-	-	-	-	-	-	-
.	NC_045512v2:21955-21955	A	stop_gained	HIGH	S	ENSSASG00005000004	Transcript	ENSSAST00005000004.1	protein_coding	1/1	-	-	-	393	393	131	C/*	tgT/tgA	-	-	1	-	EntrezGene	-	-	-	-	-	-	-
.	NC_045512v2:21955-21955	C	synonymous_variant	LOW	S	ENSSASG00005000004	Transcript	ENSSAST00005000004.1	protein_coding	1/1	-	-	-	393	393	131	C	tgT/tgC	-	-	1	-	EntrezGene	-	-	-	-	-	-	-
.	NC_045512v2:21955-21955	G	missense_variant	MODERATE	S	ENSSASG00005000004	Transcript	ENSSAST00005000004.1	protein_coding	1/1	-	-	-	393	393	131	C/W	tgT/tgG	-	-	1	-	EntrezGene	-	-	-	-	-	-	-
.	NC_045512v2:21956-21956	A	missense_variant	MODERATE	S	ENSSASG00005000004	Transcript	ENSSAST00005000004.1	protein_coding	1/1	-	-	-	394	394	132	E/K	Gaa/Aaa	MN908947.3:21956:G:A	-	1	-	EntrezGene	-	-	-	-	-	-	-
.	NC_045512v2:21956-21956	C	missense_variant	MODERATE	S	ENSSASG00005000004	Transcript	ENSSAST00005000004.1	protein_coding	1/1	-	-	-	394	394	132	E/Q	Gaa/Caa	-	-	1	-	EntrezGene	-	-	-	-	-	-	-
.	NC_045512v2:21956-21956	T	stop_gained	HIGH	S	ENSSASG00005000004	Transcript	ENSSAST00005000004.1	protein_coding	1/1	-	-	-	394	394	132	E/*	Gaa/Taa	-	-	1	-	EntrezGene	-	-	-	-	-	-	-
.	NC_045512v2:21957-21957	C	missense_variant	MODERATE	S	ENSSASG00005000004	Transcript	ENSSAST00005000004.1	protein_coding	1/1	-	-	-	395	395	132	E/A	gAa/gCa	-	-	1	-	EntrezGene	-	-	-	-	-	-	-
.	NC_045512v2:21957-21957	G	missense_variant	MODERATE	S	ENSSASG00005000004	Transcript	ENSSAST00005000004.1	protein_coding	1/1	-	-	-	395	395	132	E/G	gAa/gGa	-	-	1	-	EntrezGene	-	-	-	-	-	-	-
.	NC_045512v2:21957-21957	T	missense_variant	MODERATE	S	ENSSASG00005000004	Transcript	ENSSAST00005000004.1	protein_coding	1/1	-	-	-	395	395	132	E/V	gAa/gTa	-	-	1	-	EntrezGene	-	-	-	-	-	-	-
.	NC_045512v2:21958-21958	C	missense_variant	MODERATE	S	ENSSASG00005000004	Transcript	ENSSAST00005000004.1	protein_coding	1/1	-	-	-	396	396	132	E/D	gaA/gaC	-	-	1	-	EntrezGene	-	-	-	-	-	-	-
.	NC_045512v2:21958-21958	G	synonymous_variant	LOW	S	ENSSASG00005000004	Transcript	ENSSAST00005000004.1	protein_coding	1/1	-	-	-	396	396	132	E	gaA/gaG	MN908947.3:21958:A:G	-	1	-	EntrezGene	-	-	-	-	-	-	-
.	NC_045512v2:21958-21958	T	missense_variant	MODERATE	S	ENSSASG00005000004	Transcript	ENSSAST00005000004.1	protein_coding	1/1	-	-	-	396	396	132	E/D	gaA/gaT	-	-	1	-	EntrezGene	-	-	-	-	-	-	-
.	NC_045512v2:21959-21959	A	missense_variant	MODERATE	S	ENSSASG00005000004	Transcript	ENSSAST00005000004.1	protein_coding	1/1	-	-	-	397	397	133	F/I	Ttt/Att	-	-	1	-	EntrezGene	-	-	-	-	-	-	-
.	NC_045512v2:21959-21959	C	missense_variant	MODERATE	S	ENSSASG00005000004	Transcript	ENSSAST00005000004.1	protein_coding	1/1	-	-	-	397	397	133	F/L	Ttt/Ctt	-	-	1	-	EntrezGene	-	-	-	-	-	-	-
.	NC_045512v2:21959-21959	G	missense_variant	MODERATE	S	ENSSASG00005000004	Transcript	ENSSAST00005000004.1	protein_coding	1/1	-	-	-	397	397	133	F/V	Ttt/Gtt	-	-	1	-	EntrezGene	-	-	-	-	-	-	-
.	NC_045512v2:21960-21960	A	missense_variant	MODERATE	S	ENSSASG00005000004	Transcript	ENSSAST00005000004.1	protein_coding	1/1	-	-	-	398	398	133	F/Y	tTt/tAt	-	-	1	-	EntrezGene	-	-	-	-	-	-	-
.	NC_045512v2:21960-21960	C	missense_variant	MODERATE	S	ENSSASG00005000004	Transcript	ENSSAST00005000004.1	protein_coding	1/1	-	-	-	398	398	133	F/S	tTt/tCt	-	-	1	-	EntrezGene	-	-	-	-	-	-	-
.	NC_045512v2:21960-21960	G	missense_variant	MODERATE	S	ENSSASG00005000004	Transcript	ENSSAST00005000004.1	protein_coding	1/1	-	-	-	398	398	133	F/C	tTt/tGt	-	-	1	-	EntrezGene	-	-	-	-	-	-	-
.	NC_045512v2:21961-21961	A	missense_variant	MODERATE	S	ENSSASG00005000004	Transcript	ENSSAST00005000004.1	protein_coding	1/1	-	-	-	399	399	133	F/L	ttT/ttA	-	-	1	-	EntrezGene	-	-	-	-	-	-	-
.	NC_045512v2:21961-21961	C	synonymous_variant	LOW	S	ENSSASG00005000004	Transcript	ENSSAST00005000004.1	protein_coding	1/1	-	-	-	399	399	133	F	ttT/ttC	MN908947.3:21961:T:C,G	-	1	-	EntrezGene	-	-	-	-	-	-	-
.	NC_045512v2:21961-21961	G	missense_variant	MODERATE	S	ENSSASG00005000004	Transcript	ENSSAST00005000004.1	protein_coding	1/1	-	-	-	399	399	133	F/L	ttT/ttG	MN908947.3:21961:T:C,G	-	1	-	EntrezGene	-	-	-	-	-	-	-
.	NC_045512v2:21962-21962	A	missense_variant	MODERATE	S	ENSSASG00005000004	Transcript	ENSSAST00005000004.1	protein_coding	1/1	-	-	-	400	400	134	Q/K	Caa/Aaa	-	-	1	-	EntrezGene	-	-	-	-	-	-	-
.	NC_045512v2:21962-21962	G	missense_variant	MODERATE	S	ENSSASG00005000004	Transcript	ENSSAST00005000004.1	protein_coding	1/1	-	-	-	400	400	134	Q/E	Caa/Gaa	-	-	1	-	EntrezGene	-	-	-	-	-	-	-
.	NC_045512v2:21962-21962	T	stop_gained	HIGH	S	ENSSASG00005000004	Transcript	ENSSAST00005000004.1	protein_coding	1/1	-	-	-	400	400	134	Q/*	Caa/Taa	MN908947.3:21962:C:T	-	1	-	EntrezGene	-	-	-	-	-	-	-
.	NC_045512v2:21963-21963	C	missense_variant	MODERATE	S	ENSSASG00005000004	Transcript	ENSSAST00005000004.1	protein_coding	1/1	-	-	-	401	401	134	Q/P	cAa/cCa	-	-	1	-	EntrezGene	-	-	-	-	-	-	-
.	NC_045512v2:21963-21963	G	missense_variant	MODERATE	S	ENSSASG00005000004	Transcript	ENSSAST00005000004.1	protein_coding	1/1	-	-	-	401	401	134	Q/R	cAa/cGa	-	-	1	-	EntrezGene	-	-	-	-	-	-	-
.	NC_045512v2:21963-21963	T	missense_variant	MODERATE	S	ENSSASG00005000004	Transcript	ENSSAST00005000004.1	protein_coding	1/1	-	-	-	401	401	134	Q/L	cAa/cTa	-	-	1	-	EntrezGene	-	-	-	-	-	-	-
.	NC_045512v2:21964-21964	C	missense_variant	MODERATE	S	ENSSASG00005000004	Transcript	ENSSAST00005000004.1	protein_coding	1/1	-	-	-	402	402	134	Q/H	caA/caC	-	-	1	-	EntrezGene	-	-	-	-	-	-	-
.	NC_045512v2:21964-21964	G	synonymous_variant	LOW	S	ENSSASG00005000004	Transcript	ENSSAST00005000004.1	protein_coding	1/1	-	-	-	402	402	134	Q	caA/caG	-	-	1	-	EntrezGene	-	-	-	-	-	-	-
.	NC_045512v2:21964-21964	T	missense_variant	MODERATE	S	ENSSASG00005000004	Transcript	ENSSAST00005000004.1	protein_coding	1/1	-	-	-	402	402	134	Q/H	caA/caT	MN908947.3:21964:A:T	-	1	-	EntrezGene	-	-	-	-	-	-	-
.	NC_045512v2:21965-21965	A	missense_variant	MODERATE	S	ENSSASG00005000004	Transcript	ENSSAST00005000004.1	protein_coding	1/1	-	-	-	403	403	135	F/I	Ttt/Att	-	-	1	-	EntrezGene	-	-	-	-	-	-	-
.	NC_045512v2:21965-21965	C	missense_variant	MODERATE	S	ENSSASG00005000004	Transcript	ENSSAST00005000004.1	protein_coding	1/1	-	-	-	403	403	135	F/L	Ttt/Ctt	-	-	1	-	EntrezGene	-	-	-	-	-	-	-
.	NC_045512v2:21965-21965	G	missense_variant	MODERATE	S	ENSSASG00005000004	Transcript	ENSSAST00005000004.1	protein_coding	1/1	-	-	-	403	403	135	F/V	Ttt/Gtt	-	-	1	-	EntrezGene	-	-	-	-	-	-	-
.	NC_045512v2:21966-21966	C	missense_variant	MODERATE	S	ENSSASG00005000004	Transcript	ENSSAST00005000004.1	protein_coding	1/1	-	-	-	404	404	135	F/S	tTt/tCt	-	-	1	-	EntrezGene	-	-	-	-	-	-	-
.	NC_045512v2:21966-21966	G	missense_variant	MODERATE	S	ENSSASG00005000004	Transcript	ENSSAST00005000004.1	protein_coding	1/1	-	-	-	404	404	135	F/C	tTt/tGt	-	-	1	-	EntrezGene	-	-	-	-	-	-	-
.	NC_045512v2:21967-21967	A	missense_variant	MODERATE	S	ENSSASG00005000004	Transcript	ENSSAST00005000004.1	protein_coding	1/1	-	-	-	405	405	135	F/L	ttT/ttA	-	-	1	-	EntrezGene	-	-	-	-	-	-	-
.	NC_045512v2:21967-21967	C	synonymous_variant	LOW	S	ENSSASG00005000004	Transcript	ENSSAST00005000004.1	protein_coding	1/1	-	-	-	405	405	135	F	ttT/ttC	-	-	1	-	EntrezGene	-	-	-	-	-	-	-
.	NC_045512v2:21967-21967	G	missense_variant	MODERATE	S	ENSSASG00005000004	Transcript	ENSSAST00005000004.1	protein_coding	1/1	-	-	-	405	405	135	F/L	ttT/ttG	-	-	1	-	EntrezGene	-	-	-	-	-	-	-
.	NC_045512v2:21968-21968	C	missense_variant	MODERATE	S	ENSSASG00005000004	Transcript	ENSSAST00005000004.1	protein_coding	1/1	-	-	-	406	406	136	C/R	Tgt/Cgt	MN908947.3:21968:T:C	-	1	-	EntrezGene	-	-	-	-	-	-	-
.	NC_045512v2:21968-21968	G	missense_variant	MODERATE	S	ENSSASG00005000004	Transcript	ENSSAST00005000004.1	protein_coding	1/1	-	-	-	406	406	136	C/G	Tgt/Ggt	-	-	1	-	EntrezGene	-	-	-	-	-	-	-
.	NC_045512v2:21969-21969	A	missense_variant	MODERATE	S	ENSSASG00005000004	Transcript	ENSSAST00005000004.1	protein_coding	1/1	-	-	-	407	407	136	C/Y	tGt/tAt	-	-	1	-	EntrezGene	-	-	-	-	-	-	-
.	NC_045512v2:21969-21969	C	missense_variant	MODERATE	S	ENSSASG00005000004	Transcript	ENSSAST00005000004.1	protein_coding	1/1	-	-	-	407	407	136	C/S	tGt/tCt	-	-	1	-	EntrezGene	-	-	-	-	-	-	-
.	NC_045512v2:21969-21969	T	missense_variant	MODERATE	S	ENSSASG00005000004	Transcript	ENSSAST00005000004.1	protein_coding	1/1	-	-	-	407	407	136	C/F	tGt/tTt	-	-	1	-	EntrezGene	-	-	-	-	-	-	-
.	NC_045512v2:21970-21970	C	synonymous_variant	LOW	S	ENSSASG00005000004	Transcript	ENSSAST00005000004.1	protein_coding	1/1	-	-	-	408	408	136	C	tgT/tgC	-	-	1	-	EntrezGene	-	-	-	-	-	-	-
.	NC_045512v2:21970-21970	G	missense_variant	MODERATE	S	ENSSASG00005000004	Transcript	ENSSAST00005000004.1	protein_coding	1/1	-	-	-	408	408	136	C/W	tgT/tgG	-	-	1	-	EntrezGene	-	-	-	-	-	-	-
.	NC_045512v2:21971-21971	C	missense_variant	MODERATE	S	ENSSASG00005000004	Transcript	ENSSAST00005000004.1	protein_coding	1/1	-	-	-	409	409	137	N/H	Aat/Cat	-	-	1	-	EntrezGene	-	-	-	-	-	-	-
.	NC_045512v2:21971-21971	G	missense_variant	MODERATE	S	ENSSASG00005000004	Transcript	ENSSAST00005000004.1	protein_coding	1/1	-	-	-	409	409	137	N/D	Aat/Gat	-	-	1	-	EntrezGene	-	-	-	-	-	-	-
.	NC_045512v2:21971-21971	T	missense_variant	MODERATE	S	ENSSASG00005000004	Transcript	ENSSAST00005000004.1	protein_coding	1/1	-	-	-	409	409	137	N/Y	Aat/Tat	-	-	1	-	EntrezGene	-	-	-	-	-	-	-
.	NC_045512v2:21972-21972	C	missense_variant	MODERATE	S	ENSSASG00005000004	Transcript	ENSSAST00005000004.1	protein_coding	1/1	-	-	-	410	410	137	N/T	aAt/aCt	-	-	1	-	EntrezGene	-	-	-	-	-	-	-
.	NC_045512v2:21972-21972	G	missense_variant	MODERATE	S	ENSSASG00005000004	Transcript	ENSSAST00005000004.1	protein_coding	1/1	-	-	-	410	410	137	N/S	aAt/aGt	-	-	1	-	EntrezGene	-	-	-	-	-	-	-
.	NC_045512v2:21972-21972	T	missense_variant	MODERATE	S	ENSSASG00005000004	Transcript	ENSSAST00005000004.1	protein_coding	1/1	-	-	-	410	410	137	N/I	aAt/aTt	-	-	1	-	EntrezGene	-	-	-	-	-	-	-
.	NC_045512v2:21973-21973	A	missense_variant	MODERATE	S	ENSSASG00005000004	Transcript	ENSSAST00005000004.1	protein_coding	1/1	-	-	-	411	411	137	N/K	aaT/aaA	-	-	1	-	EntrezGene	-	-	-	-	-	-	-
.	NC_045512v2:21973-21973	C	synonymous_variant	LOW	S	ENSSASG00005000004	Transcript	ENSSAST00005000004.1	protein_coding	1/1	-	-	-	411	411	137	N	aaT/aaC	-	-	1	-	EntrezGene	-	-	-	-	-	-	-
.	NC_045512v2:21973-21973	G	missense_variant	MODERATE	S	ENSSASG00005000004	Transcript	ENSSAST00005000004.1	protein_coding	1/1	-	-	-	411	411	137	N/K	aaT/aaG	-	-	1	-	EntrezGene	-	-	-	-	-	-	-
.	NC_045512v2:21974-21974	A	missense_variant	MODERATE	S	ENSSASG00005000004	Transcript	ENSSAST00005000004.1	protein_coding	1/1	-	-	-	412	412	138	D/N	Gat/Aat	-	-	1	-	EntrezGene	-	-	-	-	-	-	-
.	NC_045512v2:21974-21974	C	missense_variant	MODERATE	S	ENSSASG00005000004	Transcript	ENSSAST00005000004.1	protein_coding	1/1	-	-	-	412	412	138	D/H	Gat/Cat	MN908947.3:21974:G:T,C	-	1	-	EntrezGene	-	-	-	-	-	-	-
.	NC_045512v2:21974-21974	T	missense_variant	MODERATE	S	ENSSASG00005000004	Transcript	ENSSAST00005000004.1	protein_coding	1/1	-	-	-	412	412	138	D/Y	Gat/Tat	MN908947.3:21974:G:T,C	-	1	-	EntrezGene	-	-	-	-	-	-	-
.	NC_045512v2:21975-21975	C	missense_variant	MODERATE	S	ENSSASG00005000004	Transcript	ENSSAST00005000004.1	protein_coding	1/1	-	-	-	413	413	138	D/A	gAt/gCt	-	-	1	-	EntrezGene	-	-	-	-	-	-	-
.	NC_045512v2:21975-21975	G	missense_variant	MODERATE	S	ENSSASG00005000004	Transcript	ENSSAST00005000004.1	protein_coding	1/1	-	-	-	413	413	138	D/G	gAt/gGt	-	-	1	-	EntrezGene	-	-	-	-	-	-	-
.	NC_045512v2:21975-21975	T	missense_variant	MODERATE	S	ENSSASG00005000004	Transcript	ENSSAST00005000004.1	protein_coding	1/1	-	-	-	413	413	138	D/V	gAt/gTt	-	-	1	-	EntrezGene	-	-	-	-	-	-	-
.	NC_045512v2:21976-21976	A	missense_variant	MODERATE	S	ENSSASG00005000004	Transcript	ENSSAST00005000004.1	protein_coding	1/1	-	-	-	414	414	138	D/E	gaT/gaA	-	-	1	-	EntrezGene	-	-	-	-	-	-	-
.	NC_045512v2:21976-21976	C	synonymous_variant	LOW	S	ENSSASG00005000004	Transcript	ENSSAST00005000004.1	protein_coding	1/1	-	-	-	414	414	138	D	gaT/gaC	-	-	1	-	EntrezGene	-	-	-	-	-	-	-
.	NC_045512v2:21976-21976	G	missense_variant	MODERATE	S	ENSSASG00005000004	Transcript	ENSSAST00005000004.1	protein_coding	1/1	-	-	-	414	414	138	D/E	gaT/gaG	-	-	1	-	EntrezGene	-	-	-	-	-	-	-
.	NC_045512v2:21977-21977	A	missense_variant	MODERATE	S	ENSSASG00005000004	Transcript	ENSSAST00005000004.1	protein_coding	1/1	-	-	-	415	415	139	P/T	Cca/Aca	-	-	1	-	EntrezGene	-	-	-	-	-	-	-
.	NC_045512v2:21977-21977	G	missense_variant	MODERATE	S	ENSSASG00005000004	Transcript	ENSSAST00005000004.1	protein_coding	1/1	-	-	-	415	415	139	P/A	Cca/Gca	-	-	1	-	EntrezGene	-	-	-	-	-	-	-
.	NC_045512v2:21977-21977	T	missense_variant	MODERATE	S	ENSSASG00005000004	Transcript	ENSSAST00005000004.1	protein_coding	1/1	-	-	-	415	415	139	P/S	Cca/Tca	MN908947.3:21977:C:T	-	1	-	EntrezGene	-	-	-	-	-	-	-
.	NC_045512v2:21978-21978	A	missense_variant	MODERATE	S	ENSSASG00005000004	Transcript	ENSSAST00005000004.1	protein_coding	1/1	-	-	-	416	416	139	P/Q	cCa/cAa	-	-	1	-	EntrezGene	-	-	-	-	-	-	-
.	NC_045512v2:21978-21978	G	missense_variant	MODERATE	S	ENSSASG00005000004	Transcript	ENSSAST00005000004.1	protein_coding	1/1	-	-	-	416	416	139	P/R	cCa/cGa	-	-	1	-	EntrezGene	-	-	-	-	-	-	-
.	NC_045512v2:21978-21978	T	missense_variant	MODERATE	S	ENSSASG00005000004	Transcript	ENSSAST00005000004.1	protein_coding	1/1	-	-	-	416	416	139	P/L	cCa/cTa	MN908947.3:21978:C:T	-	1	-	EntrezGene	-	-	-	-	-	-	-
.	NC_045512v2:21979-21979	C	synonymous_variant	LOW	S	ENSSASG00005000004	Transcript	ENSSAST00005000004.1	protein_coding	1/1	-	-	-	417	417	139	P	ccA/ccC	-	-	1	-	EntrezGene	-	-	-	-	-	-	-
.	NC_045512v2:21979-21979	G	synonymous_variant	LOW	S	ENSSASG00005000004	Transcript	ENSSAST00005000004.1	protein_coding	1/1	-	-	-	417	417	139	P	ccA/ccG	-	-	1	-	EntrezGene	-	-	-	-	-	-	-
.	NC_045512v2:21979-21979	T	synonymous_variant	LOW	S	ENSSASG00005000004	Transcript	ENSSAST00005000004.1	protein_coding	1/1	-	-	-	417	417	139	P	ccA/ccT	MN908947.3:21979:A:T	-	1	-	EntrezGene	-	-	-	-	-	-	-
.	NC_045512v2:21980-21980	A	missense_variant	MODERATE	S	ENSSASG00005000004	Transcript	ENSSAST00005000004.1	protein_coding	1/1	-	-	-	418	418	140	F/I	Ttt/Att	-	-	1	-	EntrezGene	-	-	-	-	-	-	-
.	NC_045512v2:21980-21980	C	missense_variant	MODERATE	S	ENSSASG00005000004	Transcript	ENSSAST00005000004.1	protein_coding	1/1	-	-	-	418	418	140	F/L	Ttt/Ctt	-	-	1	-	EntrezGene	-	-	-	-	-	-	-
.	NC_045512v2:21980-21980	G	missense_variant	MODERATE	S	ENSSASG00005000004	Transcript	ENSSAST00005000004.1	protein_coding	1/1	-	-	-	418	418	140	F/V	Ttt/Gtt	-	-	1	-	EntrezGene	-	-	-	-	-	-	-
.	NC_045512v2:21981-21981	A	missense_variant	MODERATE	S	ENSSASG00005000004	Transcript	ENSSAST00005000004.1	protein_coding	1/1	-	-	-	419	419	140	F/Y	tTt/tAt	-	-	1	-	EntrezGene	-	-	-	-	-	-	-
.	NC_045512v2:21981-21981	C	missense_variant	MODERATE	S	ENSSASG00005000004	Transcript	ENSSAST00005000004.1	protein_coding	1/1	-	-	-	419	419	140	F/S	tTt/tCt	-	-	1	-	EntrezGene	-	-	-	-	-	-	-
.	NC_045512v2:21981-21981	G	missense_variant	MODERATE	S	ENSSASG00005000004	Transcript	ENSSAST00005000004.1	protein_coding	1/1	-	-	-	419	419	140	F/C	tTt/tGt	-	-	1	-	EntrezGene	-	-	-	-	-	-	-
.	NC_045512v2:21982-21982	A	missense_variant	MODERATE	S	ENSSASG00005000004	Transcript	ENSSAST00005000004.1	protein_coding	1/1	-	-	-	420	420	140	F/L	ttT/ttA	MN908947.3:21982:T:A,G	-	1	-	EntrezGene	-	-	-	-	-	-	-
.	NC_045512v2:21982-21982	C	synonymous_variant	LOW	S	ENSSASG00005000004	Transcript	ENSSAST00005000004.1	protein_coding	1/1	-	-	-	420	420	140	F	ttT/ttC	-	-	1	-	EntrezGene	-	-	-	-	-	-	-
.	NC_045512v2:21982-21982	G	missense_variant	MODERATE	S	ENSSASG00005000004	Transcript	ENSSAST00005000004.1	protein_coding	1/1	-	-	-	420	420	140	F/L	ttT/ttG	MN908947.3:21982:T:A,G	-	1	-	EntrezGene	-	-	-	-	-	-	-
.	NC_045512v2:21983-21983	A	missense_variant	MODERATE	S	ENSSASG00005000004	Transcript	ENSSAST00005000004.1	protein_coding	1/1	-	-	-	421	421	141	L/M	Ttg/Atg	-	-	1	-	EntrezGene	-	-	-	-	-	-	-
.	NC_045512v2:21983-21983	C	synonymous_variant	LOW	S	ENSSASG00005000004	Transcript	ENSSAST00005000004.1	protein_coding	1/1	-	-	-	421	421	141	L	Ttg/Ctg	-	-	1	-	EntrezGene	-	-	-	-	-	-	-
.	NC_045512v2:21983-21983	G	missense_variant	MODERATE	S	ENSSASG00005000004	Transcript	ENSSAST00005000004.1	protein_coding	1/1	-	-	-	421	421	141	L/V	Ttg/Gtg	-	-	1	-	EntrezGene	-	-	-	-	-	-	-
.	NC_045512v2:21984-21984	C	missense_variant	MODERATE	S	ENSSASG00005000004	Transcript	ENSSAST00005000004.1	protein_coding	1/1	-	-	-	422	422	141	L/S	tTg/tCg	MN908947.3:21984:T:C	-	1	-	EntrezGene	-	-	-	-	-	-	-
.	NC_045512v2:21984-21984	G	missense_variant	MODERATE	S	ENSSASG00005000004	Transcript	ENSSAST00005000004.1	protein_coding	1/1	-	-	-	422	422	141	L/W	tTg/tGg	-	-	1	-	EntrezGene	-	-	-	-	-	-	-
.	NC_045512v2:21985-21985	A	synonymous_variant	LOW	S	ENSSASG00005000004	Transcript	ENSSAST00005000004.1	protein_coding	1/1	-	-	-	423	423	141	L	ttG/ttA	MN908947.3:21985:G:A	-	1	-	EntrezGene	-	-	-	-	-	-	-
.	NC_045512v2:21985-21985	C	missense_variant	MODERATE	S	ENSSASG00005000004	Transcript	ENSSAST00005000004.1	protein_coding	1/1	-	-	-	423	423	141	L/F	ttG/ttC	-	-	1	-	EntrezGene	-	-	-	-	-	-	-
.	NC_045512v2:21985-21985	T	missense_variant	MODERATE	S	ENSSASG00005000004	Transcript	ENSSAST00005000004.1	protein_coding	1/1	-	-	-	423	423	141	L/F	ttG/ttT	MN908947.3:21985:G:A	-	1	-	EntrezGene	-	-	-	-	-	-	-
.	NC_045512v2:21986-21986	A	missense_variant	MODERATE	S	ENSSASG00005000004	Transcript	ENSSAST00005000004.1	protein_coding	1/1	-	-	-	424	424	142	G/S	Ggt/Agt	-	-	1	-	EntrezGene	-	-	-	-	-	-	-
.	NC_045512v2:21986-21986	C	missense_variant	MODERATE	S	ENSSASG00005000004	Transcript	ENSSAST00005000004.1	protein_coding	1/1	-	-	-	424	424	142	G/R	Ggt/Cgt	-	-	1	-	EntrezGene	-	-	-	-	-	-	-
.	NC_045512v2:21986-21986	T	missense_variant	MODERATE	S	ENSSASG00005000004	Transcript	ENSSAST00005000004.1	protein_coding	1/1	-	-	-	424	424	142	G/C	Ggt/Tgt	-	-	1	-	EntrezGene	-	-	-	-	-	-	-
.	NC_045512v2:21987-21987	A	missense_variant	MODERATE	S	ENSSASG00005000004	Transcript	ENSSAST00005000004.1	protein_coding	1/1	-	-	-	425	425	142	G/D	gGt/gAt	-	-	1	-	EntrezGene	-	-	-	-	-	-	-
.	NC_045512v2:21987-21987	C	missense_variant	MODERATE	S	ENSSASG00005000004	Transcript	ENSSAST00005000004.1	protein_coding	1/1	-	-	-	425	425	142	G/A	gGt/gCt	MN908947.3:21987:G:T,C	-	1	-	EntrezGene	-	-	-	-	-	-	-
.	NC_045512v2:21987-21987	T	missense_variant	MODERATE	S	ENSSASG00005000004	Transcript	ENSSAST00005000004.1	protein_coding	1/1	-	-	-	425	425	142	G/V	gGt/gTt	MN908947.3:21987:G:T,C	-	1	-	EntrezGene	-	-	-	-	-	-	-
.	NC_045512v2:21988-21988	A	synonymous_variant	LOW	S	ENSSASG00005000004	Transcript	ENSSAST00005000004.1	protein_coding	1/1	-	-	-	426	426	142	G	ggT/ggA	-	-	1	-	EntrezGene	-	-	-	-	-	-	-
.	NC_045512v2:21988-21988	C	synonymous_variant	LOW	S	ENSSASG00005000004	Transcript	ENSSAST00005000004.1	protein_coding	1/1	-	-	-	426	426	142	G	ggT/ggC	-	-	1	-	EntrezGene	-	-	-	-	-	-	-
.	NC_045512v2:21988-21988	G	synonymous_variant	LOW	S	ENSSASG00005000004	Transcript	ENSSAST00005000004.1	protein_coding	1/1	-	-	-	426	426	142	G	ggT/ggG	-	-	1	-	EntrezGene	-	-	-	-	-	-	-
.	NC_045512v2:21989-21989	A	missense_variant	MODERATE	S	ENSSASG00005000004	Transcript	ENSSAST00005000004.1	protein_coding	1/1	-	-	-	427	427	143	V/I	Gtt/Att	-	-	1	-	EntrezGene	-	-	-	-	-	-	-
.	NC_045512v2:21989-21989	C	missense_variant	MODERATE	S	ENSSASG00005000004	Transcript	ENSSAST00005000004.1	protein_coding	1/1	-	-	-	427	427	143	V/L	Gtt/Ctt	-	-	1	-	EntrezGene	-	-	-	-	-	-	-
.	NC_045512v2:21989-21989	T	missense_variant	MODERATE	S	ENSSASG00005000004	Transcript	ENSSAST00005000004.1	protein_coding	1/1	-	-	-	427	427	143	V/F	Gtt/Ttt	-	-	1	-	EntrezGene	-	-	-	-	-	-	-
.	NC_045512v2:21990-21990	A	missense_variant	MODERATE	S	ENSSASG00005000004	Transcript	ENSSAST00005000004.1	protein_coding	1/1	-	-	-	428	428	143	V/D	gTt/gAt	-	-	1	-	EntrezGene	-	-	-	-	-	-	-
.	NC_045512v2:21990-21990	C	missense_variant	MODERATE	S	ENSSASG00005000004	Transcript	ENSSAST00005000004.1	protein_coding	1/1	-	-	-	428	428	143	V/A	gTt/gCt	-	-	1	-	EntrezGene	-	-	-	-	-	-	-
.	NC_045512v2:21990-21990	G	missense_variant	MODERATE	S	ENSSASG00005000004	Transcript	ENSSAST00005000004.1	protein_coding	1/1	-	-	-	428	428	143	V/G	gTt/gGt	-	-	1	-	EntrezGene	-	-	-	-	-	-	-
.	NC_045512v2:21991-21991	A	synonymous_variant	LOW	S	ENSSASG00005000004	Transcript	ENSSAST00005000004.1	protein_coding	1/1	-	-	-	429	429	143	V	gtT/gtA	-	-	1	-	EntrezGene	-	-	-	-	-	-	-
.	NC_045512v2:21991-21991	C	synonymous_variant	LOW	S	ENSSASG00005000004	Transcript	ENSSAST00005000004.1	protein_coding	1/1	-	-	-	429	429	143	V	gtT/gtC	-	-	1	-	EntrezGene	-	-	-	-	-	-	-
.	NC_045512v2:21991-21991	G	synonymous_variant	LOW	S	ENSSASG00005000004	Transcript	ENSSAST00005000004.1	protein_coding	1/1	-	-	-	429	429	143	V	gtT/gtG	-	-	1	-	EntrezGene	-	-	-	-	-	-	-
.	NC_045512v2:21992-21992	A	missense_variant	MODERATE	S	ENSSASG00005000004	Transcript	ENSSAST00005000004.1	protein_coding	1/1	-	-	-	430	430	144	Y/N	Tat/Aat	-	-	1	-	EntrezGene	-	-	-	-	-	-	-
.	NC_045512v2:21992-21992	C	missense_variant	MODERATE	S	ENSSASG00005000004	Transcript	ENSSAST00005000004.1	protein_coding	1/1	-	-	-	430	430	144	Y/H	Tat/Cat	-	-	1	-	EntrezGene	-	-	-	-	-	-	-
.	NC_045512v2:21992-21992	G	missense_variant	MODERATE	S	ENSSASG00005000004	Transcript	ENSSAST00005000004.1	protein_coding	1/1	-	-	-	430	430	144	Y/D	Tat/Gat	-	-	1	-	EntrezGene	-	-	-	-	-	-	-
.	NC_045512v2:21993-21993	C	missense_variant	MODERATE	S	ENSSASG00005000004	Transcript	ENSSAST00005000004.1	protein_coding	1/1	-	-	-	431	431	144	Y/S	tAt/tCt	-	-	1	-	EntrezGene	-	-	-	-	-	-	-
.	NC_045512v2:21993-21993	G	missense_variant	MODERATE	S	ENSSASG00005000004	Transcript	ENSSAST00005000004.1	protein_coding	1/1	-	-	-	431	431	144	Y/C	tAt/tGt	-	-	1	-	EntrezGene	-	-	-	-	-	-	-
.	NC_045512v2:21993-21993	T	missense_variant	MODERATE	S	ENSSASG00005000004	Transcript	ENSSAST00005000004.1	protein_coding	1/1	-	-	-	431	431	144	Y/F	tAt/tTt	MN908947.3:21993:A:T	-	1	-	EntrezGene	-	-	-	-	-	-	-
.	NC_045512v2:21994-21994	A	stop_gained	HIGH	S	ENSSASG00005000004	Transcript	ENSSAST00005000004.1	protein_coding	1/1	-	-	-	432	432	144	Y/*	taT/taA	-	-	1	-	EntrezGene	-	-	-	-	-	-	-
.	NC_045512v2:21994-21994	C	synonymous_variant	LOW	S	ENSSASG00005000004	Transcript	ENSSAST00005000004.1	protein_coding	1/1	-	-	-	432	432	144	Y	taT/taC	MN908947.3:21994:T:C	-	1	-	EntrezGene	-	-	-	-	-	-	-
.	NC_045512v2:21995-21995	A	missense_variant	MODERATE	S	ENSSASG00005000004	Transcript	ENSSAST00005000004.1	protein_coding	1/1	-	-	-	433	433	145	Y/N	Tac/Aac	-	-	1	-	EntrezGene	-	-	-	-	-	-	-
.	NC_045512v2:21995-21995	C	missense_variant	MODERATE	S	ENSSASG00005000004	Transcript	ENSSAST00005000004.1	protein_coding	1/1	-	-	-	433	433	145	Y/H	Tac/Cac	MN908947.3:21995:T:C	-	1	-	EntrezGene	-	-	-	-	-	-	-
.	NC_045512v2:21995-21995	G	missense_variant	MODERATE	S	ENSSASG00005000004	Transcript	ENSSAST00005000004.1	protein_coding	1/1	-	-	-	433	433	145	Y/D	Tac/Gac	-	-	1	-	EntrezGene	-	-	-	-	-	-	-
.	NC_045512v2:21996-21996	C	missense_variant	MODERATE	S	ENSSASG00005000004	Transcript	ENSSAST00005000004.1	protein_coding	1/1	-	-	-	434	434	145	Y/S	tAc/tCc	-	-	1	-	EntrezGene	-	-	-	-	-	-	-
.	NC_045512v2:21996-21996	G	missense_variant	MODERATE	S	ENSSASG00005000004	Transcript	ENSSAST00005000004.1	protein_coding	1/1	-	-	-	434	434	145	Y/C	tAc/tGc	-	-	1	-	EntrezGene	-	-	-	-	-	-	-
.	NC_045512v2:21996-21996	T	missense_variant	MODERATE	S	ENSSASG00005000004	Transcript	ENSSAST00005000004.1	protein_coding	1/1	-	-	-	434	434	145	Y/F	tAc/tTc	-	-	1	-	EntrezGene	-	-	-	-	-	-	-
.	NC_045512v2:21997-21997	A	stop_gained	HIGH	S	ENSSASG00005000004	Transcript	ENSSAST00005000004.1	protein_coding	1/1	-	-	-	435	435	145	Y/*	taC/taA	MN908947.3:21997:C:A	-	1	-	EntrezGene	-	-	-	-	-	-	-
.	NC_045512v2:21997-21997	G	stop_gained	HIGH	S	ENSSASG00005000004	Transcript	ENSSAST00005000004.1	protein_coding	1/1	-	-	-	435	435	145	Y/*	taC/taG	-	-	1	-	EntrezGene	-	-	-	-	-	-	-
.	NC_045512v2:21997-21997	T	synonymous_variant	LOW	S	ENSSASG00005000004	Transcript	ENSSAST00005000004.1	protein_coding	1/1	-	-	-	435	435	145	Y	taC/taT	MN908947.3:21997:C:A	-	1	-	EntrezGene	-	-	-	-	-	-	-
.	NC_045512v2:21998-21998	A	missense_variant	MODERATE	S	ENSSASG00005000004	Transcript	ENSSAST00005000004.1	protein_coding	1/1	-	-	-	436	436	146	H/N	Cac/Aac	-	-	1	-	EntrezGene	-	-	-	-	-	-	-
.	NC_045512v2:21998-21998	G	missense_variant	MODERATE	S	ENSSASG00005000004	Transcript	ENSSAST00005000004.1	protein_coding	1/1	-	-	-	436	436	146	H/D	Cac/Gac	-	-	1	-	EntrezGene	-	-	-	-	-	-	-
.	NC_045512v2:21998-21998	T	missense_variant	MODERATE	S	ENSSASG00005000004	Transcript	ENSSAST00005000004.1	protein_coding	1/1	-	-	-	436	436	146	H/Y	Cac/Tac	MN908947.3:21998:C:T	-	1	-	EntrezGene	-	-	-	-	-	-	-
.	NC_045512v2:21999-21999	C	missense_variant	MODERATE	S	ENSSASG00005000004	Transcript	ENSSAST00005000004.1	protein_coding	1/1	-	-	-	437	437	146	H/P	cAc/cCc	-	-	1	-	EntrezGene	-	-	-	-	-	-	-
.	NC_045512v2:21999-21999	G	missense_variant	MODERATE	S	ENSSASG00005000004	Transcript	ENSSAST00005000004.1	protein_coding	1/1	-	-	-	437	437	146	H/R	cAc/cGc	-	-	1	-	EntrezGene	-	-	-	-	-	-	-
.	NC_045512v2:21999-21999	T	missense_variant	MODERATE	S	ENSSASG00005000004	Transcript	ENSSAST00005000004.1	protein_coding	1/1	-	-	-	437	437	146	H/L	cAc/cTc	-	-	1	-	EntrezGene	-	-	-	-	-	-	-
.	NC_045512v2:22000-22000	A	missense_variant	MODERATE	S	ENSSASG00005000004	Transcript	ENSSAST00005000004.1	protein_coding	1/1	-	-	-	438	438	146	H/Q	caC/caA	MN908947.3:22000:C:T	-	1	-	EntrezGene	-	-	-	-	-	-	-
.	NC_045512v2:22000-22000	G	missense_variant	MODERATE	S	ENSSASG00005000004	Transcript	ENSSAST00005000004.1	protein_coding	1/1	-	-	-	438	438	146	H/Q	caC/caG	-	-	1	-	EntrezGene	-	-	-	-	-	-	-
.	NC_045512v2:22000-22000	T	synonymous_variant	LOW	S	ENSSASG00005000004	Transcript	ENSSAST00005000004.1	protein_coding	1/1	-	-	-	438	438	146	H	caC/caT	MN908947.3:22000:C:T	-	1	-	EntrezGene	-	-	-	-	-	-	-
.	NC_045512v2:22001-22001	C	missense_variant	MODERATE	S	ENSSASG00005000004	Transcript	ENSSAST00005000004.1	protein_coding	1/1	-	-	-	439	439	147	K/Q	Aaa/Caa	-	-	1	-	EntrezGene	-	-	-	-	-	-	-
.	NC_045512v2:22001-22001	G	missense_variant	MODERATE	S	ENSSASG00005000004	Transcript	ENSSAST00005000004.1	protein_coding	1/1	-	-	-	439	439	147	K/E	Aaa/Gaa	-	-	1	-	EntrezGene	-	-	-	-	-	-	-
.	NC_045512v2:22002-22002	C	missense_variant	MODERATE	S	ENSSASG00005000004	Transcript	ENSSAST00005000004.1	protein_coding	1/1	-	-	-	440	440	147	K/T	aAa/aCa	MN908947.3:22002:A:C	-	1	-	EntrezGene	-	-	-	-	-	-	-
.	NC_045512v2:22002-22002	G	missense_variant	MODERATE	S	ENSSASG00005000004	Transcript	ENSSAST00005000004.1	protein_coding	1/1	-	-	-	440	440	147	K/R	aAa/aGa	-	-	1	-	EntrezGene	-	-	-	-	-	-	-
.	NC_045512v2:22002-22002	T	missense_variant	MODERATE	S	ENSSASG00005000004	Transcript	ENSSAST00005000004.1	protein_coding	1/1	-	-	-	440	440	147	K/I	aAa/aTa	-	-	1	-	EntrezGene	-	-	-	-	-	-	-
.	NC_045512v2:22003-22003	C	missense_variant	MODERATE	S	ENSSASG00005000004	Transcript	ENSSAST00005000004.1	protein_coding	1/1	-	-	-	441	441	147	K/N	aaA/aaC	-	-	1	-	EntrezGene	-	-	-	-	-	-	-
.	NC_045512v2:22003-22003	G	synonymous_variant	LOW	S	ENSSASG00005000004	Transcript	ENSSAST00005000004.1	protein_coding	1/1	-	-	-	441	441	147	K	aaA/aaG	MN908947.3:22003:A:G	-	1	-	EntrezGene	-	-	-	-	-	-	-
.	NC_045512v2:22003-22003	T	missense_variant	MODERATE	S	ENSSASG00005000004	Transcript	ENSSAST00005000004.1	protein_coding	1/1	-	-	-	441	441	147	K/N	aaA/aaT	-	-	1	-	EntrezGene	-	-	-	-	-	-	-
.	NC_045512v2:22004-22004	C	missense_variant	MODERATE	S	ENSSASG00005000004	Transcript	ENSSAST00005000004.1	protein_coding	1/1	-	-	-	442	442	148	N/H	Aac/Cac	-	-	1	-	EntrezGene	-	-	-	-	-	-	-
.	NC_045512v2:22004-22004	G	missense_variant	MODERATE	S	ENSSASG00005000004	Transcript	ENSSAST00005000004.1	protein_coding	1/1	-	-	-	442	442	148	N/D	Aac/Gac	-	-	1	-	EntrezGene	-	-	-	-	-	-	-
.	NC_045512v2:22004-22004	T	missense_variant	MODERATE	S	ENSSASG00005000004	Transcript	ENSSAST00005000004.1	protein_coding	1/1	-	-	-	442	442	148	N/Y	Aac/Tac	-	-	1	-	EntrezGene	-	-	-	-	-	-	-
.	NC_045512v2:22005-22005	C	missense_variant	MODERATE	S	ENSSASG00005000004	Transcript	ENSSAST00005000004.1	protein_coding	1/1	-	-	-	443	443	148	N/T	aAc/aCc	MN908947.3:22005:A:C,G	-	1	-	EntrezGene	-	-	-	-	-	-	-
.	NC_045512v2:22005-22005	G	missense_variant	MODERATE	S	ENSSASG00005000004	Transcript	ENSSAST00005000004.1	protein_coding	1/1	-	-	-	443	443	148	N/S	aAc/aGc	MN908947.3:22005:A:C,G	-	1	-	EntrezGene	-	-	-	-	-	-	-
.	NC_045512v2:22005-22005	T	missense_variant	MODERATE	S	ENSSASG00005000004	Transcript	ENSSAST00005000004.1	protein_coding	1/1	-	-	-	443	443	148	N/I	aAc/aTc	-	-	1	-	EntrezGene	-	-	-	-	-	-	-
.	NC_045512v2:22006-22006	A	missense_variant	MODERATE	S	ENSSASG00005000004	Transcript	ENSSAST00005000004.1	protein_coding	1/1	-	-	-	444	444	148	N/K	aaC/aaA	MN908947.3:22006:C:A	-	1	-	EntrezGene	-	-	-	-	-	-	-
.	NC_045512v2:22006-22006	G	missense_variant	MODERATE	S	ENSSASG00005000004	Transcript	ENSSAST00005000004.1	protein_coding	1/1	-	-	-	444	444	148	N/K	aaC/aaG	-	-	1	-	EntrezGene	-	-	-	-	-	-	-
.	NC_045512v2:22006-22006	T	synonymous_variant	LOW	S	ENSSASG00005000004	Transcript	ENSSAST00005000004.1	protein_coding	1/1	-	-	-	444	444	148	N	aaC/aaT	MN908947.3:22006:C:A	-	1	-	EntrezGene	-	-	-	-	-	-	-
.	NC_045512v2:22007-22007	C	missense_variant	MODERATE	S	ENSSASG00005000004	Transcript	ENSSAST00005000004.1	protein_coding	1/1	-	-	-	445	445	149	N/H	Aac/Cac	MN908947.3:22007:A:C	-	1	-	EntrezGene	-	-	-	-	-	-	-
.	NC_045512v2:22007-22007	G	missense_variant	MODERATE	S	ENSSASG00005000004	Transcript	ENSSAST00005000004.1	protein_coding	1/1	-	-	-	445	445	149	N/D	Aac/Gac	-	-	1	-	EntrezGene	-	-	-	-	-	-	-
.	NC_045512v2:22007-22007	T	missense_variant	MODERATE	S	ENSSASG00005000004	Transcript	ENSSAST00005000004.1	protein_coding	1/1	-	-	-	445	445	149	N/Y	Aac/Tac	-	-	1	-	EntrezGene	-	-	-	-	-	-	-
.	NC_045512v2:22008-22008	C	missense_variant	MODERATE	S	ENSSASG00005000004	Transcript	ENSSAST00005000004.1	protein_coding	1/1	-	-	-	446	446	149	N/T	aAc/aCc	-	-	1	-	EntrezGene	-	-	-	-	-	-	-
.	NC_045512v2:22008-22008	G	missense_variant	MODERATE	S	ENSSASG00005000004	Transcript	ENSSAST00005000004.1	protein_coding	1/1	-	-	-	446	446	149	N/S	aAc/aGc	-	-	1	-	EntrezGene	-	-	-	-	-	-	-
.	NC_045512v2:22008-22008	T	missense_variant	MODERATE	S	ENSSASG00005000004	Transcript	ENSSAST00005000004.1	protein_coding	1/1	-	-	-	446	446	149	N/I	aAc/aTc	-	-	1	-	EntrezGene	-	-	-	-	-	-	-
.	NC_045512v2:22009-22009	A	missense_variant	MODERATE	S	ENSSASG00005000004	Transcript	ENSSAST00005000004.1	protein_coding	1/1	-	-	-	447	447	149	N/K	aaC/aaA	-	-	1	-	EntrezGene	-	-	-	-	-	-	-
.	NC_045512v2:22009-22009	G	missense_variant	MODERATE	S	ENSSASG00005000004	Transcript	ENSSAST00005000004.1	protein_coding	1/1	-	-	-	447	447	149	N/K	aaC/aaG	-	-	1	-	EntrezGene	-	-	-	-	-	-	-
.	NC_045512v2:22009-22009	T	synonymous_variant	LOW	S	ENSSASG00005000004	Transcript	ENSSAST00005000004.1	protein_coding	1/1	-	-	-	447	447	149	N	aaC/aaT	MN908947.3:22009:C:T	-	1	-	EntrezGene	-	-	-	-	-	-	-
.	NC_045512v2:22010-22010	C	missense_variant	MODERATE	S	ENSSASG00005000004	Transcript	ENSSAST00005000004.1	protein_coding	1/1	-	-	-	448	448	150	K/Q	Aaa/Caa	-	-	1	-	EntrezGene	-	-	-	-	-	-	-
.	NC_045512v2:22010-22010	G	missense_variant	MODERATE	S	ENSSASG00005000004	Transcript	ENSSAST00005000004.1	protein_coding	1/1	-	-	-	448	448	150	K/E	Aaa/Gaa	-	-	1	-	EntrezGene	-	-	-	-	-	-	-
.	NC_045512v2:22010-22010	T	stop_gained	HIGH	S	ENSSASG00005000004	Transcript	ENSSAST00005000004.1	protein_coding	1/1	-	-	-	448	448	150	K/*	Aaa/Taa	-	-	1	-	EntrezGene	-	-	-	-	-	-	-
.	NC_045512v2:22011-22011	C	missense_variant	MODERATE	S	ENSSASG00005000004	Transcript	ENSSAST00005000004.1	protein_coding	1/1	-	-	-	449	449	150	K/T	aAa/aCa	-	-	1	-	EntrezGene	-	-	-	-	-	-	-
.	NC_045512v2:22011-22011	G	missense_variant	MODERATE	S	ENSSASG00005000004	Transcript	ENSSAST00005000004.1	protein_coding	1/1	-	-	-	449	449	150	K/R	aAa/aGa	-	-	1	-	EntrezGene	-	-	-	-	-	-	-
.	NC_045512v2:22011-22011	T	missense_variant	MODERATE	S	ENSSASG00005000004	Transcript	ENSSAST00005000004.1	protein_coding	1/1	-	-	-	449	449	150	K/I	aAa/aTa	-	-	1	-	EntrezGene	-	-	-	-	-	-	-
.	NC_045512v2:22012-22012	C	missense_variant	MODERATE	S	ENSSASG00005000004	Transcript	ENSSAST00005000004.1	protein_coding	1/1	-	-	-	450	450	150	K/N	aaA/aaC	-	-	1	-	EntrezGene	-	-	-	-	-	-	-
.	NC_045512v2:22012-22012	G	synonymous_variant	LOW	S	ENSSASG00005000004	Transcript	ENSSAST00005000004.1	protein_coding	1/1	-	-	-	450	450	150	K	aaA/aaG	-	-	1	-	EntrezGene	-	-	-	-	-	-	-
.	NC_045512v2:22012-22012	T	missense_variant	MODERATE	S	ENSSASG00005000004	Transcript	ENSSAST00005000004.1	protein_coding	1/1	-	-	-	450	450	150	K/N	aaA/aaT	-	-	1	-	EntrezGene	-	-	-	-	-	-	-
.	NC_045512v2:22013-22013	C	missense_variant	MODERATE	S	ENSSASG00005000004	Transcript	ENSSAST00005000004.1	protein_coding	1/1	-	-	-	451	451	151	S/R	Agt/Cgt	-	-	1	-	EntrezGene	-	-	-	-	-	-	-
.	NC_045512v2:22013-22013	G	missense_variant	MODERATE	S	ENSSASG00005000004	Transcript	ENSSAST00005000004.1	protein_coding	1/1	-	-	-	451	451	151	S/G	Agt/Ggt	MN908947.3:22013:A:G	-	1	-	EntrezGene	-	-	-	-	-	-	-
.	NC_045512v2:22013-22013	T	missense_variant	MODERATE	S	ENSSASG00005000004	Transcript	ENSSAST00005000004.1	protein_coding	1/1	-	-	-	451	451	151	S/C	Agt/Tgt	-	-	1	-	EntrezGene	-	-	-	-	-	-	-
.	NC_045512v2:22014-22014	A	missense_variant	MODERATE	S	ENSSASG00005000004	Transcript	ENSSAST00005000004.1	protein_coding	1/1	-	-	-	452	452	151	S/N	aGt/aAt	-	-	1	-	EntrezGene	-	-	-	-	-	-	-
.	NC_045512v2:22014-22014	C	missense_variant	MODERATE	S	ENSSASG00005000004	Transcript	ENSSAST00005000004.1	protein_coding	1/1	-	-	-	452	452	151	S/T	aGt/aCt	MN908947.3:22014:G:C	-	1	-	EntrezGene	-	-	-	-	-	-	-
.	NC_045512v2:22014-22014	T	missense_variant	MODERATE	S	ENSSASG00005000004	Transcript	ENSSAST00005000004.1	protein_coding	1/1	-	-	-	452	452	151	S/I	aGt/aTt	-	-	1	-	EntrezGene	-	-	-	-	-	-	-
.	NC_045512v2:22015-22015	A	missense_variant	MODERATE	S	ENSSASG00005000004	Transcript	ENSSAST00005000004.1	protein_coding	1/1	-	-	-	453	453	151	S/R	agT/agA	-	-	1	-	EntrezGene	-	-	-	-	-	-	-
.	NC_045512v2:22015-22015	C	synonymous_variant	LOW	S	ENSSASG00005000004	Transcript	ENSSAST00005000004.1	protein_coding	1/1	-	-	-	453	453	151	S	agT/agC	-	-	1	-	EntrezGene	-	-	-	-	-	-	-
.	NC_045512v2:22015-22015	G	missense_variant	MODERATE	S	ENSSASG00005000004	Transcript	ENSSAST00005000004.1	protein_coding	1/1	-	-	-	453	453	151	S/R	agT/agG	-	-	1	-	EntrezGene	-	-	-	-	-	-	-
.	NC_045512v2:22016-22016	A	missense_variant	MODERATE	S	ENSSASG00005000004	Transcript	ENSSAST00005000004.1	protein_coding	1/1	-	-	-	454	454	152	W/R	Tgg/Agg	-	-	1	-	EntrezGene	-	-	-	-	-	-	-
.	NC_045512v2:22016-22016	C	missense_variant	MODERATE	S	ENSSASG00005000004	Transcript	ENSSAST00005000004.1	protein_coding	1/1	-	-	-	454	454	152	W/R	Tgg/Cgg	-	-	1	-	EntrezGene	-	-	-	-	-	-	-
.	NC_045512v2:22016-22016	G	missense_variant	MODERATE	S	ENSSASG00005000004	Transcript	ENSSAST00005000004.1	protein_coding	1/1	-	-	-	454	454	152	W/G	Tgg/Ggg	MN908947.3:22016:T:G	-	1	-	EntrezGene	-	-	-	-	-	-	-
.	NC_045512v2:22017-22017	A	stop_gained	HIGH	S	ENSSASG00005000004	Transcript	ENSSAST00005000004.1	protein_coding	1/1	-	-	-	455	455	152	W/*	tGg/tAg	-	-	1	-	EntrezGene	-	-	-	-	-	-	-
.	NC_045512v2:22017-22017	C	missense_variant	MODERATE	S	ENSSASG00005000004	Transcript	ENSSAST00005000004.1	protein_coding	1/1	-	-	-	455	455	152	W/S	tGg/tCg	-	-	1	-	EntrezGene	-	-	-	-	-	-	-
.	NC_045512v2:22017-22017	T	missense_variant	MODERATE	S	ENSSASG00005000004	Transcript	ENSSAST00005000004.1	protein_coding	1/1	-	-	-	455	455	152	W/L	tGg/tTg	-	-	1	-	EntrezGene	-	-	-	-	-	-	-
.	NC_045512v2:22018-22018	A	stop_gained	HIGH	S	ENSSASG00005000004	Transcript	ENSSAST00005000004.1	protein_coding	1/1	-	-	-	456	456	152	W/*	tgG/tgA	-	-	1	-	EntrezGene	-	-	-	-	-	-	-
.	NC_045512v2:22018-22018	T	missense_variant	MODERATE	S	ENSSASG00005000004	Transcript	ENSSAST00005000004.1	protein_coding	1/1	-	-	-	456	456	152	W/C	tgG/tgT	MN908947.3:22018:G:T	-	1	-	EntrezGene	-	-	-	-	-	-	-
.	NC_045512v2:22019-22019	C	missense_variant	MODERATE	S	ENSSASG00005000004	Transcript	ENSSAST00005000004.1	protein_coding	1/1	-	-	-	457	457	153	M/L	Atg/Ctg	-	-	1	-	EntrezGene	-	-	-	-	-	-	-
.	NC_045512v2:22019-22019	G	missense_variant	MODERATE	S	ENSSASG00005000004	Transcript	ENSSAST00005000004.1	protein_coding	1/1	-	-	-	457	457	153	M/V	Atg/Gtg	-	-	1	-	EntrezGene	-	-	-	-	-	-	-
.	NC_045512v2:22019-22019	T	missense_variant	MODERATE	S	ENSSASG00005000004	Transcript	ENSSAST00005000004.1	protein_coding	1/1	-	-	-	457	457	153	M/L	Atg/Ttg	-	-	1	-	EntrezGene	-	-	-	-	-	-	-
.	NC_045512v2:22020-22020	A	missense_variant	MODERATE	S	ENSSASG00005000004	Transcript	ENSSAST00005000004.1	protein_coding	1/1	-	-	-	458	458	153	M/K	aTg/aAg	-	-	1	-	EntrezGene	-	-	-	-	-	-	-
.	NC_045512v2:22020-22020	C	missense_variant	MODERATE	S	ENSSASG00005000004	Transcript	ENSSAST00005000004.1	protein_coding	1/1	-	-	-	458	458	153	M/T	aTg/aCg	MN908947.3:22020:T:C	-	1	-	EntrezGene	-	-	-	-	-	-	-
.	NC_045512v2:22020-22020	G	missense_variant	MODERATE	S	ENSSASG00005000004	Transcript	ENSSAST00005000004.1	protein_coding	1/1	-	-	-	458	458	153	M/R	aTg/aGg	-	-	1	-	EntrezGene	-	-	-	-	-	-	-
.	NC_045512v2:22021-22021	A	missense_variant	MODERATE	S	ENSSASG00005000004	Transcript	ENSSAST00005000004.1	protein_coding	1/1	-	-	-	459	459	153	M/I	atG/atA	-	-	1	-	EntrezGene	-	-	-	-	-	-	-
.	NC_045512v2:22021-22021	C	missense_variant	MODERATE	S	ENSSASG00005000004	Transcript	ENSSAST00005000004.1	protein_coding	1/1	-	-	-	459	459	153	M/I	atG/atC	-	-	1	-	EntrezGene	-	-	-	-	-	-	-
.	NC_045512v2:22021-22021	T	missense_variant	MODERATE	S	ENSSASG00005000004	Transcript	ENSSAST00005000004.1	protein_coding	1/1	-	-	-	459	459	153	M/I	atG/atT	MN908947.3:22021:G:T	-	1	-	EntrezGene	-	-	-	-	-	-	-
.	NC_045512v2:22022-22022	A	missense_variant	MODERATE	S	ENSSASG00005000004	Transcript	ENSSAST00005000004.1	protein_coding	1/1	-	-	-	460	460	154	E/K	Gaa/Aaa	MN908947.3:22022:G:A	-	1	-	EntrezGene	-	-	-	-	-	-	-
.	NC_045512v2:22022-22022	C	missense_variant	MODERATE	S	ENSSASG00005000004	Transcript	ENSSAST00005000004.1	protein_coding	1/1	-	-	-	460	460	154	E/Q	Gaa/Caa	-	-	1	-	EntrezGene	-	-	-	-	-	-	-
.	NC_045512v2:22022-22022	T	stop_gained	HIGH	S	ENSSASG00005000004	Transcript	ENSSAST00005000004.1	protein_coding	1/1	-	-	-	460	460	154	E/*	Gaa/Taa	-	-	1	-	EntrezGene	-	-	-	-	-	-	-
.	NC_045512v2:22023-22023	C	missense_variant	MODERATE	S	ENSSASG00005000004	Transcript	ENSSAST00005000004.1	protein_coding	1/1	-	-	-	461	461	154	E/A	gAa/gCa	-	-	1	-	EntrezGene	-	-	-	-	-	-	-
.	NC_045512v2:22023-22023	G	missense_variant	MODERATE	S	ENSSASG00005000004	Transcript	ENSSAST00005000004.1	protein_coding	1/1	-	-	-	461	461	154	E/G	gAa/gGa	MN908947.3:22023:A:G,T	-	1	-	EntrezGene	-	-	-	-	-	-	-
.	NC_045512v2:22023-22023	T	missense_variant	MODERATE	S	ENSSASG00005000004	Transcript	ENSSAST00005000004.1	protein_coding	1/1	-	-	-	461	461	154	E/V	gAa/gTa	MN908947.3:22023:A:G,T	-	1	-	EntrezGene	-	-	-	-	-	-	-
.	NC_045512v2:22024-22024	C	missense_variant	MODERATE	S	ENSSASG00005000004	Transcript	ENSSAST00005000004.1	protein_coding	1/1	-	-	-	462	462	154	E/D	gaA/gaC	-	-	1	-	EntrezGene	-	-	-	-	-	-	-
.	NC_045512v2:22024-22024	G	synonymous_variant	LOW	S	ENSSASG00005000004	Transcript	ENSSAST00005000004.1	protein_coding	1/1	-	-	-	462	462	154	E	gaA/gaG	-	-	1	-	EntrezGene	-	-	-	-	-	-	-
.	NC_045512v2:22024-22024	T	missense_variant	MODERATE	S	ENSSASG00005000004	Transcript	ENSSAST00005000004.1	protein_coding	1/1	-	-	-	462	462	154	E/D	gaA/gaT	-	-	1	-	EntrezGene	-	-	-	-	-	-	-
.	NC_045512v2:22025-22025	C	missense_variant	MODERATE	S	ENSSASG00005000004	Transcript	ENSSAST00005000004.1	protein_coding	1/1	-	-	-	463	463	155	S/R	Agt/Cgt	-	-	1	-	EntrezGene	-	-	-	-	-	-	-
.	NC_045512v2:22025-22025	G	missense_variant	MODERATE	S	ENSSASG00005000004	Transcript	ENSSAST00005000004.1	protein_coding	1/1	-	-	-	463	463	155	S/G	Agt/Ggt	-	-	1	-	EntrezGene	-	-	-	-	-	-	-
.	NC_045512v2:22026-22026	A	missense_variant	MODERATE	S	ENSSASG00005000004	Transcript	ENSSAST00005000004.1	protein_coding	1/1	-	-	-	464	464	155	S/N	aGt/aAt	-	-	1	-	EntrezGene	-	-	-	-	-	-	-
.	NC_045512v2:22026-22026	C	missense_variant	MODERATE	S	ENSSASG00005000004	Transcript	ENSSAST00005000004.1	protein_coding	1/1	-	-	-	464	464	155	S/T	aGt/aCt	-	-	1	-	EntrezGene	-	-	-	-	-	-	-
.	NC_045512v2:22026-22026	T	missense_variant	MODERATE	S	ENSSASG00005000004	Transcript	ENSSAST00005000004.1	protein_coding	1/1	-	-	-	464	464	155	S/I	aGt/aTt	-	-	1	-	EntrezGene	-	-	-	-	-	-	-
.	NC_045512v2:22027-22027	A	missense_variant	MODERATE	S	ENSSASG00005000004	Transcript	ENSSAST00005000004.1	protein_coding	1/1	-	-	-	465	465	155	S/R	agT/agA	-	-	1	-	EntrezGene	-	-	-	-	-	-	-
.	NC_045512v2:22027-22027	C	synonymous_variant	LOW	S	ENSSASG00005000004	Transcript	ENSSAST00005000004.1	protein_coding	1/1	-	-	-	465	465	155	S	agT/agC	-	-	1	-	EntrezGene	-	-	-	-	-	-	-
.	NC_045512v2:22027-22027	G	missense_variant	MODERATE	S	ENSSASG00005000004	Transcript	ENSSAST00005000004.1	protein_coding	1/1	-	-	-	465	465	155	S/R	agT/agG	-	-	1	-	EntrezGene	-	-	-	-	-	-	-
.	NC_045512v2:22028-22028	A	missense_variant	MODERATE	S	ENSSASG00005000004	Transcript	ENSSAST00005000004.1	protein_coding	1/1	-	-	-	466	466	156	E/K	Gag/Aag	-	-	1	-	EntrezGene	-	-	-	-	-	-	-
.	NC_045512v2:22028-22028	C	missense_variant	MODERATE	S	ENSSASG00005000004	Transcript	ENSSAST00005000004.1	protein_coding	1/1	-	-	-	466	466	156	E/Q	Gag/Cag	-	-	1	-	EntrezGene	-	-	-	-	-	-	-
.	NC_045512v2:22028-22028	T	stop_gained	HIGH	S	ENSSASG00005000004	Transcript	ENSSAST00005000004.1	protein_coding	1/1	-	-	-	466	466	156	E/*	Gag/Tag	-	-	1	-	EntrezGene	-	-	-	-	-	-	-
.	NC_045512v2:22029-22029	C	missense_variant	MODERATE	S	ENSSASG00005000004	Transcript	ENSSAST00005000004.1	protein_coding	1/1	-	-	-	467	467	156	E/A	gAg/gCg	-	-	1	-	EntrezGene	-	-	-	-	-	-	-
.	NC_045512v2:22029-22029	G	missense_variant	MODERATE	S	ENSSASG00005000004	Transcript	ENSSAST00005000004.1	protein_coding	1/1	-	-	-	467	467	156	E/G	gAg/gGg	-	-	1	-	EntrezGene	-	-	-	-	-	-	-
.	NC_045512v2:22029-22029	T	missense_variant	MODERATE	S	ENSSASG00005000004	Transcript	ENSSAST00005000004.1	protein_coding	1/1	-	-	-	467	467	156	E/V	gAg/gTg	-	-	1	-	EntrezGene	-	-	-	-	-	-	-
.	NC_045512v2:22030-22030	A	synonymous_variant	LOW	S	ENSSASG00005000004	Transcript	ENSSAST00005000004.1	protein_coding	1/1	-	-	-	468	468	156	E	gaG/gaA	-	-	1	-	EntrezGene	-	-	-	-	-	-	-
.	NC_045512v2:22030-22030	C	missense_variant	MODERATE	S	ENSSASG00005000004	Transcript	ENSSAST00005000004.1	protein_coding	1/1	-	-	-	468	468	156	E/D	gaG/gaC	-	-	1	-	EntrezGene	-	-	-	-	-	-	-
.	NC_045512v2:22030-22030	T	missense_variant	MODERATE	S	ENSSASG00005000004	Transcript	ENSSAST00005000004.1	protein_coding	1/1	-	-	-	468	468	156	E/D	gaG/gaT	MN908947.3:22030:G:T	-	1	-	EntrezGene	-	-	-	-	-	-	-
.	NC_045512v2:22031-22031	A	missense_variant	MODERATE	S	ENSSASG00005000004	Transcript	ENSSAST00005000004.1	protein_coding	1/1	-	-	-	469	469	157	F/I	Ttc/Atc	-	-	1	-	EntrezGene	-	-	-	-	-	-	-
.	NC_045512v2:22031-22031	C	missense_variant	MODERATE	S	ENSSASG00005000004	Transcript	ENSSAST00005000004.1	protein_coding	1/1	-	-	-	469	469	157	F/L	Ttc/Ctc	-	-	1	-	EntrezGene	-	-	-	-	-	-	-
.	NC_045512v2:22031-22031	G	missense_variant	MODERATE	S	ENSSASG00005000004	Transcript	ENSSAST00005000004.1	protein_coding	1/1	-	-	-	469	469	157	F/V	Ttc/Gtc	-	-	1	-	EntrezGene	-	-	-	-	-	-	-
.	NC_045512v2:22032-22032	A	missense_variant	MODERATE	S	ENSSASG00005000004	Transcript	ENSSAST00005000004.1	protein_coding	1/1	-	-	-	470	470	157	F/Y	tTc/tAc	-	-	1	-	EntrezGene	-	-	-	-	-	-	-
.	NC_045512v2:22032-22032	C	missense_variant	MODERATE	S	ENSSASG00005000004	Transcript	ENSSAST00005000004.1	protein_coding	1/1	-	-	-	470	470	157	F/S	tTc/tCc	MN908947.3:22032:T:C	-	1	-	EntrezGene	-	-	-	-	-	-	-
.	NC_045512v2:22032-22032	G	missense_variant	MODERATE	S	ENSSASG00005000004	Transcript	ENSSAST00005000004.1	protein_coding	1/1	-	-	-	470	470	157	F/C	tTc/tGc	-	-	1	-	EntrezGene	-	-	-	-	-	-	-
.	NC_045512v2:22033-22033	A	missense_variant	MODERATE	S	ENSSASG00005000004	Transcript	ENSSAST00005000004.1	protein_coding	1/1	-	-	-	471	471	157	F/L	ttC/ttA	-	-	1	-	EntrezGene	-	-	-	-	-	-	-
.	NC_045512v2:22033-22033	G	missense_variant	MODERATE	S	ENSSASG00005000004	Transcript	ENSSAST00005000004.1	protein_coding	1/1	-	-	-	471	471	157	F/L	ttC/ttG	-	-	1	-	EntrezGene	-	-	-	-	-	-	-
.	NC_045512v2:22033-22033	T	synonymous_variant	LOW	S	ENSSASG00005000004	Transcript	ENSSAST00005000004.1	protein_coding	1/1	-	-	-	471	471	157	F	ttC/ttT	MN908947.3:22033:C:T	-	1	-	EntrezGene	-	-	-	-	-	-	-
.	NC_045512v2:22034-22034	C	synonymous_variant	LOW	S	ENSSASG00005000004	Transcript	ENSSAST00005000004.1	protein_coding	1/1	-	-	-	472	472	158	R	Aga/Cga	-	-	1	-	EntrezGene	-	-	-	-	-	-	-
.	NC_045512v2:22034-22034	G	missense_variant	MODERATE	S	ENSSASG00005000004	Transcript	ENSSAST00005000004.1	protein_coding	1/1	-	-	-	472	472	158	R/G	Aga/Gga	-	-	1	-	EntrezGene	-	-	-	-	-	-	-
.	NC_045512v2:22034-22034	T	stop_gained	HIGH	S	ENSSASG00005000004	Transcript	ENSSAST00005000004.1	protein_coding	1/1	-	-	-	472	472	158	R/*	Aga/Tga	-	-	1	-	EntrezGene	-	-	-	-	-	-	-
.	NC_045512v2:22035-22035	A	missense_variant	MODERATE	S	ENSSASG00005000004	Transcript	ENSSAST00005000004.1	protein_coding	1/1	-	-	-	473	473	158	R/K	aGa/aAa	-	-	1	-	EntrezGene	-	-	-	-	-	-	-
.	NC_045512v2:22035-22035	T	missense_variant	MODERATE	S	ENSSASG00005000004	Transcript	ENSSAST00005000004.1	protein_coding	1/1	-	-	-	473	473	158	R/I	aGa/aTa	-	-	1	-	EntrezGene	-	-	-	-	-	-	-
.	NC_045512v2:22036-22036	C	missense_variant	MODERATE	S	ENSSASG00005000004	Transcript	ENSSAST00005000004.1	protein_coding	1/1	-	-	-	474	474	158	R/S	agA/agC	-	-	1	-	EntrezGene	-	-	-	-	-	-	-
.	NC_045512v2:22036-22036	G	synonymous_variant	LOW	S	ENSSASG00005000004	Transcript	ENSSAST00005000004.1	protein_coding	1/1	-	-	-	474	474	158	R	agA/agG	-	-	1	-	EntrezGene	-	-	-	-	-	-	-
.	NC_045512v2:22036-22036	T	missense_variant	MODERATE	S	ENSSASG00005000004	Transcript	ENSSAST00005000004.1	protein_coding	1/1	-	-	-	474	474	158	R/S	agA/agT	-	-	1	-	EntrezGene	-	-	-	-	-	-	-
.	NC_045512v2:22037-22037	A	missense_variant	MODERATE	S	ENSSASG00005000004	Transcript	ENSSAST00005000004.1	protein_coding	1/1	-	-	-	475	475	159	V/I	Gtt/Att	-	-	1	-	EntrezGene	-	-	-	-	-	-	-
.	NC_045512v2:22037-22037	C	missense_variant	MODERATE	S	ENSSASG00005000004	Transcript	ENSSAST00005000004.1	protein_coding	1/1	-	-	-	475	475	159	V/L	Gtt/Ctt	-	-	1	-	EntrezGene	-	-	-	-	-	-	-
.	NC_045512v2:22037-22037	T	missense_variant	MODERATE	S	ENSSASG00005000004	Transcript	ENSSAST00005000004.1	protein_coding	1/1	-	-	-	475	475	159	V/F	Gtt/Ttt	-	-	1	-	EntrezGene	-	-	-	-	-	-	-
.	NC_045512v2:22038-22038	C	missense_variant	MODERATE	S	ENSSASG00005000004	Transcript	ENSSAST00005000004.1	protein_coding	1/1	-	-	-	476	476	159	V/A	gTt/gCt	-	-	1	-	EntrezGene	-	-	-	-	-	-	-
.	NC_045512v2:22038-22038	G	missense_variant	MODERATE	S	ENSSASG00005000004	Transcript	ENSSAST00005000004.1	protein_coding	1/1	-	-	-	476	476	159	V/G	gTt/gGt	-	-	1	-	EntrezGene	-	-	-	-	-	-	-
.	NC_045512v2:22039-22039	A	synonymous_variant	LOW	S	ENSSASG00005000004	Transcript	ENSSAST00005000004.1	protein_coding	1/1	-	-	-	477	477	159	V	gtT/gtA	MN908947.3:22039:T:A	-	1	-	EntrezGene	-	-	-	-	-	-	-
.	NC_045512v2:22039-22039	C	synonymous_variant	LOW	S	ENSSASG00005000004	Transcript	ENSSAST00005000004.1	protein_coding	1/1	-	-	-	477	477	159	V	gtT/gtC	-	-	1	-	EntrezGene	-	-	-	-	-	-	-
.	NC_045512v2:22039-22039	G	synonymous_variant	LOW	S	ENSSASG00005000004	Transcript	ENSSAST00005000004.1	protein_coding	1/1	-	-	-	477	477	159	V	gtT/gtG	-	-	1	-	EntrezGene	-	-	-	-	-	-	-
.	NC_045512v2:22040-22040	A	missense_variant	MODERATE	S	ENSSASG00005000004	Transcript	ENSSAST00005000004.1	protein_coding	1/1	-	-	-	478	478	160	Y/N	Tat/Aat	-	-	1	-	EntrezGene	-	-	-	-	-	-	-
.	NC_045512v2:22040-22040	C	missense_variant	MODERATE	S	ENSSASG00005000004	Transcript	ENSSAST00005000004.1	protein_coding	1/1	-	-	-	478	478	160	Y/H	Tat/Cat	-	-	1	-	EntrezGene	-	-	-	-	-	-	-
.	NC_045512v2:22041-22041	G	missense_variant	MODERATE	S	ENSSASG00005000004	Transcript	ENSSAST00005000004.1	protein_coding	1/1	-	-	-	479	479	160	Y/C	tAt/tGt	-	-	1	-	EntrezGene	-	-	-	-	-	-	-
.	NC_045512v2:22041-22041	T	missense_variant	MODERATE	S	ENSSASG00005000004	Transcript	ENSSAST00005000004.1	protein_coding	1/1	-	-	-	479	479	160	Y/F	tAt/tTt	-	-	1	-	EntrezGene	-	-	-	-	-	-	-
.	NC_045512v2:22042-22042	C	synonymous_variant	LOW	S	ENSSASG00005000004	Transcript	ENSSAST00005000004.1	protein_coding	1/1	-	-	-	480	480	160	Y	taT/taC	MN908947.3:22042:T:C	-	1	-	EntrezGene	-	-	-	-	-	-	-
.	NC_045512v2:22042-22042	G	stop_gained	HIGH	S	ENSSASG00005000004	Transcript	ENSSAST00005000004.1	protein_coding	1/1	-	-	-	480	480	160	Y/*	taT/taG	-	-	1	-	EntrezGene	-	-	-	-	-	-	-
.	NC_045512v2:22043-22043	A	missense_variant	MODERATE	S	ENSSASG00005000004	Transcript	ENSSAST00005000004.1	protein_coding	1/1	-	-	-	481	481	161	S/T	Tct/Act	-	-	1	-	EntrezGene	-	-	-	-	-	-	-
.	NC_045512v2:22043-22043	C	missense_variant	MODERATE	S	ENSSASG00005000004	Transcript	ENSSAST00005000004.1	protein_coding	1/1	-	-	-	481	481	161	S/P	Tct/Cct	-	-	1	-	EntrezGene	-	-	-	-	-	-	-
.	NC_045512v2:22043-22043	G	missense_variant	MODERATE	S	ENSSASG00005000004	Transcript	ENSSAST00005000004.1	protein_coding	1/1	-	-	-	481	481	161	S/A	Tct/Gct	-	-	1	-	EntrezGene	-	-	-	-	-	-	-
.	NC_045512v2:22044-22044	A	missense_variant	MODERATE	S	ENSSASG00005000004	Transcript	ENSSAST00005000004.1	protein_coding	1/1	-	-	-	482	482	161	S/Y	tCt/tAt	-	-	1	-	EntrezGene	-	-	-	-	-	-	-
.	NC_045512v2:22044-22044	T	missense_variant	MODERATE	S	ENSSASG00005000004	Transcript	ENSSAST00005000004.1	protein_coding	1/1	-	-	-	482	482	161	S/F	tCt/tTt	MN908947.3:22044:C:T	-	1	-	EntrezGene	-	-	-	-	-	-	-
.	NC_045512v2:22045-22045	A	synonymous_variant	LOW	S	ENSSASG00005000004	Transcript	ENSSAST00005000004.1	protein_coding	1/1	-	-	-	483	483	161	S	tcT/tcA	-	-	1	-	EntrezGene	-	-	-	-	-	-	-
.	NC_045512v2:22045-22045	C	synonymous_variant	LOW	S	ENSSASG00005000004	Transcript	ENSSAST00005000004.1	protein_coding	1/1	-	-	-	483	483	161	S	tcT/tcC	-	-	1	-	EntrezGene	-	-	-	-	-	-	-
.	NC_045512v2:22046-22046	G	missense_variant	MODERATE	S	ENSSASG00005000004	Transcript	ENSSAST00005000004.1	protein_coding	1/1	-	-	-	484	484	162	S/G	Agt/Ggt	-	-	1	-	EntrezGene	-	-	-	-	-	-	-
.	NC_045512v2:22046-22046	T	missense_variant	MODERATE	S	ENSSASG00005000004	Transcript	ENSSAST00005000004.1	protein_coding	1/1	-	-	-	484	484	162	S/C	Agt/Tgt	-	-	1	-	EntrezGene	-	-	-	-	-	-	-
.	NC_045512v2:22047-22047	A	missense_variant	MODERATE	S	ENSSASG00005000004	Transcript	ENSSAST00005000004.1	protein_coding	1/1	-	-	-	485	485	162	S/N	aGt/aAt	-	-	1	-	EntrezGene	-	-	-	-	-	-	-
.	NC_045512v2:22047-22047	C	missense_variant	MODERATE	S	ENSSASG00005000004	Transcript	ENSSAST00005000004.1	protein_coding	1/1	-	-	-	485	485	162	S/T	aGt/aCt	-	-	1	-	EntrezGene	-	-	-	-	-	-	-
.	NC_045512v2:22047-22047	T	missense_variant	MODERATE	S	ENSSASG00005000004	Transcript	ENSSAST00005000004.1	protein_coding	1/1	-	-	-	485	485	162	S/I	aGt/aTt	-	-	1	-	EntrezGene	-	-	-	-	-	-	-
.	NC_045512v2:22048-22048	A	missense_variant	MODERATE	S	ENSSASG00005000004	Transcript	ENSSAST00005000004.1	protein_coding	1/1	-	-	-	486	486	162	S/R	agT/agA	-	-	1	-	EntrezGene	-	-	-	-	-	-	-
.	NC_045512v2:22048-22048	C	synonymous_variant	LOW	S	ENSSASG00005000004	Transcript	ENSSAST00005000004.1	protein_coding	1/1	-	-	-	486	486	162	S	agT/agC	-	-	1	-	EntrezGene	-	-	-	-	-	-	-
.	NC_045512v2:22048-22048	G	missense_variant	MODERATE	S	ENSSASG00005000004	Transcript	ENSSAST00005000004.1	protein_coding	1/1	-	-	-	486	486	162	S/R	agT/agG	-	-	1	-	EntrezGene	-	-	-	-	-	-	-
.	NC_045512v2:22049-22049	A	missense_variant	MODERATE	S	ENSSASG00005000004	Transcript	ENSSAST00005000004.1	protein_coding	1/1	-	-	-	487	487	163	A/T	Gcg/Acg	-	-	1	-	EntrezGene	-	-	-	-	-	-	-
.	NC_045512v2:22049-22049	T	missense_variant	MODERATE	S	ENSSASG00005000004	Transcript	ENSSAST00005000004.1	protein_coding	1/1	-	-	-	487	487	163	A/S	Gcg/Tcg	-	-	1	-	EntrezGene	-	-	-	-	-	-	-
.	NC_045512v2:22050-22050	A	missense_variant	MODERATE	S	ENSSASG00005000004	Transcript	ENSSAST00005000004.1	protein_coding	1/1	-	-	-	488	488	163	A/E	gCg/gAg	-	-	1	-	EntrezGene	-	-	-	-	-	-	-
.	NC_045512v2:22050-22050	G	missense_variant	MODERATE	S	ENSSASG00005000004	Transcript	ENSSAST00005000004.1	protein_coding	1/1	-	-	-	488	488	163	A/G	gCg/gGg	-	-	1	-	EntrezGene	-	-	-	-	-	-	-
.	NC_045512v2:22050-22050	T	missense_variant	MODERATE	S	ENSSASG00005000004	Transcript	ENSSAST00005000004.1	protein_coding	1/1	-	-	-	488	488	163	A/V	gCg/gTg	MN908947.3:22050:C:T	-	1	-	EntrezGene	-	-	-	-	-	-	-
.	NC_045512v2:22051-22051	A	synonymous_variant	LOW	S	ENSSASG00005000004	Transcript	ENSSAST00005000004.1	protein_coding	1/1	-	-	-	489	489	163	A	gcG/gcA	-	-	1	-	EntrezGene	-	-	-	-	-	-	-
.	NC_045512v2:22051-22051	C	synonymous_variant	LOW	S	ENSSASG00005000004	Transcript	ENSSAST00005000004.1	protein_coding	1/1	-	-	-	489	489	163	A	gcG/gcC	-	-	1	-	EntrezGene	-	-	-	-	-	-	-
.	NC_045512v2:22051-22051	T	synonymous_variant	LOW	S	ENSSASG00005000004	Transcript	ENSSAST00005000004.1	protein_coding	1/1	-	-	-	489	489	163	A	gcG/gcT	-	-	1	-	EntrezGene	-	-	-	-	-	-	-
.	NC_045512v2:22052-22052	C	missense_variant	MODERATE	S	ENSSASG00005000004	Transcript	ENSSAST00005000004.1	protein_coding	1/1	-	-	-	490	490	164	N/H	Aat/Cat	-	-	1	-	EntrezGene	-	-	-	-	-	-	-
.	NC_045512v2:22052-22052	G	missense_variant	MODERATE	S	ENSSASG00005000004	Transcript	ENSSAST00005000004.1	protein_coding	1/1	-	-	-	490	490	164	N/D	Aat/Gat	-	-	1	-	EntrezGene	-	-	-	-	-	-	-
.	NC_045512v2:22052-22052	T	missense_variant	MODERATE	S	ENSSASG00005000004	Transcript	ENSSAST00005000004.1	protein_coding	1/1	-	-	-	490	490	164	N/Y	Aat/Tat	-	-	1	-	EntrezGene	-	-	-	-	-	-	-
.	NC_045512v2:22053-22053	C	missense_variant	MODERATE	S	ENSSASG00005000004	Transcript	ENSSAST00005000004.1	protein_coding	1/1	-	-	-	491	491	164	N/T	aAt/aCt	MN908947.3:22053:A:C	-	1	-	EntrezGene	-	-	-	-	-	-	-
.	NC_045512v2:22053-22053	G	missense_variant	MODERATE	S	ENSSASG00005000004	Transcript	ENSSAST00005000004.1	protein_coding	1/1	-	-	-	491	491	164	N/S	aAt/aGt	-	-	1	-	EntrezGene	-	-	-	-	-	-	-
.	NC_045512v2:22053-22053	T	missense_variant	MODERATE	S	ENSSASG00005000004	Transcript	ENSSAST00005000004.1	protein_coding	1/1	-	-	-	491	491	164	N/I	aAt/aTt	-	-	1	-	EntrezGene	-	-	-	-	-	-	-
.	NC_045512v2:22054-22054	A	missense_variant	MODERATE	S	ENSSASG00005000004	Transcript	ENSSAST00005000004.1	protein_coding	1/1	-	-	-	492	492	164	N/K	aaT/aaA	-	-	1	-	EntrezGene	-	-	-	-	-	-	-
.	NC_045512v2:22054-22054	C	synonymous_variant	LOW	S	ENSSASG00005000004	Transcript	ENSSAST00005000004.1	protein_coding	1/1	-	-	-	492	492	164	N	aaT/aaC	MN908947.3:22054:T:C	-	1	-	EntrezGene	-	-	-	-	-	-	-
.	NC_045512v2:22054-22054	G	missense_variant	MODERATE	S	ENSSASG00005000004	Transcript	ENSSAST00005000004.1	protein_coding	1/1	-	-	-	492	492	164	N/K	aaT/aaG	-	-	1	-	EntrezGene	-	-	-	-	-	-	-
.	NC_045512v2:22055-22055	C	missense_variant	MODERATE	S	ENSSASG00005000004	Transcript	ENSSAST00005000004.1	protein_coding	1/1	-	-	-	493	493	165	N/H	Aat/Cat	-	-	1	-	EntrezGene	-	-	-	-	-	-	-
.	NC_045512v2:22055-22055	G	missense_variant	MODERATE	S	ENSSASG00005000004	Transcript	ENSSAST00005000004.1	protein_coding	1/1	-	-	-	493	493	165	N/D	Aat/Gat	-	-	1	-	EntrezGene	-	-	-	-	-	-	-
.	NC_045512v2:22055-22055	T	missense_variant	MODERATE	S	ENSSASG00005000004	Transcript	ENSSAST00005000004.1	protein_coding	1/1	-	-	-	493	493	165	N/Y	Aat/Tat	-	-	1	-	EntrezGene	-	-	-	-	-	-	-
.	NC_045512v2:22056-22056	C	missense_variant	MODERATE	S	ENSSASG00005000004	Transcript	ENSSAST00005000004.1	protein_coding	1/1	-	-	-	494	494	165	N/T	aAt/aCt	-	-	1	-	EntrezGene	-	-	-	-	-	-	-
.	NC_045512v2:22056-22056	G	missense_variant	MODERATE	S	ENSSASG00005000004	Transcript	ENSSAST00005000004.1	protein_coding	1/1	-	-	-	494	494	165	N/S	aAt/aGt	-	-	1	-	EntrezGene	-	-	-	-	-	-	-
.	NC_045512v2:22056-22056	T	missense_variant	MODERATE	S	ENSSASG00005000004	Transcript	ENSSAST00005000004.1	protein_coding	1/1	-	-	-	494	494	165	N/I	aAt/aTt	-	-	1	-	EntrezGene	-	-	-	-	-	-	-
.	NC_045512v2:22057-22057	A	missense_variant	MODERATE	S	ENSSASG00005000004	Transcript	ENSSAST00005000004.1	protein_coding	1/1	-	-	-	495	495	165	N/K	aaT/aaA	-	-	1	-	EntrezGene	-	-	-	-	-	-	-
.	NC_045512v2:22057-22057	C	synonymous_variant	LOW	S	ENSSASG00005000004	Transcript	ENSSAST00005000004.1	protein_coding	1/1	-	-	-	495	495	165	N	aaT/aaC	-	-	1	-	EntrezGene	-	-	-	-	-	-	-
.	NC_045512v2:22058-22058	C	missense_variant	MODERATE	S	ENSSASG00005000004	Transcript	ENSSAST00005000004.1	protein_coding	1/1	-	-	-	496	496	166	C/R	Tgc/Cgc	-	-	1	-	EntrezGene	-	-	-	-	-	-	-
.	NC_045512v2:22059-22059	A	missense_variant	MODERATE	S	ENSSASG00005000004	Transcript	ENSSAST00005000004.1	protein_coding	1/1	-	-	-	497	497	166	C/Y	tGc/tAc	-	-	1	-	EntrezGene	-	-	-	-	-	-	-
.	NC_045512v2:22059-22059	C	missense_variant	MODERATE	S	ENSSASG00005000004	Transcript	ENSSAST00005000004.1	protein_coding	1/1	-	-	-	497	497	166	C/S	tGc/tCc	-	-	1	-	EntrezGene	-	-	-	-	-	-	-
.	NC_045512v2:22059-22059	T	missense_variant	MODERATE	S	ENSSASG00005000004	Transcript	ENSSAST00005000004.1	protein_coding	1/1	-	-	-	497	497	166	C/F	tGc/tTc	-	-	1	-	EntrezGene	-	-	-	-	-	-	-
.	NC_045512v2:22060-22060	A	stop_gained	HIGH	S	ENSSASG00005000004	Transcript	ENSSAST00005000004.1	protein_coding	1/1	-	-	-	498	498	166	C/*	tgC/tgA	-	-	1	-	EntrezGene	-	-	-	-	-	-	-
.	NC_045512v2:22060-22060	G	missense_variant	MODERATE	S	ENSSASG00005000004	Transcript	ENSSAST00005000004.1	protein_coding	1/1	-	-	-	498	498	166	C/W	tgC/tgG	-	-	1	-	EntrezGene	-	-	-	-	-	-	-
.	NC_045512v2:22060-22060	T	synonymous_variant	LOW	S	ENSSASG00005000004	Transcript	ENSSAST00005000004.1	protein_coding	1/1	-	-	-	498	498	166	C	tgC/tgT	-	-	1	-	EntrezGene	-	-	-	-	-	-	-
.	NC_045512v2:22061-22061	C	missense_variant	MODERATE	S	ENSSASG00005000004	Transcript	ENSSAST00005000004.1	protein_coding	1/1	-	-	-	499	499	167	T/P	Act/Cct	-	-	1	-	EntrezGene	-	-	-	-	-	-	-
.	NC_045512v2:22061-22061	G	missense_variant	MODERATE	S	ENSSASG00005000004	Transcript	ENSSAST00005000004.1	protein_coding	1/1	-	-	-	499	499	167	T/A	Act/Gct	-	-	1	-	EntrezGene	-	-	-	-	-	-	-
.	NC_045512v2:22061-22061	T	missense_variant	MODERATE	S	ENSSASG00005000004	Transcript	ENSSAST00005000004.1	protein_coding	1/1	-	-	-	499	499	167	T/S	Act/Tct	-	-	1	-	EntrezGene	-	-	-	-	-	-	-
.	NC_045512v2:22062-22062	A	missense_variant	MODERATE	S	ENSSASG00005000004	Transcript	ENSSAST00005000004.1	protein_coding	1/1	-	-	-	500	500	167	T/N	aCt/aAt	-	-	1	-	EntrezGene	-	-	-	-	-	-	-
.	NC_045512v2:22062-22062	G	missense_variant	MODERATE	S	ENSSASG00005000004	Transcript	ENSSAST00005000004.1	protein_coding	1/1	-	-	-	500	500	167	T/S	aCt/aGt	-	-	1	-	EntrezGene	-	-	-	-	-	-	-
.	NC_045512v2:22062-22062	T	missense_variant	MODERATE	S	ENSSASG00005000004	Transcript	ENSSAST00005000004.1	protein_coding	1/1	-	-	-	500	500	167	T/I	aCt/aTt	MN908947.3:22062:C:T	-	1	-	EntrezGene	-	-	-	-	-	-	-
.	NC_045512v2:22063-22063	A	synonymous_variant	LOW	S	ENSSASG00005000004	Transcript	ENSSAST00005000004.1	protein_coding	1/1	-	-	-	501	501	167	T	acT/acA	-	-	1	-	EntrezGene	-	-	-	-	-	-	-
.	NC_045512v2:22063-22063	C	synonymous_variant	LOW	S	ENSSASG00005000004	Transcript	ENSSAST00005000004.1	protein_coding	1/1	-	-	-	501	501	167	T	acT/acC	-	-	1	-	EntrezGene	-	-	-	-	-	-	-
.	NC_045512v2:22063-22063	G	synonymous_variant	LOW	S	ENSSASG00005000004	Transcript	ENSSAST00005000004.1	protein_coding	1/1	-	-	-	501	501	167	T	acT/acG	-	-	1	-	EntrezGene	-	-	-	-	-	-	-
.	NC_045512v2:22064-22064	A	missense_variant	MODERATE	S	ENSSASG00005000004	Transcript	ENSSAST00005000004.1	protein_coding	1/1	-	-	-	502	502	168	F/I	Ttt/Att	-	-	1	-	EntrezGene	-	-	-	-	-	-	-
.	NC_045512v2:22064-22064	C	missense_variant	MODERATE	S	ENSSASG00005000004	Transcript	ENSSAST00005000004.1	protein_coding	1/1	-	-	-	502	502	168	F/L	Ttt/Ctt	-	-	1	-	EntrezGene	-	-	-	-	-	-	-
.	NC_045512v2:22065-22065	A	missense_variant	MODERATE	S	ENSSASG00005000004	Transcript	ENSSAST00005000004.1	protein_coding	1/1	-	-	-	503	503	168	F/Y	tTt/tAt	-	-	1	-	EntrezGene	-	-	-	-	-	-	-
.	NC_045512v2:22065-22065	C	missense_variant	MODERATE	S	ENSSASG00005000004	Transcript	ENSSAST00005000004.1	protein_coding	1/1	-	-	-	503	503	168	F/S	tTt/tCt	-	-	1	-	EntrezGene	-	-	-	-	-	-	-
.	NC_045512v2:22065-22065	G	missense_variant	MODERATE	S	ENSSASG00005000004	Transcript	ENSSAST00005000004.1	protein_coding	1/1	-	-	-	503	503	168	F/C	tTt/tGt	-	-	1	-	EntrezGene	-	-	-	-	-	-	-
.	NC_045512v2:22066-22066	A	missense_variant	MODERATE	S	ENSSASG00005000004	Transcript	ENSSAST00005000004.1	protein_coding	1/1	-	-	-	504	504	168	F/L	ttT/ttA	-	-	1	-	EntrezGene	-	-	-	-	-	-	-
.	NC_045512v2:22066-22066	C	synonymous_variant	LOW	S	ENSSASG00005000004	Transcript	ENSSAST00005000004.1	protein_coding	1/1	-	-	-	504	504	168	F	ttT/ttC	-	-	1	-	EntrezGene	-	-	-	-	-	-	-
.	NC_045512v2:22066-22066	G	missense_variant	MODERATE	S	ENSSASG00005000004	Transcript	ENSSAST00005000004.1	protein_coding	1/1	-	-	-	504	504	168	F/L	ttT/ttG	-	-	1	-	EntrezGene	-	-	-	-	-	-	-
.	NC_045512v2:22067-22067	A	missense_variant	MODERATE	S	ENSSASG00005000004	Transcript	ENSSAST00005000004.1	protein_coding	1/1	-	-	-	505	505	169	E/K	Gaa/Aaa	-	-	1	-	EntrezGene	-	-	-	-	-	-	-
.	NC_045512v2:22067-22067	C	missense_variant	MODERATE	S	ENSSASG00005000004	Transcript	ENSSAST00005000004.1	protein_coding	1/1	-	-	-	505	505	169	E/Q	Gaa/Caa	-	-	1	-	EntrezGene	-	-	-	-	-	-	-
.	NC_045512v2:22068-22068	C	missense_variant	MODERATE	S	ENSSASG00005000004	Transcript	ENSSAST00005000004.1	protein_coding	1/1	-	-	-	506	506	169	E/A	gAa/gCa	-	-	1	-	EntrezGene	-	-	-	-	-	-	-
.	NC_045512v2:22068-22068	G	missense_variant	MODERATE	S	ENSSASG00005000004	Transcript	ENSSAST00005000004.1	protein_coding	1/1	-	-	-	506	506	169	E/G	gAa/gGa	-	-	1	-	EntrezGene	-	-	-	-	-	-	-
.	NC_045512v2:22068-22068	T	missense_variant	MODERATE	S	ENSSASG00005000004	Transcript	ENSSAST00005000004.1	protein_coding	1/1	-	-	-	506	506	169	E/V	gAa/gTa	-	-	1	-	EntrezGene	-	-	-	-	-	-	-
.	NC_045512v2:22069-22069	C	missense_variant	MODERATE	S	ENSSASG00005000004	Transcript	ENSSAST00005000004.1	protein_coding	1/1	-	-	-	507	507	169	E/D	gaA/gaC	-	-	1	-	EntrezGene	-	-	-	-	-	-	-
.	NC_045512v2:22069-22069	G	synonymous_variant	LOW	S	ENSSASG00005000004	Transcript	ENSSAST00005000004.1	protein_coding	1/1	-	-	-	507	507	169	E	gaA/gaG	-	-	1	-	EntrezGene	-	-	-	-	-	-	-
.	NC_045512v2:22069-22069	T	missense_variant	MODERATE	S	ENSSASG00005000004	Transcript	ENSSAST00005000004.1	protein_coding	1/1	-	-	-	507	507	169	E/D	gaA/gaT	-	-	1	-	EntrezGene	-	-	-	-	-	-	-
.	NC_045512v2:22070-22070	C	missense_variant	MODERATE	S	ENSSASG00005000004	Transcript	ENSSAST00005000004.1	protein_coding	1/1	-	-	-	508	508	170	Y/H	Tat/Cat	-	-	1	-	EntrezGene	-	-	-	-	-	-	-
.	NC_045512v2:22070-22070	G	missense_variant	MODERATE	S	ENSSASG00005000004	Transcript	ENSSAST00005000004.1	protein_coding	1/1	-	-	-	508	508	170	Y/D	Tat/Gat	-	-	1	-	EntrezGene	-	-	-	-	-	-	-
.	NC_045512v2:22071-22071	C	missense_variant	MODERATE	S	ENSSASG00005000004	Transcript	ENSSAST00005000004.1	protein_coding	1/1	-	-	-	509	509	170	Y/S	tAt/tCt	-	-	1	-	EntrezGene	-	-	-	-	-	-	-
.	NC_045512v2:22071-22071	G	missense_variant	MODERATE	S	ENSSASG00005000004	Transcript	ENSSAST00005000004.1	protein_coding	1/1	-	-	-	509	509	170	Y/C	tAt/tGt	-	-	1	-	EntrezGene	-	-	-	-	-	-	-
.	NC_045512v2:22071-22071	T	missense_variant	MODERATE	S	ENSSASG00005000004	Transcript	ENSSAST00005000004.1	protein_coding	1/1	-	-	-	509	509	170	Y/F	tAt/tTt	-	-	1	-	EntrezGene	-	-	-	-	-	-	-
.	NC_045512v2:22072-22072	C	synonymous_variant	LOW	S	ENSSASG00005000004	Transcript	ENSSAST00005000004.1	protein_coding	1/1	-	-	-	510	510	170	Y	taT/taC	-	-	1	-	EntrezGene	-	-	-	-	-	-	-
.	NC_045512v2:22073-22073	A	missense_variant	MODERATE	S	ENSSASG00005000004	Transcript	ENSSAST00005000004.1	protein_coding	1/1	-	-	-	511	511	171	V/I	Gtc/Atc	-	-	1	-	EntrezGene	-	-	-	-	-	-	-
.	NC_045512v2:22073-22073	C	missense_variant	MODERATE	S	ENSSASG00005000004	Transcript	ENSSAST00005000004.1	protein_coding	1/1	-	-	-	511	511	171	V/L	Gtc/Ctc	-	-	1	-	EntrezGene	-	-	-	-	-	-	-
.	NC_045512v2:22073-22073	T	missense_variant	MODERATE	S	ENSSASG00005000004	Transcript	ENSSAST00005000004.1	protein_coding	1/1	-	-	-	511	511	171	V/F	Gtc/Ttc	-	-	1	-	EntrezGene	-	-	-	-	-	-	-
.	NC_045512v2:22074-22074	A	missense_variant	MODERATE	S	ENSSASG00005000004	Transcript	ENSSAST00005000004.1	protein_coding	1/1	-	-	-	512	512	171	V/D	gTc/gAc	-	-	1	-	EntrezGene	-	-	-	-	-	-	-
.	NC_045512v2:22074-22074	C	missense_variant	MODERATE	S	ENSSASG00005000004	Transcript	ENSSAST00005000004.1	protein_coding	1/1	-	-	-	512	512	171	V/A	gTc/gCc	-	-	1	-	EntrezGene	-	-	-	-	-	-	-
.	NC_045512v2:22074-22074	G	missense_variant	MODERATE	S	ENSSASG00005000004	Transcript	ENSSAST00005000004.1	protein_coding	1/1	-	-	-	512	512	171	V/G	gTc/gGc	-	-	1	-	EntrezGene	-	-	-	-	-	-	-
.	NC_045512v2:22075-22075	A	synonymous_variant	LOW	S	ENSSASG00005000004	Transcript	ENSSAST00005000004.1	protein_coding	1/1	-	-	-	513	513	171	V	gtC/gtA	-	-	1	-	EntrezGene	-	-	-	-	-	-	-
.	NC_045512v2:22075-22075	G	synonymous_variant	LOW	S	ENSSASG00005000004	Transcript	ENSSAST00005000004.1	protein_coding	1/1	-	-	-	513	513	171	V	gtC/gtG	-	-	1	-	EntrezGene	-	-	-	-	-	-	-
.	NC_045512v2:22075-22075	T	synonymous_variant	LOW	S	ENSSASG00005000004	Transcript	ENSSAST00005000004.1	protein_coding	1/1	-	-	-	513	513	171	V	gtC/gtT	-	-	1	-	EntrezGene	-	-	-	-	-	-	-
.	NC_045512v2:22076-22076	A	missense_variant	MODERATE	S	ENSSASG00005000004	Transcript	ENSSAST00005000004.1	protein_coding	1/1	-	-	-	514	514	172	S/T	Tct/Act	-	-	1	-	EntrezGene	-	-	-	-	-	-	-
.	NC_045512v2:22076-22076	C	missense_variant	MODERATE	S	ENSSASG00005000004	Transcript	ENSSAST00005000004.1	protein_coding	1/1	-	-	-	514	514	172	S/P	Tct/Cct	-	-	1	-	EntrezGene	-	-	-	-	-	-	-
.	NC_045512v2:22076-22076	G	missense_variant	MODERATE	S	ENSSASG00005000004	Transcript	ENSSAST00005000004.1	protein_coding	1/1	-	-	-	514	514	172	S/A	Tct/Gct	-	-	1	-	EntrezGene	-	-	-	-	-	-	-
.	NC_045512v2:22077-22077	A	missense_variant	MODERATE	S	ENSSASG00005000004	Transcript	ENSSAST00005000004.1	protein_coding	1/1	-	-	-	515	515	172	S/Y	tCt/tAt	-	-	1	-	EntrezGene	-	-	-	-	-	-	-
.	NC_045512v2:22077-22077	G	missense_variant	MODERATE	S	ENSSASG00005000004	Transcript	ENSSAST00005000004.1	protein_coding	1/1	-	-	-	515	515	172	S/C	tCt/tGt	-	-	1	-	EntrezGene	-	-	-	-	-	-	-
.	NC_045512v2:22077-22077	T	missense_variant	MODERATE	S	ENSSASG00005000004	Transcript	ENSSAST00005000004.1	protein_coding	1/1	-	-	-	515	515	172	S/F	tCt/tTt	-	-	1	-	EntrezGene	-	-	-	-	-	-	-
.	NC_045512v2:22078-22078	A	synonymous_variant	LOW	S	ENSSASG00005000004	Transcript	ENSSAST00005000004.1	protein_coding	1/1	-	-	-	516	516	172	S	tcT/tcA	-	-	1	-	EntrezGene	-	-	-	-	-	-	-
.	NC_045512v2:22078-22078	C	synonymous_variant	LOW	S	ENSSASG00005000004	Transcript	ENSSAST00005000004.1	protein_coding	1/1	-	-	-	516	516	172	S	tcT/tcC	MN908947.3:22078:T:C	-	1	-	EntrezGene	-	-	-	-	-	-	-
.	NC_045512v2:22078-22078	G	synonymous_variant	LOW	S	ENSSASG00005000004	Transcript	ENSSAST00005000004.1	protein_coding	1/1	-	-	-	516	516	172	S	tcT/tcG	-	-	1	-	EntrezGene	-	-	-	-	-	-	-
.	NC_045512v2:22079-22079	A	missense_variant	MODERATE	S	ENSSASG00005000004	Transcript	ENSSAST00005000004.1	protein_coding	1/1	-	-	-	517	517	173	Q/K	Cag/Aag	-	-	1	-	EntrezGene	-	-	-	-	-	-	-
.	NC_045512v2:22079-22079	G	missense_variant	MODERATE	S	ENSSASG00005000004	Transcript	ENSSAST00005000004.1	protein_coding	1/1	-	-	-	517	517	173	Q/E	Cag/Gag	-	-	1	-	EntrezGene	-	-	-	-	-	-	-
.	NC_045512v2:22079-22079	T	stop_gained	HIGH	S	ENSSASG00005000004	Transcript	ENSSAST00005000004.1	protein_coding	1/1	-	-	-	517	517	173	Q/*	Cag/Tag	MN908947.3:22079:C:T	-	1	-	EntrezGene	-	-	-	-	-	-	-
.	NC_045512v2:22080-22080	C	missense_variant	MODERATE	S	ENSSASG00005000004	Transcript	ENSSAST00005000004.1	protein_coding	1/1	-	-	-	518	518	173	Q/P	cAg/cCg	-	-	1	-	EntrezGene	-	-	-	-	-	-	-
.	NC_045512v2:22080-22080	G	missense_variant	MODERATE	S	ENSSASG00005000004	Transcript	ENSSAST00005000004.1	protein_coding	1/1	-	-	-	518	518	173	Q/R	cAg/cGg	-	-	1	-	EntrezGene	-	-	-	-	-	-	-
.	NC_045512v2:22080-22080	T	missense_variant	MODERATE	S	ENSSASG00005000004	Transcript	ENSSAST00005000004.1	protein_coding	1/1	-	-	-	518	518	173	Q/L	cAg/cTg	-	-	1	-	EntrezGene	-	-	-	-	-	-	-
.	NC_045512v2:22081-22081	A	synonymous_variant	LOW	S	ENSSASG00005000004	Transcript	ENSSAST00005000004.1	protein_coding	1/1	-	-	-	519	519	173	Q	caG/caA	MN908947.3:22081:G:A	-	1	-	EntrezGene	-	-	-	-	-	-	-
.	NC_045512v2:22081-22081	C	missense_variant	MODERATE	S	ENSSASG00005000004	Transcript	ENSSAST00005000004.1	protein_coding	1/1	-	-	-	519	519	173	Q/H	caG/caC	-	-	1	-	EntrezGene	-	-	-	-	-	-	-
.	NC_045512v2:22081-22081	T	missense_variant	MODERATE	S	ENSSASG00005000004	Transcript	ENSSAST00005000004.1	protein_coding	1/1	-	-	-	519	519	173	Q/H	caG/caT	-	-	1	-	EntrezGene	-	-	-	-	-	-	-
.	NC_045512v2:22082-22082	A	missense_variant	MODERATE	S	ENSSASG00005000004	Transcript	ENSSAST00005000004.1	protein_coding	1/1	-	-	-	520	520	174	P/T	Cct/Act	-	-	1	-	EntrezGene	-	-	-	-	-	-	-
.	NC_045512v2:22082-22082	G	missense_variant	MODERATE	S	ENSSASG00005000004	Transcript	ENSSAST00005000004.1	protein_coding	1/1	-	-	-	520	520	174	P/A	Cct/Gct	-	-	1	-	EntrezGene	-	-	-	-	-	-	-
.	NC_045512v2:22082-22082	T	missense_variant	MODERATE	S	ENSSASG00005000004	Transcript	ENSSAST00005000004.1	protein_coding	1/1	-	-	-	520	520	174	P/S	Cct/Tct	-	-	1	-	EntrezGene	-	-	-	-	-	-	-
.	NC_045512v2:22083-22083	A	missense_variant	MODERATE	S	ENSSASG00005000004	Transcript	ENSSAST00005000004.1	protein_coding	1/1	-	-	-	521	521	174	P/H	cCt/cAt	-	-	1	-	EntrezGene	-	-	-	-	-	-	-
.	NC_045512v2:22083-22083	G	missense_variant	MODERATE	S	ENSSASG00005000004	Transcript	ENSSAST00005000004.1	protein_coding	1/1	-	-	-	521	521	174	P/R	cCt/cGt	-	-	1	-	EntrezGene	-	-	-	-	-	-	-
.	NC_045512v2:22083-22083	T	missense_variant	MODERATE	S	ENSSASG00005000004	Transcript	ENSSAST00005000004.1	protein_coding	1/1	-	-	-	521	521	174	P/L	cCt/cTt	-	-	1	-	EntrezGene	-	-	-	-	-	-	-
.	NC_045512v2:22084-22084	A	synonymous_variant	LOW	S	ENSSASG00005000004	Transcript	ENSSAST00005000004.1	protein_coding	1/1	-	-	-	522	522	174	P	ccT/ccA	-	-	1	-	EntrezGene	-	-	-	-	-	-	-
.	NC_045512v2:22084-22084	C	synonymous_variant	LOW	S	ENSSASG00005000004	Transcript	ENSSAST00005000004.1	protein_coding	1/1	-	-	-	522	522	174	P	ccT/ccC	MN908947.3:22084:T:C	-	1	-	EntrezGene	-	-	-	-	-	-	-
.	NC_045512v2:22084-22084	G	synonymous_variant	LOW	S	ENSSASG00005000004	Transcript	ENSSAST00005000004.1	protein_coding	1/1	-	-	-	522	522	174	P	ccT/ccG	-	-	1	-	EntrezGene	-	-	-	-	-	-	-
.	NC_045512v2:22085-22085	A	missense_variant	MODERATE	S	ENSSASG00005000004	Transcript	ENSSAST00005000004.1	protein_coding	1/1	-	-	-	523	523	175	F/I	Ttt/Att	-	-	1	-	EntrezGene	-	-	-	-	-	-	-
.	NC_045512v2:22085-22085	C	missense_variant	MODERATE	S	ENSSASG00005000004	Transcript	ENSSAST00005000004.1	protein_coding	1/1	-	-	-	523	523	175	F/L	Ttt/Ctt	-	-	1	-	EntrezGene	-	-	-	-	-	-	-
.	NC_045512v2:22085-22085	G	missense_variant	MODERATE	S	ENSSASG00005000004	Transcript	ENSSAST00005000004.1	protein_coding	1/1	-	-	-	523	523	175	F/V	Ttt/Gtt	-	-	1	-	EntrezGene	-	-	-	-	-	-	-
.	NC_045512v2:22086-22086	A	missense_variant	MODERATE	S	ENSSASG00005000004	Transcript	ENSSAST00005000004.1	protein_coding	1/1	-	-	-	524	524	175	F/Y	tTt/tAt	-	-	1	-	EntrezGene	-	-	-	-	-	-	-
.	NC_045512v2:22086-22086	C	missense_variant	MODERATE	S	ENSSASG00005000004	Transcript	ENSSAST00005000004.1	protein_coding	1/1	-	-	-	524	524	175	F/S	tTt/tCt	-	-	1	-	EntrezGene	-	-	-	-	-	-	-
.	NC_045512v2:22086-22086	G	missense_variant	MODERATE	S	ENSSASG00005000004	Transcript	ENSSAST00005000004.1	protein_coding	1/1	-	-	-	524	524	175	F/C	tTt/tGt	-	-	1	-	EntrezGene	-	-	-	-	-	-	-
.	NC_045512v2:22087-22087	A	missense_variant	MODERATE	S	ENSSASG00005000004	Transcript	ENSSAST00005000004.1	protein_coding	1/1	-	-	-	525	525	175	F/L	ttT/ttA	-	-	1	-	EntrezGene	-	-	-	-	-	-	-
.	NC_045512v2:22087-22087	C	synonymous_variant	LOW	S	ENSSASG00005000004	Transcript	ENSSAST00005000004.1	protein_coding	1/1	-	-	-	525	525	175	F	ttT/ttC	-	-	1	-	EntrezGene	-	-	-	-	-	-	-
.	NC_045512v2:22087-22087	G	missense_variant	MODERATE	S	ENSSASG00005000004	Transcript	ENSSAST00005000004.1	protein_coding	1/1	-	-	-	525	525	175	F/L	ttT/ttG	-	-	1	-	EntrezGene	-	-	-	-	-	-	-
.	NC_045512v2:22088-22088	A	missense_variant	MODERATE	S	ENSSASG00005000004	Transcript	ENSSAST00005000004.1	protein_coding	1/1	-	-	-	526	526	176	L/I	Ctt/Att	MN908947.3:22088:C:T,A	-	1	-	EntrezGene	-	-	-	-	-	-	-
.	NC_045512v2:22088-22088	G	missense_variant	MODERATE	S	ENSSASG00005000004	Transcript	ENSSAST00005000004.1	protein_coding	1/1	-	-	-	526	526	176	L/V	Ctt/Gtt	-	-	1	-	EntrezGene	-	-	-	-	-	-	-
.	NC_045512v2:22088-22088	T	missense_variant	MODERATE	S	ENSSASG00005000004	Transcript	ENSSAST00005000004.1	protein_coding	1/1	-	-	-	526	526	176	L/F	Ctt/Ttt	MN908947.3:22088:C:T,A	-	1	-	EntrezGene	-	-	-	-	-	-	-
.	NC_045512v2:22089-22089	A	missense_variant	MODERATE	S	ENSSASG00005000004	Transcript	ENSSAST00005000004.1	protein_coding	1/1	-	-	-	527	527	176	L/H	cTt/cAt	-	-	1	-	EntrezGene	-	-	-	-	-	-	-
.	NC_045512v2:22089-22089	C	missense_variant	MODERATE	S	ENSSASG00005000004	Transcript	ENSSAST00005000004.1	protein_coding	1/1	-	-	-	527	527	176	L/P	cTt/cCt	-	-	1	-	EntrezGene	-	-	-	-	-	-	-
.	NC_045512v2:22089-22089	G	missense_variant	MODERATE	S	ENSSASG00005000004	Transcript	ENSSAST00005000004.1	protein_coding	1/1	-	-	-	527	527	176	L/R	cTt/cGt	-	-	1	-	EntrezGene	-	-	-	-	-	-	-
.	NC_045512v2:22090-22090	A	synonymous_variant	LOW	S	ENSSASG00005000004	Transcript	ENSSAST00005000004.1	protein_coding	1/1	-	-	-	528	528	176	L	ctT/ctA	-	-	1	-	EntrezGene	-	-	-	-	-	-	-
.	NC_045512v2:22090-22090	C	synonymous_variant	LOW	S	ENSSASG00005000004	Transcript	ENSSAST00005000004.1	protein_coding	1/1	-	-	-	528	528	176	L	ctT/ctC	-	-	1	-	EntrezGene	-	-	-	-	-	-	-
.	NC_045512v2:22090-22090	G	synonymous_variant	LOW	S	ENSSASG00005000004	Transcript	ENSSAST00005000004.1	protein_coding	1/1	-	-	-	528	528	176	L	ctT/ctG	-	-	1	-	EntrezGene	-	-	-	-	-	-	-
.	NC_045512v2:22091-22091	G	missense_variant	MODERATE	S	ENSSASG00005000004	Transcript	ENSSAST00005000004.1	protein_coding	1/1	-	-	-	529	529	177	M/V	Atg/Gtg	MN908947.3:22091:A:G	-	1	-	EntrezGene	-	-	-	-	-	-	-
.	NC_045512v2:22091-22091	T	missense_variant	MODERATE	S	ENSSASG00005000004	Transcript	ENSSAST00005000004.1	protein_coding	1/1	-	-	-	529	529	177	M/L	Atg/Ttg	-	-	1	-	EntrezGene	-	-	-	-	-	-	-
.	NC_045512v2:22092-22092	A	missense_variant	MODERATE	S	ENSSASG00005000004	Transcript	ENSSAST00005000004.1	protein_coding	1/1	-	-	-	530	530	177	M/K	aTg/aAg	-	-	1	-	EntrezGene	-	-	-	-	-	-	-
.	NC_045512v2:22092-22092	C	missense_variant	MODERATE	S	ENSSASG00005000004	Transcript	ENSSAST00005000004.1	protein_coding	1/1	-	-	-	530	530	177	M/T	aTg/aCg	-	-	1	-	EntrezGene	-	-	-	-	-	-	-
.	NC_045512v2:22092-22092	G	missense_variant	MODERATE	S	ENSSASG00005000004	Transcript	ENSSAST00005000004.1	protein_coding	1/1	-	-	-	530	530	177	M/R	aTg/aGg	-	-	1	-	EntrezGene	-	-	-	-	-	-	-
.	NC_045512v2:22093-22093	A	missense_variant	MODERATE	S	ENSSASG00005000004	Transcript	ENSSAST00005000004.1	protein_coding	1/1	-	-	-	531	531	177	M/I	atG/atA	MN908947.3:22093:G:A	-	1	-	EntrezGene	-	-	-	-	-	-	-
.	NC_045512v2:22093-22093	C	missense_variant	MODERATE	S	ENSSASG00005000004	Transcript	ENSSAST00005000004.1	protein_coding	1/1	-	-	-	531	531	177	M/I	atG/atC	-	-	1	-	EntrezGene	-	-	-	-	-	-	-
.	NC_045512v2:22093-22093	T	missense_variant	MODERATE	S	ENSSASG00005000004	Transcript	ENSSAST00005000004.1	protein_coding	1/1	-	-	-	531	531	177	M/I	atG/atT	MN908947.3:22093:G:A	-	1	-	EntrezGene	-	-	-	-	-	-	-
.	NC_045512v2:22094-22094	A	missense_variant	MODERATE	S	ENSSASG00005000004	Transcript	ENSSAST00005000004.1	protein_coding	1/1	-	-	-	532	532	178	D/N	Gac/Aac	MN908947.3:22094:G:A	-	1	-	EntrezGene	-	-	-	-	-	-	-
.	NC_045512v2:22094-22094	C	missense_variant	MODERATE	S	ENSSASG00005000004	Transcript	ENSSAST00005000004.1	protein_coding	1/1	-	-	-	532	532	178	D/H	Gac/Cac	-	-	1	-	EntrezGene	-	-	-	-	-	-	-
.	NC_045512v2:22094-22094	T	missense_variant	MODERATE	S	ENSSASG00005000004	Transcript	ENSSAST00005000004.1	protein_coding	1/1	-	-	-	532	532	178	D/Y	Gac/Tac	-	-	1	-	EntrezGene	-	-	-	-	-	-	-
.	NC_045512v2:22095-22095	C	missense_variant	MODERATE	S	ENSSASG00005000004	Transcript	ENSSAST00005000004.1	protein_coding	1/1	-	-	-	533	533	178	D/A	gAc/gCc	-	-	1	-	EntrezGene	-	-	-	-	-	-	-
.	NC_045512v2:22095-22095	G	missense_variant	MODERATE	S	ENSSASG00005000004	Transcript	ENSSAST00005000004.1	protein_coding	1/1	-	-	-	533	533	178	D/G	gAc/gGc	-	-	1	-	EntrezGene	-	-	-	-	-	-	-
.	NC_045512v2:22095-22095	T	missense_variant	MODERATE	S	ENSSASG00005000004	Transcript	ENSSAST00005000004.1	protein_coding	1/1	-	-	-	533	533	178	D/V	gAc/gTc	-	-	1	-	EntrezGene	-	-	-	-	-	-	-
.	NC_045512v2:22096-22096	A	missense_variant	MODERATE	S	ENSSASG00005000004	Transcript	ENSSAST00005000004.1	protein_coding	1/1	-	-	-	534	534	178	D/E	gaC/gaA	-	-	1	-	EntrezGene	-	-	-	-	-	-	-
.	NC_045512v2:22096-22096	T	synonymous_variant	LOW	S	ENSSASG00005000004	Transcript	ENSSAST00005000004.1	protein_coding	1/1	-	-	-	534	534	178	D	gaC/gaT	MN908947.3:22096:C:T	-	1	-	EntrezGene	-	-	-	-	-	-	-
.	NC_045512v2:22097-22097	A	missense_variant	MODERATE	S	ENSSASG00005000004	Transcript	ENSSAST00005000004.1	protein_coding	1/1	-	-	-	535	535	179	L/I	Ctt/Att	-	-	1	-	EntrezGene	-	-	-	-	-	-	-
.	NC_045512v2:22097-22097	G	missense_variant	MODERATE	S	ENSSASG00005000004	Transcript	ENSSAST00005000004.1	protein_coding	1/1	-	-	-	535	535	179	L/V	Ctt/Gtt	-	-	1	-	EntrezGene	-	-	-	-	-	-	-
.	NC_045512v2:22097-22097	T	missense_variant	MODERATE	S	ENSSASG00005000004	Transcript	ENSSAST00005000004.1	protein_coding	1/1	-	-	-	535	535	179	L/F	Ctt/Ttt	-	-	1	-	EntrezGene	-	-	-	-	-	-	-
.	NC_045512v2:22098-22098	A	missense_variant	MODERATE	S	ENSSASG00005000004	Transcript	ENSSAST00005000004.1	protein_coding	1/1	-	-	-	536	536	179	L/H	cTt/cAt	-	-	1	-	EntrezGene	-	-	-	-	-	-	-
.	NC_045512v2:22098-22098	C	missense_variant	MODERATE	S	ENSSASG00005000004	Transcript	ENSSAST00005000004.1	protein_coding	1/1	-	-	-	536	536	179	L/P	cTt/cCt	-	-	1	-	EntrezGene	-	-	-	-	-	-	-
.	NC_045512v2:22098-22098	G	missense_variant	MODERATE	S	ENSSASG00005000004	Transcript	ENSSAST00005000004.1	protein_coding	1/1	-	-	-	536	536	179	L/R	cTt/cGt	-	-	1	-	EntrezGene	-	-	-	-	-	-	-
.	NC_045512v2:22099-22099	A	synonymous_variant	LOW	S	ENSSASG00005000004	Transcript	ENSSAST00005000004.1	protein_coding	1/1	-	-	-	537	537	179	L	ctT/ctA	MN908947.3:22099:T:A	-	1	-	EntrezGene	-	-	-	-	-	-	-
.	NC_045512v2:22099-22099	C	synonymous_variant	LOW	S	ENSSASG00005000004	Transcript	ENSSAST00005000004.1	protein_coding	1/1	-	-	-	537	537	179	L	ctT/ctC	-	-	1	-	EntrezGene	-	-	-	-	-	-	-
.	NC_045512v2:22099-22099	G	synonymous_variant	LOW	S	ENSSASG00005000004	Transcript	ENSSAST00005000004.1	protein_coding	1/1	-	-	-	537	537	179	L	ctT/ctG	-	-	1	-	EntrezGene	-	-	-	-	-	-	-
.	NC_045512v2:22100-22100	A	missense_variant	MODERATE	S	ENSSASG00005000004	Transcript	ENSSAST00005000004.1	protein_coding	1/1	-	-	-	538	538	180	E/K	Gaa/Aaa	MN908947.3:22100:G:A	-	1	-	EntrezGene	-	-	-	-	-	-	-
.	NC_045512v2:22100-22100	C	missense_variant	MODERATE	S	ENSSASG00005000004	Transcript	ENSSAST00005000004.1	protein_coding	1/1	-	-	-	538	538	180	E/Q	Gaa/Caa	-	-	1	-	EntrezGene	-	-	-	-	-	-	-
.	NC_045512v2:22101-22101	C	missense_variant	MODERATE	S	ENSSASG00005000004	Transcript	ENSSAST00005000004.1	protein_coding	1/1	-	-	-	539	539	180	E/A	gAa/gCa	-	-	1	-	EntrezGene	-	-	-	-	-	-	-
.	NC_045512v2:22101-22101	G	missense_variant	MODERATE	S	ENSSASG00005000004	Transcript	ENSSAST00005000004.1	protein_coding	1/1	-	-	-	539	539	180	E/G	gAa/gGa	-	-	1	-	EntrezGene	-	-	-	-	-	-	-
.	NC_045512v2:22101-22101	T	missense_variant	MODERATE	S	ENSSASG00005000004	Transcript	ENSSAST00005000004.1	protein_coding	1/1	-	-	-	539	539	180	E/V	gAa/gTa	-	-	1	-	EntrezGene	-	-	-	-	-	-	-
.	NC_045512v2:22102-22102	C	missense_variant	MODERATE	S	ENSSASG00005000004	Transcript	ENSSAST00005000004.1	protein_coding	1/1	-	-	-	540	540	180	E/D	gaA/gaC	-	-	1	-	EntrezGene	-	-	-	-	-	-	-
.	NC_045512v2:22102-22102	G	synonymous_variant	LOW	S	ENSSASG00005000004	Transcript	ENSSAST00005000004.1	protein_coding	1/1	-	-	-	540	540	180	E	gaA/gaG	-	-	1	-	EntrezGene	-	-	-	-	-	-	-
.	NC_045512v2:22102-22102	T	missense_variant	MODERATE	S	ENSSASG00005000004	Transcript	ENSSAST00005000004.1	protein_coding	1/1	-	-	-	540	540	180	E/D	gaA/gaT	-	-	1	-	EntrezGene	-	-	-	-	-	-	-
.	NC_045512v2:22103-22103	A	missense_variant	MODERATE	S	ENSSASG00005000004	Transcript	ENSSAST00005000004.1	protein_coding	1/1	-	-	-	541	541	181	G/R	Gga/Aga	-	-	1	-	EntrezGene	-	-	-	-	-	-	-
.	NC_045512v2:22103-22103	C	missense_variant	MODERATE	S	ENSSASG00005000004	Transcript	ENSSAST00005000004.1	protein_coding	1/1	-	-	-	541	541	181	G/R	Gga/Cga	-	-	1	-	EntrezGene	-	-	-	-	-	-	-
.	NC_045512v2:22103-22103	T	stop_gained	HIGH	S	ENSSASG00005000004	Transcript	ENSSAST00005000004.1	protein_coding	1/1	-	-	-	541	541	181	G/*	Gga/Tga	-	-	1	-	EntrezGene	-	-	-	-	-	-	-
.	NC_045512v2:22104-22104	A	missense_variant	MODERATE	S	ENSSASG00005000004	Transcript	ENSSAST00005000004.1	protein_coding	1/1	-	-	-	542	542	181	G/E	gGa/gAa	MN908947.3:22104:G:A,T	-	1	-	EntrezGene	-	-	-	-	-	-	-
.	NC_045512v2:22104-22104	C	missense_variant	MODERATE	S	ENSSASG00005000004	Transcript	ENSSAST00005000004.1	protein_coding	1/1	-	-	-	542	542	181	G/A	gGa/gCa	-	-	1	-	EntrezGene	-	-	-	-	-	-	-
.	NC_045512v2:22104-22104	T	missense_variant	MODERATE	S	ENSSASG00005000004	Transcript	ENSSAST00005000004.1	protein_coding	1/1	-	-	-	542	542	181	G/V	gGa/gTa	MN908947.3:22104:G:A,T	-	1	-	EntrezGene	-	-	-	-	-	-	-
.	NC_045512v2:22105-22105	C	synonymous_variant	LOW	S	ENSSASG00005000004	Transcript	ENSSAST00005000004.1	protein_coding	1/1	-	-	-	543	543	181	G	ggA/ggC	-	-	1	-	EntrezGene	-	-	-	-	-	-	-
.	NC_045512v2:22105-22105	G	synonymous_variant	LOW	S	ENSSASG00005000004	Transcript	ENSSAST00005000004.1	protein_coding	1/1	-	-	-	543	543	181	G	ggA/ggG	-	-	1	-	EntrezGene	-	-	-	-	-	-	-
.	NC_045512v2:22105-22105	T	synonymous_variant	LOW	S	ENSSASG00005000004	Transcript	ENSSAST00005000004.1	protein_coding	1/1	-	-	-	543	543	181	G	ggA/ggT	MN908947.3:22105:A:T	-	1	-	EntrezGene	-	-	-	-	-	-	-
.	NC_045512v2:22106-22106	C	missense_variant	MODERATE	S	ENSSASG00005000004	Transcript	ENSSAST00005000004.1	protein_coding	1/1	-	-	-	544	544	182	K/Q	Aaa/Caa	-	-	1	-	EntrezGene	-	-	-	-	-	-	-
.	NC_045512v2:22106-22106	G	missense_variant	MODERATE	S	ENSSASG00005000004	Transcript	ENSSAST00005000004.1	protein_coding	1/1	-	-	-	544	544	182	K/E	Aaa/Gaa	-	-	1	-	EntrezGene	-	-	-	-	-	-	-
.	NC_045512v2:22107-22107	C	missense_variant	MODERATE	S	ENSSASG00005000004	Transcript	ENSSAST00005000004.1	protein_coding	1/1	-	-	-	545	545	182	K/T	aAa/aCa	-	-	1	-	EntrezGene	-	-	-	-	-	-	-
.	NC_045512v2:22107-22107	G	missense_variant	MODERATE	S	ENSSASG00005000004	Transcript	ENSSAST00005000004.1	protein_coding	1/1	-	-	-	545	545	182	K/R	aAa/aGa	-	-	1	-	EntrezGene	-	-	-	-	-	-	-
.	NC_045512v2:22107-22107	T	missense_variant	MODERATE	S	ENSSASG00005000004	Transcript	ENSSAST00005000004.1	protein_coding	1/1	-	-	-	545	545	182	K/I	aAa/aTa	-	-	1	-	EntrezGene	-	-	-	-	-	-	-
.	NC_045512v2:22108-22108	C	missense_variant	MODERATE	S	ENSSASG00005000004	Transcript	ENSSAST00005000004.1	protein_coding	1/1	-	-	-	546	546	182	K/N	aaA/aaC	-	-	1	-	EntrezGene	-	-	-	-	-	-	-
.	NC_045512v2:22108-22108	G	synonymous_variant	LOW	S	ENSSASG00005000004	Transcript	ENSSAST00005000004.1	protein_coding	1/1	-	-	-	546	546	182	K	aaA/aaG	MN908947.3:22108:A:G	-	1	-	EntrezGene	-	-	-	-	-	-	-
.	NC_045512v2:22108-22108	T	missense_variant	MODERATE	S	ENSSASG00005000004	Transcript	ENSSAST00005000004.1	protein_coding	1/1	-	-	-	546	546	182	K/N	aaA/aaT	-	-	1	-	EntrezGene	-	-	-	-	-	-	-
.	NC_045512v2:22109-22109	A	missense_variant	MODERATE	S	ENSSASG00005000004	Transcript	ENSSAST00005000004.1	protein_coding	1/1	-	-	-	547	547	183	Q/K	Cag/Aag	-	-	1	-	EntrezGene	-	-	-	-	-	-	-
.	NC_045512v2:22109-22109	G	missense_variant	MODERATE	S	ENSSASG00005000004	Transcript	ENSSAST00005000004.1	protein_coding	1/1	-	-	-	547	547	183	Q/E	Cag/Gag	-	-	1	-	EntrezGene	-	-	-	-	-	-	-
.	NC_045512v2:22109-22109	T	stop_gained	HIGH	S	ENSSASG00005000004	Transcript	ENSSAST00005000004.1	protein_coding	1/1	-	-	-	547	547	183	Q/*	Cag/Tag	-	-	1	-	EntrezGene	-	-	-	-	-	-	-
.	NC_045512v2:22110-22110	C	missense_variant	MODERATE	S	ENSSASG00005000004	Transcript	ENSSAST00005000004.1	protein_coding	1/1	-	-	-	548	548	183	Q/P	cAg/cCg	-	-	1	-	EntrezGene	-	-	-	-	-	-	-
.	NC_045512v2:22110-22110	G	missense_variant	MODERATE	S	ENSSASG00005000004	Transcript	ENSSAST00005000004.1	protein_coding	1/1	-	-	-	548	548	183	Q/R	cAg/cGg	-	-	1	-	EntrezGene	-	-	-	-	-	-	-
.	NC_045512v2:22110-22110	T	missense_variant	MODERATE	S	ENSSASG00005000004	Transcript	ENSSAST00005000004.1	protein_coding	1/1	-	-	-	548	548	183	Q/L	cAg/cTg	-	-	1	-	EntrezGene	-	-	-	-	-	-	-
.	NC_045512v2:22111-22111	A	synonymous_variant	LOW	S	ENSSASG00005000004	Transcript	ENSSAST00005000004.1	protein_coding	1/1	-	-	-	549	549	183	Q	caG/caA	-	-	1	-	EntrezGene	-	-	-	-	-	-	-
.	NC_045512v2:22111-22111	T	missense_variant	MODERATE	S	ENSSASG00005000004	Transcript	ENSSAST00005000004.1	protein_coding	1/1	-	-	-	549	549	183	Q/H	caG/caT	-	-	1	-	EntrezGene	-	-	-	-	-	-	-
.	NC_045512v2:22112-22112	A	missense_variant	MODERATE	S	ENSSASG00005000004	Transcript	ENSSAST00005000004.1	protein_coding	1/1	-	-	-	550	550	184	G/S	Ggt/Agt	-	-	1	-	EntrezGene	-	-	-	-	-	-	-
.	NC_045512v2:22112-22112	C	missense_variant	MODERATE	S	ENSSASG00005000004	Transcript	ENSSAST00005000004.1	protein_coding	1/1	-	-	-	550	550	184	G/R	Ggt/Cgt	-	-	1	-	EntrezGene	-	-	-	-	-	-	-
.	NC_045512v2:22112-22112	T	missense_variant	MODERATE	S	ENSSASG00005000004	Transcript	ENSSAST00005000004.1	protein_coding	1/1	-	-	-	550	550	184	G/C	Ggt/Tgt	-	-	1	-	EntrezGene	-	-	-	-	-	-	-
.	NC_045512v2:22113-22113	A	missense_variant	MODERATE	S	ENSSASG00005000004	Transcript	ENSSAST00005000004.1	protein_coding	1/1	-	-	-	551	551	184	G/D	gGt/gAt	-	-	1	-	EntrezGene	-	-	-	-	-	-	-
.	NC_045512v2:22113-22113	C	missense_variant	MODERATE	S	ENSSASG00005000004	Transcript	ENSSAST00005000004.1	protein_coding	1/1	-	-	-	551	551	184	G/A	gGt/gCt	-	-	1	-	EntrezGene	-	-	-	-	-	-	-
.	NC_045512v2:22113-22113	T	missense_variant	MODERATE	S	ENSSASG00005000004	Transcript	ENSSAST00005000004.1	protein_coding	1/1	-	-	-	551	551	184	G/V	gGt/gTt	-	-	1	-	EntrezGene	-	-	-	-	-	-	-
.	NC_045512v2:22114-22114	C	synonymous_variant	LOW	S	ENSSASG00005000004	Transcript	ENSSAST00005000004.1	protein_coding	1/1	-	-	-	552	552	184	G	ggT/ggC	-	-	1	-	EntrezGene	-	-	-	-	-	-	-
.	NC_045512v2:22115-22115	C	missense_variant	MODERATE	S	ENSSASG00005000004	Transcript	ENSSAST00005000004.1	protein_coding	1/1	-	-	-	553	553	185	N/H	Aat/Cat	-	-	1	-	EntrezGene	-	-	-	-	-	-	-
.	NC_045512v2:22115-22115	G	missense_variant	MODERATE	S	ENSSASG00005000004	Transcript	ENSSAST00005000004.1	protein_coding	1/1	-	-	-	553	553	185	N/D	Aat/Gat	-	-	1	-	EntrezGene	-	-	-	-	-	-	-
.	NC_045512v2:22115-22115	T	missense_variant	MODERATE	S	ENSSASG00005000004	Transcript	ENSSAST00005000004.1	protein_coding	1/1	-	-	-	553	553	185	N/Y	Aat/Tat	MN908947.3:22115:A:T	-	1	-	EntrezGene	-	-	-	-	-	-	-
.	NC_045512v2:22116-22116	C	missense_variant	MODERATE	S	ENSSASG00005000004	Transcript	ENSSAST00005000004.1	protein_coding	1/1	-	-	-	554	554	185	N/T	aAt/aCt	-	-	1	-	EntrezGene	-	-	-	-	-	-	-
.	NC_045512v2:22116-22116	G	missense_variant	MODERATE	S	ENSSASG00005000004	Transcript	ENSSAST00005000004.1	protein_coding	1/1	-	-	-	554	554	185	N/S	aAt/aGt	-	-	1	-	EntrezGene	-	-	-	-	-	-	-
.	NC_045512v2:22116-22116	T	missense_variant	MODERATE	S	ENSSASG00005000004	Transcript	ENSSAST00005000004.1	protein_coding	1/1	-	-	-	554	554	185	N/I	aAt/aTt	MN908947.3:22116:A:T	-	1	-	EntrezGene	-	-	-	-	-	-	-
.	NC_045512v2:22117-22117	A	missense_variant	MODERATE	S	ENSSASG00005000004	Transcript	ENSSAST00005000004.1	protein_coding	1/1	-	-	-	555	555	185	N/K	aaT/aaA	-	-	1	-	EntrezGene	-	-	-	-	-	-	-
.	NC_045512v2:22117-22117	C	synonymous_variant	LOW	S	ENSSASG00005000004	Transcript	ENSSAST00005000004.1	protein_coding	1/1	-	-	-	555	555	185	N	aaT/aaC	-	-	1	-	EntrezGene	-	-	-	-	-	-	-
.	NC_045512v2:22117-22117	G	missense_variant	MODERATE	S	ENSSASG00005000004	Transcript	ENSSAST00005000004.1	protein_coding	1/1	-	-	-	555	555	185	N/K	aaT/aaG	-	-	1	-	EntrezGene	-	-	-	-	-	-	-
.	NC_045512v2:22118-22118	A	missense_variant	MODERATE	S	ENSSASG00005000004	Transcript	ENSSAST00005000004.1	protein_coding	1/1	-	-	-	556	556	186	F/I	Ttc/Atc	-	-	1	-	EntrezGene	-	-	-	-	-	-	-
.	NC_045512v2:22118-22118	C	missense_variant	MODERATE	S	ENSSASG00005000004	Transcript	ENSSAST00005000004.1	protein_coding	1/1	-	-	-	556	556	186	F/L	Ttc/Ctc	-	-	1	-	EntrezGene	-	-	-	-	-	-	-
.	NC_045512v2:22118-22118	G	missense_variant	MODERATE	S	ENSSASG00005000004	Transcript	ENSSAST00005000004.1	protein_coding	1/1	-	-	-	556	556	186	F/V	Ttc/Gtc	-	-	1	-	EntrezGene	-	-	-	-	-	-	-
.	NC_045512v2:22119-22119	A	missense_variant	MODERATE	S	ENSSASG00005000004	Transcript	ENSSAST00005000004.1	protein_coding	1/1	-	-	-	557	557	186	F/Y	tTc/tAc	-	-	1	-	EntrezGene	-	-	-	-	-	-	-
.	NC_045512v2:22119-22119	C	missense_variant	MODERATE	S	ENSSASG00005000004	Transcript	ENSSAST00005000004.1	protein_coding	1/1	-	-	-	557	557	186	F/S	tTc/tCc	-	-	1	-	EntrezGene	-	-	-	-	-	-	-
.	NC_045512v2:22119-22119	G	missense_variant	MODERATE	S	ENSSASG00005000004	Transcript	ENSSAST00005000004.1	protein_coding	1/1	-	-	-	557	557	186	F/C	tTc/tGc	-	-	1	-	EntrezGene	-	-	-	-	-	-	-
.	NC_045512v2:22120-22120	A	missense_variant	MODERATE	S	ENSSASG00005000004	Transcript	ENSSAST00005000004.1	protein_coding	1/1	-	-	-	558	558	186	F/L	ttC/ttA	-	-	1	-	EntrezGene	-	-	-	-	-	-	-
.	NC_045512v2:22120-22120	G	missense_variant	MODERATE	S	ENSSASG00005000004	Transcript	ENSSAST00005000004.1	protein_coding	1/1	-	-	-	558	558	186	F/L	ttC/ttG	-	-	1	-	EntrezGene	-	-	-	-	-	-	-
.	NC_045512v2:22120-22120	T	synonymous_variant	LOW	S	ENSSASG00005000004	Transcript	ENSSAST00005000004.1	protein_coding	1/1	-	-	-	558	558	186	F	ttC/ttT	MN908947.3:22120:C:T	-	1	-	EntrezGene	-	-	-	-	-	-	-
.	NC_045512v2:22121-22121	C	missense_variant	MODERATE	S	ENSSASG00005000004	Transcript	ENSSAST00005000004.1	protein_coding	1/1	-	-	-	559	559	187	K/Q	Aaa/Caa	-	-	1	-	EntrezGene	-	-	-	-	-	-	-
.	NC_045512v2:22121-22121	G	missense_variant	MODERATE	S	ENSSASG00005000004	Transcript	ENSSAST00005000004.1	protein_coding	1/1	-	-	-	559	559	187	K/E	Aaa/Gaa	-	-	1	-	EntrezGene	-	-	-	-	-	-	-
.	NC_045512v2:22122-22122	C	missense_variant	MODERATE	S	ENSSASG00005000004	Transcript	ENSSAST00005000004.1	protein_coding	1/1	-	-	-	560	560	187	K/T	aAa/aCa	-	-	1	-	EntrezGene	-	-	-	-	-	-	-
.	NC_045512v2:22122-22122	G	missense_variant	MODERATE	S	ENSSASG00005000004	Transcript	ENSSAST00005000004.1	protein_coding	1/1	-	-	-	560	560	187	K/R	aAa/aGa	-	-	1	-	EntrezGene	-	-	-	-	-	-	-
.	NC_045512v2:22122-22122	T	missense_variant	MODERATE	S	ENSSASG00005000004	Transcript	ENSSAST00005000004.1	protein_coding	1/1	-	-	-	560	560	187	K/I	aAa/aTa	MN908947.3:22122:A:T	-	1	-	EntrezGene	-	-	-	-	-	-	-
.	NC_045512v2:22123-22123	C	missense_variant	MODERATE	S	ENSSASG00005000004	Transcript	ENSSAST00005000004.1	protein_coding	1/1	-	-	-	561	561	187	K/N	aaA/aaC	-	-	1	-	EntrezGene	-	-	-	-	-	-	-
.	NC_045512v2:22123-22123	G	synonymous_variant	LOW	S	ENSSASG00005000004	Transcript	ENSSAST00005000004.1	protein_coding	1/1	-	-	-	561	561	187	K	aaA/aaG	-	-	1	-	EntrezGene	-	-	-	-	-	-	-
.	NC_045512v2:22123-22123	T	missense_variant	MODERATE	S	ENSSASG00005000004	Transcript	ENSSAST00005000004.1	protein_coding	1/1	-	-	-	561	561	187	K/N	aaA/aaT	-	-	1	-	EntrezGene	-	-	-	-	-	-	-
.	NC_045512v2:22124-22124	C	missense_variant	MODERATE	S	ENSSASG00005000004	Transcript	ENSSAST00005000004.1	protein_coding	1/1	-	-	-	562	562	188	N/H	Aat/Cat	-	-	1	-	EntrezGene	-	-	-	-	-	-	-
.	NC_045512v2:22124-22124	G	missense_variant	MODERATE	S	ENSSASG00005000004	Transcript	ENSSAST00005000004.1	protein_coding	1/1	-	-	-	562	562	188	N/D	Aat/Gat	-	-	1	-	EntrezGene	-	-	-	-	-	-	-
.	NC_045512v2:22124-22124	T	missense_variant	MODERATE	S	ENSSASG00005000004	Transcript	ENSSAST00005000004.1	protein_coding	1/1	-	-	-	562	562	188	N/Y	Aat/Tat	-	-	1	-	EntrezGene	-	-	-	-	-	-	-
.	NC_045512v2:22125-22125	C	missense_variant	MODERATE	S	ENSSASG00005000004	Transcript	ENSSAST00005000004.1	protein_coding	1/1	-	-	-	563	563	188	N/T	aAt/aCt	-	-	1	-	EntrezGene	-	-	-	-	-	-	-
.	NC_045512v2:22125-22125	G	missense_variant	MODERATE	S	ENSSASG00005000004	Transcript	ENSSAST00005000004.1	protein_coding	1/1	-	-	-	563	563	188	N/S	aAt/aGt	-	-	1	-	EntrezGene	-	-	-	-	-	-	-
.	NC_045512v2:22125-22125	T	missense_variant	MODERATE	S	ENSSASG00005000004	Transcript	ENSSAST00005000004.1	protein_coding	1/1	-	-	-	563	563	188	N/I	aAt/aTt	-	-	1	-	EntrezGene	-	-	-	-	-	-	-
.	NC_045512v2:22126-22126	A	missense_variant	MODERATE	S	ENSSASG00005000004	Transcript	ENSSAST00005000004.1	protein_coding	1/1	-	-	-	564	564	188	N/K	aaT/aaA	-	-	1	-	EntrezGene	-	-	-	-	-	-	-
.	NC_045512v2:22126-22126	C	synonymous_variant	LOW	S	ENSSASG00005000004	Transcript	ENSSAST00005000004.1	protein_coding	1/1	-	-	-	564	564	188	N	aaT/aaC	-	-	1	-	EntrezGene	-	-	-	-	-	-	-
.	NC_045512v2:22126-22126	G	missense_variant	MODERATE	S	ENSSASG00005000004	Transcript	ENSSAST00005000004.1	protein_coding	1/1	-	-	-	564	564	188	N/K	aaT/aaG	-	-	1	-	EntrezGene	-	-	-	-	-	-	-
.	NC_045512v2:22127-22127	A	missense_variant	MODERATE	S	ENSSASG00005000004	Transcript	ENSSAST00005000004.1	protein_coding	1/1	-	-	-	565	565	189	L/I	Ctt/Att	-	-	1	-	EntrezGene	-	-	-	-	-	-	-
.	NC_045512v2:22127-22127	T	missense_variant	MODERATE	S	ENSSASG00005000004	Transcript	ENSSAST00005000004.1	protein_coding	1/1	-	-	-	565	565	189	L/F	Ctt/Ttt	MN908947.3:22127:C:T	-	1	-	EntrezGene	-	-	-	-	-	-	-
.	NC_045512v2:22128-22128	C	missense_variant	MODERATE	S	ENSSASG00005000004	Transcript	ENSSAST00005000004.1	protein_coding	1/1	-	-	-	566	566	189	L/P	cTt/cCt	-	-	1	-	EntrezGene	-	-	-	-	-	-	-
.	NC_045512v2:22129-22129	A	synonymous_variant	LOW	S	ENSSASG00005000004	Transcript	ENSSAST00005000004.1	protein_coding	1/1	-	-	-	567	567	189	L	ctT/ctA	-	-	1	-	EntrezGene	-	-	-	-	-	-	-
.	NC_045512v2:22129-22129	C	synonymous_variant	LOW	S	ENSSASG00005000004	Transcript	ENSSAST00005000004.1	protein_coding	1/1	-	-	-	567	567	189	L	ctT/ctC	-	-	1	-	EntrezGene	-	-	-	-	-	-	-
.	NC_045512v2:22129-22129	G	synonymous_variant	LOW	S	ENSSASG00005000004	Transcript	ENSSAST00005000004.1	protein_coding	1/1	-	-	-	567	567	189	L	ctT/ctG	-	-	1	-	EntrezGene	-	-	-	-	-	-	-
.	NC_045512v2:22130-22130	C	synonymous_variant	LOW	S	ENSSASG00005000004	Transcript	ENSSAST00005000004.1	protein_coding	1/1	-	-	-	568	568	190	R	Agg/Cgg	-	-	1	-	EntrezGene	-	-	-	-	-	-	-
.	NC_045512v2:22130-22130	G	missense_variant	MODERATE	S	ENSSASG00005000004	Transcript	ENSSAST00005000004.1	protein_coding	1/1	-	-	-	568	568	190	R/G	Agg/Ggg	-	-	1	-	EntrezGene	-	-	-	-	-	-	-
.	NC_045512v2:22130-22130	T	missense_variant	MODERATE	S	ENSSASG00005000004	Transcript	ENSSAST00005000004.1	protein_coding	1/1	-	-	-	568	568	190	R/W	Agg/Tgg	-	-	1	-	EntrezGene	-	-	-	-	-	-	-
.	NC_045512v2:22131-22131	A	missense_variant	MODERATE	S	ENSSASG00005000004	Transcript	ENSSAST00005000004.1	protein_coding	1/1	-	-	-	569	569	190	R/K	aGg/aAg	-	-	1	-	EntrezGene	-	-	-	-	-	-	-
.	NC_045512v2:22131-22131	C	missense_variant	MODERATE	S	ENSSASG00005000004	Transcript	ENSSAST00005000004.1	protein_coding	1/1	-	-	-	569	569	190	R/T	aGg/aCg	-	-	1	-	EntrezGene	-	-	-	-	-	-	-
.	NC_045512v2:22131-22131	T	missense_variant	MODERATE	S	ENSSASG00005000004	Transcript	ENSSAST00005000004.1	protein_coding	1/1	-	-	-	569	569	190	R/M	aGg/aTg	-	-	1	-	EntrezGene	-	-	-	-	-	-	-
.	NC_045512v2:22132-22132	A	synonymous_variant	LOW	S	ENSSASG00005000004	Transcript	ENSSAST00005000004.1	protein_coding	1/1	-	-	-	570	570	190	R	agG/agA	-	-	1	-	EntrezGene	-	-	-	-	-	-	-
.	NC_045512v2:22132-22132	C	missense_variant	MODERATE	S	ENSSASG00005000004	Transcript	ENSSAST00005000004.1	protein_coding	1/1	-	-	-	570	570	190	R/S	agG/agC	-	-	1	-	EntrezGene	-	-	-	-	-	-	-
.	NC_045512v2:22132-22132	T	missense_variant	MODERATE	S	ENSSASG00005000004	Transcript	ENSSAST00005000004.1	protein_coding	1/1	-	-	-	570	570	190	R/S	agG/agT	-	-	1	-	EntrezGene	-	-	-	-	-	-	-
.	NC_045512v2:22133-22133	C	missense_variant	MODERATE	S	ENSSASG00005000004	Transcript	ENSSAST00005000004.1	protein_coding	1/1	-	-	-	571	571	191	E/Q	Gaa/Caa	-	-	1	-	EntrezGene	-	-	-	-	-	-	-
.	NC_045512v2:22133-22133	T	stop_gained	HIGH	S	ENSSASG00005000004	Transcript	ENSSAST00005000004.1	protein_coding	1/1	-	-	-	571	571	191	E/*	Gaa/Taa	-	-	1	-	EntrezGene	-	-	-	-	-	-	-
.	NC_045512v2:22134-22134	G	missense_variant	MODERATE	S	ENSSASG00005000004	Transcript	ENSSAST00005000004.1	protein_coding	1/1	-	-	-	572	572	191	E/G	gAa/gGa	-	-	1	-	EntrezGene	-	-	-	-	-	-	-
.	NC_045512v2:22135-22135	G	synonymous_variant	LOW	S	ENSSASG00005000004	Transcript	ENSSAST00005000004.1	protein_coding	1/1	-	-	-	573	573	191	E	gaA/gaG	-	-	1	-	EntrezGene	-	-	-	-	-	-	-
.	NC_045512v2:22135-22135	T	missense_variant	MODERATE	S	ENSSASG00005000004	Transcript	ENSSAST00005000004.1	protein_coding	1/1	-	-	-	573	573	191	E/D	gaA/gaT	-	-	1	-	EntrezGene	-	-	-	-	-	-	-
.	NC_045512v2:22136-22136	A	missense_variant	MODERATE	S	ENSSASG00005000004	Transcript	ENSSAST00005000004.1	protein_coding	1/1	-	-	-	574	574	192	F/I	Ttt/Att	-	-	1	-	EntrezGene	-	-	-	-	-	-	-
.	NC_045512v2:22136-22136	C	missense_variant	MODERATE	S	ENSSASG00005000004	Transcript	ENSSAST00005000004.1	protein_coding	1/1	-	-	-	574	574	192	F/L	Ttt/Ctt	-	-	1	-	EntrezGene	-	-	-	-	-	-	-
.	NC_045512v2:22136-22136	G	missense_variant	MODERATE	S	ENSSASG00005000004	Transcript	ENSSAST00005000004.1	protein_coding	1/1	-	-	-	574	574	192	F/V	Ttt/Gtt	-	-	1	-	EntrezGene	-	-	-	-	-	-	-
.	NC_045512v2:22137-22137	A	missense_variant	MODERATE	S	ENSSASG00005000004	Transcript	ENSSAST00005000004.1	protein_coding	1/1	-	-	-	575	575	192	F/Y	tTt/tAt	-	-	1	-	EntrezGene	-	-	-	-	-	-	-
.	NC_045512v2:22137-22137	C	missense_variant	MODERATE	S	ENSSASG00005000004	Transcript	ENSSAST00005000004.1	protein_coding	1/1	-	-	-	575	575	192	F/S	tTt/tCt	-	-	1	-	EntrezGene	-	-	-	-	-	-	-
.	NC_045512v2:22137-22137	G	missense_variant	MODERATE	S	ENSSASG00005000004	Transcript	ENSSAST00005000004.1	protein_coding	1/1	-	-	-	575	575	192	F/C	tTt/tGt	-	-	1	-	EntrezGene	-	-	-	-	-	-	-
.	NC_045512v2:22138-22138	A	missense_variant	MODERATE	S	ENSSASG00005000004	Transcript	ENSSAST00005000004.1	protein_coding	1/1	-	-	-	576	576	192	F/L	ttT/ttA	-	-	1	-	EntrezGene	-	-	-	-	-	-	-
.	NC_045512v2:22138-22138	C	synonymous_variant	LOW	S	ENSSASG00005000004	Transcript	ENSSAST00005000004.1	protein_coding	1/1	-	-	-	576	576	192	F	ttT/ttC	MN908947.3:22138:T:C	-	1	-	EntrezGene	-	-	-	-	-	-	-
.	NC_045512v2:22138-22138	G	missense_variant	MODERATE	S	ENSSASG00005000004	Transcript	ENSSAST00005000004.1	protein_coding	1/1	-	-	-	576	576	192	F/L	ttT/ttG	-	-	1	-	EntrezGene	-	-	-	-	-	-	-
.	NC_045512v2:22139-22139	A	missense_variant	MODERATE	S	ENSSASG00005000004	Transcript	ENSSAST00005000004.1	protein_coding	1/1	-	-	-	577	577	193	V/M	Gtg/Atg	-	-	1	-	EntrezGene	-	-	-	-	-	-	-
.	NC_045512v2:22139-22139	C	missense_variant	MODERATE	S	ENSSASG00005000004	Transcript	ENSSAST00005000004.1	protein_coding	1/1	-	-	-	577	577	193	V/L	Gtg/Ctg	-	-	1	-	EntrezGene	-	-	-	-	-	-	-
.	NC_045512v2:22139-22139	T	missense_variant	MODERATE	S	ENSSASG00005000004	Transcript	ENSSAST00005000004.1	protein_coding	1/1	-	-	-	577	577	193	V/L	Gtg/Ttg	-	-	1	-	EntrezGene	-	-	-	-	-	-	-
.	NC_045512v2:22140-22140	C	missense_variant	MODERATE	S	ENSSASG00005000004	Transcript	ENSSAST00005000004.1	protein_coding	1/1	-	-	-	578	578	193	V/A	gTg/gCg	-	-	1	-	EntrezGene	-	-	-	-	-	-	-
.	NC_045512v2:22141-22141	A	synonymous_variant	LOW	S	ENSSASG00005000004	Transcript	ENSSAST00005000004.1	protein_coding	1/1	-	-	-	579	579	193	V	gtG/gtA	-	-	1	-	EntrezGene	-	-	-	-	-	-	-
.	NC_045512v2:22141-22141	T	synonymous_variant	LOW	S	ENSSASG00005000004	Transcript	ENSSAST00005000004.1	protein_coding	1/1	-	-	-	579	579	193	V	gtG/gtT	-	-	1	-	EntrezGene	-	-	-	-	-	-	-
.	NC_045512v2:22142-22142	C	missense_variant	MODERATE	S	ENSSASG00005000004	Transcript	ENSSAST00005000004.1	protein_coding	1/1	-	-	-	580	580	194	F/L	Ttt/Ctt	-	-	1	-	EntrezGene	-	-	-	-	-	-	-
.	NC_045512v2:22143-22143	C	missense_variant	MODERATE	S	ENSSASG00005000004	Transcript	ENSSAST00005000004.1	protein_coding	1/1	-	-	-	581	581	194	F/S	tTt/tCt	-	-	1	-	EntrezGene	-	-	-	-	-	-	-
.	NC_045512v2:22144-22144	C	synonymous_variant	LOW	S	ENSSASG00005000004	Transcript	ENSSAST00005000004.1	protein_coding	1/1	-	-	-	582	582	194	F	ttT/ttC	-	-	1	-	EntrezGene	-	-	-	-	-	-	-
.	NC_045512v2:22146-22146	G	missense_variant	MODERATE	S	ENSSASG00005000004	Transcript	ENSSAST00005000004.1	protein_coding	1/1	-	-	-	584	584	195	K/R	aAg/aGg	-	-	1	-	EntrezGene	-	-	-	-	-	-	-
.	NC_045512v2:22146-22146	T	missense_variant	MODERATE	S	ENSSASG00005000004	Transcript	ENSSAST00005000004.1	protein_coding	1/1	-	-	-	584	584	195	K/M	aAg/aTg	-	-	1	-	EntrezGene	-	-	-	-	-	-	-
.	NC_045512v2:22147-22147	A	synonymous_variant	LOW	S	ENSSASG00005000004	Transcript	ENSSAST00005000004.1	protein_coding	1/1	-	-	-	585	585	195	K	aaG/aaA	-	-	1	-	EntrezGene	-	-	-	-	-	-	-
.	NC_045512v2:22147-22147	C	missense_variant	MODERATE	S	ENSSASG00005000004	Transcript	ENSSAST00005000004.1	protein_coding	1/1	-	-	-	585	585	195	K/N	aaG/aaC	-	-	1	-	EntrezGene	-	-	-	-	-	-	-
.	NC_045512v2:22147-22147	T	missense_variant	MODERATE	S	ENSSASG00005000004	Transcript	ENSSAST00005000004.1	protein_coding	1/1	-	-	-	585	585	195	K/N	aaG/aaT	-	-	1	-	EntrezGene	-	-	-	-	-	-	-
.	NC_045512v2:22148-22148	C	missense_variant	MODERATE	S	ENSSASG00005000004	Transcript	ENSSAST00005000004.1	protein_coding	1/1	-	-	-	586	586	196	N/H	Aat/Cat	-	-	1	-	EntrezGene	-	-	-	-	-	-	-
.	NC_045512v2:22148-22148	G	missense_variant	MODERATE	S	ENSSASG00005000004	Transcript	ENSSAST00005000004.1	protein_coding	1/1	-	-	-	586	586	196	N/D	Aat/Gat	-	-	1	-	EntrezGene	-	-	-	-	-	-	-
.	NC_045512v2:22148-22148	T	missense_variant	MODERATE	S	ENSSASG00005000004	Transcript	ENSSAST00005000004.1	protein_coding	1/1	-	-	-	586	586	196	N/Y	Aat/Tat	-	-	1	-	EntrezGene	-	-	-	-	-	-	-
.	NC_045512v2:22149-22149	C	missense_variant	MODERATE	S	ENSSASG00005000004	Transcript	ENSSAST00005000004.1	protein_coding	1/1	-	-	-	587	587	196	N/T	aAt/aCt	-	-	1	-	EntrezGene	-	-	-	-	-	-	-
.	NC_045512v2:22149-22149	G	missense_variant	MODERATE	S	ENSSASG00005000004	Transcript	ENSSAST00005000004.1	protein_coding	1/1	-	-	-	587	587	196	N/S	aAt/aGt	MN908947.3:22149:A:G	-	1	-	EntrezGene	-	-	-	-	-	-	-
.	NC_045512v2:22149-22149	T	missense_variant	MODERATE	S	ENSSASG00005000004	Transcript	ENSSAST00005000004.1	protein_coding	1/1	-	-	-	587	587	196	N/I	aAt/aTt	-	-	1	-	EntrezGene	-	-	-	-	-	-	-
.	NC_045512v2:22150-22150	C	synonymous_variant	LOW	S	ENSSASG00005000004	Transcript	ENSSAST00005000004.1	protein_coding	1/1	-	-	-	588	588	196	N	aaT/aaC	-	-	1	-	EntrezGene	-	-	-	-	-	-	-
.	NC_045512v2:22150-22150	G	missense_variant	MODERATE	S	ENSSASG00005000004	Transcript	ENSSAST00005000004.1	protein_coding	1/1	-	-	-	588	588	196	N/K	aaT/aaG	-	-	1	-	EntrezGene	-	-	-	-	-	-	-
.	NC_045512v2:22151-22151	C	missense_variant	MODERATE	S	ENSSASG00005000004	Transcript	ENSSAST00005000004.1	protein_coding	1/1	-	-	-	589	589	197	I/L	Att/Ctt	-	-	1	-	EntrezGene	-	-	-	-	-	-	-
.	NC_045512v2:22151-22151	G	missense_variant	MODERATE	S	ENSSASG00005000004	Transcript	ENSSAST00005000004.1	protein_coding	1/1	-	-	-	589	589	197	I/V	Att/Gtt	MN908947.3:22151:A:G	-	1	-	EntrezGene	-	-	-	-	-	-	-
.	NC_045512v2:22151-22151	T	missense_variant	MODERATE	S	ENSSASG00005000004	Transcript	ENSSAST00005000004.1	protein_coding	1/1	-	-	-	589	589	197	I/F	Att/Ttt	-	-	1	-	EntrezGene	-	-	-	-	-	-	-
.	NC_045512v2:22152-22152	A	missense_variant	MODERATE	S	ENSSASG00005000004	Transcript	ENSSAST00005000004.1	protein_coding	1/1	-	-	-	590	590	197	I/N	aTt/aAt	-	-	1	-	EntrezGene	-	-	-	-	-	-	-
.	NC_045512v2:22152-22152	C	missense_variant	MODERATE	S	ENSSASG00005000004	Transcript	ENSSAST00005000004.1	protein_coding	1/1	-	-	-	590	590	197	I/T	aTt/aCt	-	-	1	-	EntrezGene	-	-	-	-	-	-	-
.	NC_045512v2:22152-22152	G	missense_variant	MODERATE	S	ENSSASG00005000004	Transcript	ENSSAST00005000004.1	protein_coding	1/1	-	-	-	590	590	197	I/S	aTt/aGt	-	-	1	-	EntrezGene	-	-	-	-	-	-	-
.	NC_045512v2:22153-22153	A	synonymous_variant	LOW	S	ENSSASG00005000004	Transcript	ENSSAST00005000004.1	protein_coding	1/1	-	-	-	591	591	197	I	atT/atA	-	-	1	-	EntrezGene	-	-	-	-	-	-	-
.	NC_045512v2:22153-22153	C	synonymous_variant	LOW	S	ENSSASG00005000004	Transcript	ENSSAST00005000004.1	protein_coding	1/1	-	-	-	591	591	197	I	atT/atC	-	-	1	-	EntrezGene	-	-	-	-	-	-	-
.	NC_045512v2:22153-22153	G	missense_variant	MODERATE	S	ENSSASG00005000004	Transcript	ENSSAST00005000004.1	protein_coding	1/1	-	-	-	591	591	197	I/M	atT/atG	-	-	1	-	EntrezGene	-	-	-	-	-	-	-
.	NC_045512v2:22154-22154	A	missense_variant	MODERATE	S	ENSSASG00005000004	Transcript	ENSSAST00005000004.1	protein_coding	1/1	-	-	-	592	592	198	D/N	Gat/Aat	-	-	1	-	EntrezGene	-	-	-	-	-	-	-
.	NC_045512v2:22154-22154	C	missense_variant	MODERATE	S	ENSSASG00005000004	Transcript	ENSSAST00005000004.1	protein_coding	1/1	-	-	-	592	592	198	D/H	Gat/Cat	-	-	1	-	EntrezGene	-	-	-	-	-	-	-
.	NC_045512v2:22154-22154	T	missense_variant	MODERATE	S	ENSSASG00005000004	Transcript	ENSSAST00005000004.1	protein_coding	1/1	-	-	-	592	592	198	D/Y	Gat/Tat	-	-	1	-	EntrezGene	-	-	-	-	-	-	-
.	NC_045512v2:22155-22155	C	missense_variant	MODERATE	S	ENSSASG00005000004	Transcript	ENSSAST00005000004.1	protein_coding	1/1	-	-	-	593	593	198	D/A	gAt/gCt	-	-	1	-	EntrezGene	-	-	-	-	-	-	-
.	NC_045512v2:22155-22155	G	missense_variant	MODERATE	S	ENSSASG00005000004	Transcript	ENSSAST00005000004.1	protein_coding	1/1	-	-	-	593	593	198	D/G	gAt/gGt	-	-	1	-	EntrezGene	-	-	-	-	-	-	-
.	NC_045512v2:22155-22155	T	missense_variant	MODERATE	S	ENSSASG00005000004	Transcript	ENSSAST00005000004.1	protein_coding	1/1	-	-	-	593	593	198	D/V	gAt/gTt	-	-	1	-	EntrezGene	-	-	-	-	-	-	-
.	NC_045512v2:22156-22156	C	synonymous_variant	LOW	S	ENSSASG00005000004	Transcript	ENSSAST00005000004.1	protein_coding	1/1	-	-	-	594	594	198	D	gaT/gaC	-	-	1	-	EntrezGene	-	-	-	-	-	-	-
.	NC_045512v2:22156-22156	G	missense_variant	MODERATE	S	ENSSASG00005000004	Transcript	ENSSAST00005000004.1	protein_coding	1/1	-	-	-	594	594	198	D/E	gaT/gaG	-	-	1	-	EntrezGene	-	-	-	-	-	-	-
.	NC_045512v2:22157-22157	A	missense_variant	MODERATE	S	ENSSASG00005000004	Transcript	ENSSAST00005000004.1	protein_coding	1/1	-	-	-	595	595	199	G/S	Ggt/Agt	-	-	1	-	EntrezGene	-	-	-	-	-	-	-
.	NC_045512v2:22157-22157	C	missense_variant	MODERATE	S	ENSSASG00005000004	Transcript	ENSSAST00005000004.1	protein_coding	1/1	-	-	-	595	595	199	G/R	Ggt/Cgt	-	-	1	-	EntrezGene	-	-	-	-	-	-	-
.	NC_045512v2:22157-22157	T	missense_variant	MODERATE	S	ENSSASG00005000004	Transcript	ENSSAST00005000004.1	protein_coding	1/1	-	-	-	595	595	199	G/C	Ggt/Tgt	-	-	1	-	EntrezGene	-	-	-	-	-	-	-
.	NC_045512v2:22158-22158	A	missense_variant	MODERATE	S	ENSSASG00005000004	Transcript	ENSSAST00005000004.1	protein_coding	1/1	-	-	-	596	596	199	G/D	gGt/gAt	-	-	1	-	EntrezGene	-	-	-	-	-	-	-
.	NC_045512v2:22158-22158	C	missense_variant	MODERATE	S	ENSSASG00005000004	Transcript	ENSSAST00005000004.1	protein_coding	1/1	-	-	-	596	596	199	G/A	gGt/gCt	-	-	1	-	EntrezGene	-	-	-	-	-	-	-
.	NC_045512v2:22158-22158	T	missense_variant	MODERATE	S	ENSSASG00005000004	Transcript	ENSSAST00005000004.1	protein_coding	1/1	-	-	-	596	596	199	G/V	gGt/gTt	-	-	1	-	EntrezGene	-	-	-	-	-	-	-
.	NC_045512v2:22159-22159	C	synonymous_variant	LOW	S	ENSSASG00005000004	Transcript	ENSSAST00005000004.1	protein_coding	1/1	-	-	-	597	597	199	G	ggT/ggC	-	-	1	-	EntrezGene	-	-	-	-	-	-	-
.	NC_045512v2:22159-22159	G	synonymous_variant	LOW	S	ENSSASG00005000004	Transcript	ENSSAST00005000004.1	protein_coding	1/1	-	-	-	597	597	199	G	ggT/ggG	-	-	1	-	EntrezGene	-	-	-	-	-	-	-
.	NC_045512v2:22160-22160	C	missense_variant	MODERATE	S	ENSSASG00005000004	Transcript	ENSSAST00005000004.1	protein_coding	1/1	-	-	-	598	598	200	Y/H	Tat/Cat	-	-	1	-	EntrezGene	-	-	-	-	-	-	-
.	NC_045512v2:22161-22161	C	missense_variant	MODERATE	S	ENSSASG00005000004	Transcript	ENSSAST00005000004.1	protein_coding	1/1	-	-	-	599	599	200	Y/S	tAt/tCt	-	-	1	-	EntrezGene	-	-	-	-	-	-	-
.	NC_045512v2:22161-22161	G	missense_variant	MODERATE	S	ENSSASG00005000004	Transcript	ENSSAST00005000004.1	protein_coding	1/1	-	-	-	599	599	200	Y/C	tAt/tGt	-	-	1	-	EntrezGene	-	-	-	-	-	-	-
.	NC_045512v2:22161-22161	T	missense_variant	MODERATE	S	ENSSASG00005000004	Transcript	ENSSAST00005000004.1	protein_coding	1/1	-	-	-	599	599	200	Y/F	tAt/tTt	-	-	1	-	EntrezGene	-	-	-	-	-	-	-
.	NC_045512v2:22162-22162	C	synonymous_variant	LOW	S	ENSSASG00005000004	Transcript	ENSSAST00005000004.1	protein_coding	1/1	-	-	-	600	600	200	Y	taT/taC	MN908947.3:22162:T:C	-	1	-	EntrezGene	-	-	-	-	-	-	-
.	NC_045512v2:22163-22163	A	missense_variant	MODERATE	S	ENSSASG00005000004	Transcript	ENSSAST00005000004.1	protein_coding	1/1	-	-	-	601	601	201	F/I	Ttt/Att	-	-	1	-	EntrezGene	-	-	-	-	-	-	-
.	NC_045512v2:22163-22163	C	missense_variant	MODERATE	S	ENSSASG00005000004	Transcript	ENSSAST00005000004.1	protein_coding	1/1	-	-	-	601	601	201	F/L	Ttt/Ctt	-	-	1	-	EntrezGene	-	-	-	-	-	-	-
.	NC_045512v2:22163-22163	G	missense_variant	MODERATE	S	ENSSASG00005000004	Transcript	ENSSAST00005000004.1	protein_coding	1/1	-	-	-	601	601	201	F/V	Ttt/Gtt	-	-	1	-	EntrezGene	-	-	-	-	-	-	-
.	NC_045512v2:22164-22164	C	missense_variant	MODERATE	S	ENSSASG00005000004	Transcript	ENSSAST00005000004.1	protein_coding	1/1	-	-	-	602	602	201	F/S	tTt/tCt	-	-	1	-	EntrezGene	-	-	-	-	-	-	-
.	NC_045512v2:22164-22164	G	missense_variant	MODERATE	S	ENSSASG00005000004	Transcript	ENSSAST00005000004.1	protein_coding	1/1	-	-	-	602	602	201	F/C	tTt/tGt	-	-	1	-	EntrezGene	-	-	-	-	-	-	-
.	NC_045512v2:22165-22165	C	synonymous_variant	LOW	S	ENSSASG00005000004	Transcript	ENSSAST00005000004.1	protein_coding	1/1	-	-	-	603	603	201	F	ttT/ttC	-	-	1	-	EntrezGene	-	-	-	-	-	-	-
.	NC_045512v2:22166-22166	C	missense_variant	MODERATE	S	ENSSASG00005000004	Transcript	ENSSAST00005000004.1	protein_coding	1/1	-	-	-	604	604	202	K/Q	Aaa/Caa	-	-	1	-	EntrezGene	-	-	-	-	-	-	-
.	NC_045512v2:22166-22166	G	missense_variant	MODERATE	S	ENSSASG00005000004	Transcript	ENSSAST00005000004.1	protein_coding	1/1	-	-	-	604	604	202	K/E	Aaa/Gaa	MN908947.3:22166:A:T,G	-	1	-	EntrezGene	-	-	-	-	-	-	-
.	NC_045512v2:22166-22166	T	stop_gained	HIGH	S	ENSSASG00005000004	Transcript	ENSSAST00005000004.1	protein_coding	1/1	-	-	-	604	604	202	K/*	Aaa/Taa	MN908947.3:22166:A:T,G	-	1	-	EntrezGene	-	-	-	-	-	-	-
.	NC_045512v2:22167-22167	C	missense_variant	MODERATE	S	ENSSASG00005000004	Transcript	ENSSAST00005000004.1	protein_coding	1/1	-	-	-	605	605	202	K/T	aAa/aCa	-	-	1	-	EntrezGene	-	-	-	-	-	-	-
.	NC_045512v2:22167-22167	G	missense_variant	MODERATE	S	ENSSASG00005000004	Transcript	ENSSAST00005000004.1	protein_coding	1/1	-	-	-	605	605	202	K/R	aAa/aGa	-	-	1	-	EntrezGene	-	-	-	-	-	-	-
.	NC_045512v2:22168-22168	C	missense_variant	MODERATE	S	ENSSASG00005000004	Transcript	ENSSAST00005000004.1	protein_coding	1/1	-	-	-	606	606	202	K/N	aaA/aaC	MN908947.3:22168:A:C	-	1	-	EntrezGene	-	-	-	-	-	-	-
.	NC_045512v2:22168-22168	G	synonymous_variant	LOW	S	ENSSASG00005000004	Transcript	ENSSAST00005000004.1	protein_coding	1/1	-	-	-	606	606	202	K	aaA/aaG	-	-	1	-	EntrezGene	-	-	-	-	-	-	-
.	NC_045512v2:22168-22168	T	missense_variant	MODERATE	S	ENSSASG00005000004	Transcript	ENSSAST00005000004.1	protein_coding	1/1	-	-	-	606	606	202	K/N	aaA/aaT	-	-	1	-	EntrezGene	-	-	-	-	-	-	-
.	NC_045512v2:22169-22169	C	missense_variant	MODERATE	S	ENSSASG00005000004	Transcript	ENSSAST00005000004.1	protein_coding	1/1	-	-	-	607	607	203	I/L	Ata/Cta	-	-	1	-	EntrezGene	-	-	-	-	-	-	-
.	NC_045512v2:22169-22169	G	missense_variant	MODERATE	S	ENSSASG00005000004	Transcript	ENSSAST00005000004.1	protein_coding	1/1	-	-	-	607	607	203	I/V	Ata/Gta	-	-	1	-	EntrezGene	-	-	-	-	-	-	-
.	NC_045512v2:22169-22169	T	missense_variant	MODERATE	S	ENSSASG00005000004	Transcript	ENSSAST00005000004.1	protein_coding	1/1	-	-	-	607	607	203	I/L	Ata/Tta	-	-	1	-	EntrezGene	-	-	-	-	-	-	-
.	NC_045512v2:22170-22170	A	missense_variant	MODERATE	S	ENSSASG00005000004	Transcript	ENSSAST00005000004.1	protein_coding	1/1	-	-	-	608	608	203	I/K	aTa/aAa	MN908947.3:22170:T:A	-	1	-	EntrezGene	-	-	-	-	-	-	-
.	NC_045512v2:22170-22170	C	missense_variant	MODERATE	S	ENSSASG00005000004	Transcript	ENSSAST00005000004.1	protein_coding	1/1	-	-	-	608	608	203	I/T	aTa/aCa	-	-	1	-	EntrezGene	-	-	-	-	-	-	-
.	NC_045512v2:22171-22171	C	synonymous_variant	LOW	S	ENSSASG00005000004	Transcript	ENSSAST00005000004.1	protein_coding	1/1	-	-	-	609	609	203	I	atA/atC	-	-	1	-	EntrezGene	-	-	-	-	-	-	-
.	NC_045512v2:22171-22171	G	missense_variant	MODERATE	S	ENSSASG00005000004	Transcript	ENSSAST00005000004.1	protein_coding	1/1	-	-	-	609	609	203	I/M	atA/atG	-	-	1	-	EntrezGene	-	-	-	-	-	-	-
.	NC_045512v2:22171-22171	T	synonymous_variant	LOW	S	ENSSASG00005000004	Transcript	ENSSAST00005000004.1	protein_coding	1/1	-	-	-	609	609	203	I	atA/atT	-	-	1	-	EntrezGene	-	-	-	-	-	-	-
.	NC_045512v2:22172-22172	A	missense_variant	MODERATE	S	ENSSASG00005000004	Transcript	ENSSAST00005000004.1	protein_coding	1/1	-	-	-	610	610	204	Y/N	Tat/Aat	-	-	1	-	EntrezGene	-	-	-	-	-	-	-
.	NC_045512v2:22172-22172	C	missense_variant	MODERATE	S	ENSSASG00005000004	Transcript	ENSSAST00005000004.1	protein_coding	1/1	-	-	-	610	610	204	Y/H	Tat/Cat	-	-	1	-	EntrezGene	-	-	-	-	-	-	-
.	NC_045512v2:22173-22173	G	missense_variant	MODERATE	S	ENSSASG00005000004	Transcript	ENSSAST00005000004.1	protein_coding	1/1	-	-	-	611	611	204	Y/C	tAt/tGt	-	-	1	-	EntrezGene	-	-	-	-	-	-	-
.	NC_045512v2:22173-22173	T	missense_variant	MODERATE	S	ENSSASG00005000004	Transcript	ENSSAST00005000004.1	protein_coding	1/1	-	-	-	611	611	204	Y/F	tAt/tTt	-	-	1	-	EntrezGene	-	-	-	-	-	-	-
.	NC_045512v2:22174-22174	C	synonymous_variant	LOW	S	ENSSASG00005000004	Transcript	ENSSAST00005000004.1	protein_coding	1/1	-	-	-	612	612	204	Y	taT/taC	-	-	1	-	EntrezGene	-	-	-	-	-	-	-
.	NC_045512v2:22175-22175	A	missense_variant	MODERATE	S	ENSSASG00005000004	Transcript	ENSSAST00005000004.1	protein_coding	1/1	-	-	-	613	613	205	S/T	Tct/Act	-	-	1	-	EntrezGene	-	-	-	-	-	-	-
.	NC_045512v2:22175-22175	C	missense_variant	MODERATE	S	ENSSASG00005000004	Transcript	ENSSAST00005000004.1	protein_coding	1/1	-	-	-	613	613	205	S/P	Tct/Cct	-	-	1	-	EntrezGene	-	-	-	-	-	-	-
.	NC_045512v2:22175-22175	G	missense_variant	MODERATE	S	ENSSASG00005000004	Transcript	ENSSAST00005000004.1	protein_coding	1/1	-	-	-	613	613	205	S/A	Tct/Gct	-	-	1	-	EntrezGene	-	-	-	-	-	-	-
.	NC_045512v2:22176-22176	A	missense_variant	MODERATE	S	ENSSASG00005000004	Transcript	ENSSAST00005000004.1	protein_coding	1/1	-	-	-	614	614	205	S/Y	tCt/tAt	-	-	1	-	EntrezGene	-	-	-	-	-	-	-
.	NC_045512v2:22176-22176	T	missense_variant	MODERATE	S	ENSSASG00005000004	Transcript	ENSSAST00005000004.1	protein_coding	1/1	-	-	-	614	614	205	S/F	tCt/tTt	MN908947.3:22176:C:T	-	1	-	EntrezGene	-	-	-	-	-	-	-
.	NC_045512v2:22177-22177	C	synonymous_variant	LOW	S	ENSSASG00005000004	Transcript	ENSSAST00005000004.1	protein_coding	1/1	-	-	-	615	615	205	S	tcT/tcC	-	-	1	-	EntrezGene	-	-	-	-	-	-	-
.	NC_045512v2:22177-22177	G	synonymous_variant	LOW	S	ENSSASG00005000004	Transcript	ENSSAST00005000004.1	protein_coding	1/1	-	-	-	615	615	205	S	tcT/tcG	-	-	1	-	EntrezGene	-	-	-	-	-	-	-
.	NC_045512v2:22178-22178	G	missense_variant	MODERATE	S	ENSSASG00005000004	Transcript	ENSSAST00005000004.1	protein_coding	1/1	-	-	-	616	616	206	K/E	Aag/Gag	-	-	1	-	EntrezGene	-	-	-	-	-	-	-
.	NC_045512v2:22179-22179	C	missense_variant	MODERATE	S	ENSSASG00005000004	Transcript	ENSSAST00005000004.1	protein_coding	1/1	-	-	-	617	617	206	K/T	aAg/aCg	-	-	1	-	EntrezGene	-	-	-	-	-	-	-
.	NC_045512v2:22179-22179	G	missense_variant	MODERATE	S	ENSSASG00005000004	Transcript	ENSSAST00005000004.1	protein_coding	1/1	-	-	-	617	617	206	K/R	aAg/aGg	-	-	1	-	EntrezGene	-	-	-	-	-	-	-
.	NC_045512v2:22179-22179	T	missense_variant	MODERATE	S	ENSSASG00005000004	Transcript	ENSSAST00005000004.1	protein_coding	1/1	-	-	-	617	617	206	K/M	aAg/aTg	-	-	1	-	EntrezGene	-	-	-	-	-	-	-
.	NC_045512v2:22180-22180	A	synonymous_variant	LOW	S	ENSSASG00005000004	Transcript	ENSSAST00005000004.1	protein_coding	1/1	-	-	-	618	618	206	K	aaG/aaA	MN908947.3:22180:G:A	-	1	-	EntrezGene	-	-	-	-	-	-	-
.	NC_045512v2:22180-22180	T	missense_variant	MODERATE	S	ENSSASG00005000004	Transcript	ENSSAST00005000004.1	protein_coding	1/1	-	-	-	618	618	206	K/N	aaG/aaT	-	-	1	-	EntrezGene	-	-	-	-	-	-	-
.	NC_045512v2:22181-22181	A	missense_variant	MODERATE	S	ENSSASG00005000004	Transcript	ENSSAST00005000004.1	protein_coding	1/1	-	-	-	619	619	207	H/N	Cac/Aac	-	-	1	-	EntrezGene	-	-	-	-	-	-	-
.	NC_045512v2:22181-22181	T	missense_variant	MODERATE	S	ENSSASG00005000004	Transcript	ENSSAST00005000004.1	protein_coding	1/1	-	-	-	619	619	207	H/Y	Cac/Tac	-	-	1	-	EntrezGene	-	-	-	-	-	-	-
.	NC_045512v2:22182-22182	G	missense_variant	MODERATE	S	ENSSASG00005000004	Transcript	ENSSAST00005000004.1	protein_coding	1/1	-	-	-	620	620	207	H/R	cAc/cGc	-	-	1	-	EntrezGene	-	-	-	-	-	-	-
.	NC_045512v2:22182-22182	T	missense_variant	MODERATE	S	ENSSASG00005000004	Transcript	ENSSAST00005000004.1	protein_coding	1/1	-	-	-	620	620	207	H/L	cAc/cTc	-	-	1	-	EntrezGene	-	-	-	-	-	-	-
.	NC_045512v2:22183-22183	A	missense_variant	MODERATE	S	ENSSASG00005000004	Transcript	ENSSAST00005000004.1	protein_coding	1/1	-	-	-	621	621	207	H/Q	caC/caA	-	-	1	-	EntrezGene	-	-	-	-	-	-	-
.	NC_045512v2:22183-22183	G	missense_variant	MODERATE	S	ENSSASG00005000004	Transcript	ENSSAST00005000004.1	protein_coding	1/1	-	-	-	621	621	207	H/Q	caC/caG	-	-	1	-	EntrezGene	-	-	-	-	-	-	-
.	NC_045512v2:22183-22183	T	synonymous_variant	LOW	S	ENSSASG00005000004	Transcript	ENSSAST00005000004.1	protein_coding	1/1	-	-	-	621	621	207	H	caC/caT	-	-	1	-	EntrezGene	-	-	-	-	-	-	-
.	NC_045512v2:22184-22184	G	missense_variant	MODERATE	S	ENSSASG00005000004	Transcript	ENSSAST00005000004.1	protein_coding	1/1	-	-	-	622	622	208	T/A	Acg/Gcg	-	-	1	-	EntrezGene	-	-	-	-	-	-	-
.	NC_045512v2:22184-22184	T	missense_variant	MODERATE	S	ENSSASG00005000004	Transcript	ENSSAST00005000004.1	protein_coding	1/1	-	-	-	622	622	208	T/S	Acg/Tcg	-	-	1	-	EntrezGene	-	-	-	-	-	-	-
.	NC_045512v2:22185-22185	A	missense_variant	MODERATE	S	ENSSASG00005000004	Transcript	ENSSAST00005000004.1	protein_coding	1/1	-	-	-	623	623	208	T/K	aCg/aAg	-	-	1	-	EntrezGene	-	-	-	-	-	-	-
.	NC_045512v2:22185-22185	G	missense_variant	MODERATE	S	ENSSASG00005000004	Transcript	ENSSAST00005000004.1	protein_coding	1/1	-	-	-	623	623	208	T/R	aCg/aGg	-	-	1	-	EntrezGene	-	-	-	-	-	-	-
.	NC_045512v2:22185-22185	T	missense_variant	MODERATE	S	ENSSASG00005000004	Transcript	ENSSAST00005000004.1	protein_coding	1/1	-	-	-	623	623	208	T/M	aCg/aTg	-	-	1	-	EntrezGene	-	-	-	-	-	-	-
.	NC_045512v2:22186-22186	A	synonymous_variant	LOW	S	ENSSASG00005000004	Transcript	ENSSAST00005000004.1	protein_coding	1/1	-	-	-	624	624	208	T	acG/acA	-	-	1	-	EntrezGene	-	-	-	-	-	-	-
.	NC_045512v2:22186-22186	T	synonymous_variant	LOW	S	ENSSASG00005000004	Transcript	ENSSAST00005000004.1	protein_coding	1/1	-	-	-	624	624	208	T	acG/acT	-	-	1	-	EntrezGene	-	-	-	-	-	-	-
.	NC_045512v2:22187-22187	A	missense_variant	MODERATE	S	ENSSASG00005000004	Transcript	ENSSAST00005000004.1	protein_coding	1/1	-	-	-	625	625	209	P/T	Cct/Act	-	-	1	-	EntrezGene	-	-	-	-	-	-	-
.	NC_045512v2:22187-22187	T	missense_variant	MODERATE	S	ENSSASG00005000004	Transcript	ENSSAST00005000004.1	protein_coding	1/1	-	-	-	625	625	209	P/S	Cct/Tct	-	-	1	-	EntrezGene	-	-	-	-	-	-	-
.	NC_045512v2:22188-22188	A	missense_variant	MODERATE	S	ENSSASG00005000004	Transcript	ENSSAST00005000004.1	protein_coding	1/1	-	-	-	626	626	209	P/H	cCt/cAt	-	-	1	-	EntrezGene	-	-	-	-	-	-	-
.	NC_045512v2:22188-22188	G	missense_variant	MODERATE	S	ENSSASG00005000004	Transcript	ENSSAST00005000004.1	protein_coding	1/1	-	-	-	626	626	209	P/R	cCt/cGt	-	-	1	-	EntrezGene	-	-	-	-	-	-	-
.	NC_045512v2:22188-22188	T	missense_variant	MODERATE	S	ENSSASG00005000004	Transcript	ENSSAST00005000004.1	protein_coding	1/1	-	-	-	626	626	209	P/L	cCt/cTt	-	-	1	-	EntrezGene	-	-	-	-	-	-	-
.	NC_045512v2:22189-22189	A	synonymous_variant	LOW	S	ENSSASG00005000004	Transcript	ENSSAST00005000004.1	protein_coding	1/1	-	-	-	627	627	209	P	ccT/ccA	-	-	1	-	EntrezGene	-	-	-	-	-	-	-
.	NC_045512v2:22189-22189	C	synonymous_variant	LOW	S	ENSSASG00005000004	Transcript	ENSSAST00005000004.1	protein_coding	1/1	-	-	-	627	627	209	P	ccT/ccC	-	-	1	-	EntrezGene	-	-	-	-	-	-	-
.	NC_045512v2:22190-22190	C	missense_variant	MODERATE	S	ENSSASG00005000004	Transcript	ENSSAST00005000004.1	protein_coding	1/1	-	-	-	628	628	210	I/L	Att/Ctt	-	-	1	-	EntrezGene	-	-	-	-	-	-	-
.	NC_045512v2:22190-22190	G	missense_variant	MODERATE	S	ENSSASG00005000004	Transcript	ENSSAST00005000004.1	protein_coding	1/1	-	-	-	628	628	210	I/V	Att/Gtt	-	-	1	-	EntrezGene	-	-	-	-	-	-	-
.	NC_045512v2:22190-22190	T	missense_variant	MODERATE	S	ENSSASG00005000004	Transcript	ENSSAST00005000004.1	protein_coding	1/1	-	-	-	628	628	210	I/F	Att/Ttt	-	-	1	-	EntrezGene	-	-	-	-	-	-	-
.	NC_045512v2:22191-22191	A	missense_variant	MODERATE	S	ENSSASG00005000004	Transcript	ENSSAST00005000004.1	protein_coding	1/1	-	-	-	629	629	210	I/N	aTt/aAt	-	-	1	-	EntrezGene	-	-	-	-	-	-	-
.	NC_045512v2:22191-22191	C	missense_variant	MODERATE	S	ENSSASG00005000004	Transcript	ENSSAST00005000004.1	protein_coding	1/1	-	-	-	629	629	210	I/T	aTt/aCt	-	-	1	-	EntrezGene	-	-	-	-	-	-	-
.	NC_045512v2:22191-22191	G	missense_variant	MODERATE	S	ENSSASG00005000004	Transcript	ENSSAST00005000004.1	protein_coding	1/1	-	-	-	629	629	210	I/S	aTt/aGt	-	-	1	-	EntrezGene	-	-	-	-	-	-	-
.	NC_045512v2:22192-22192	A	synonymous_variant	LOW	S	ENSSASG00005000004	Transcript	ENSSAST00005000004.1	protein_coding	1/1	-	-	-	630	630	210	I	atT/atA	-	-	1	-	EntrezGene	-	-	-	-	-	-	-
.	NC_045512v2:22192-22192	C	synonymous_variant	LOW	S	ENSSASG00005000004	Transcript	ENSSAST00005000004.1	protein_coding	1/1	-	-	-	630	630	210	I	atT/atC	-	-	1	-	EntrezGene	-	-	-	-	-	-	-
.	NC_045512v2:22193-22193	C	missense_variant	MODERATE	S	ENSSASG00005000004	Transcript	ENSSAST00005000004.1	protein_coding	1/1	-	-	-	631	631	211	N/H	Aat/Cat	-	-	1	-	EntrezGene	-	-	-	-	-	-	-
.	NC_045512v2:22193-22193	G	missense_variant	MODERATE	S	ENSSASG00005000004	Transcript	ENSSAST00005000004.1	protein_coding	1/1	-	-	-	631	631	211	N/D	Aat/Gat	-	-	1	-	EntrezGene	-	-	-	-	-	-	-
.	NC_045512v2:22193-22193	T	missense_variant	MODERATE	S	ENSSASG00005000004	Transcript	ENSSAST00005000004.1	protein_coding	1/1	-	-	-	631	631	211	N/Y	Aat/Tat	-	-	1	-	EntrezGene	-	-	-	-	-	-	-
.	NC_045512v2:22194-22194	C	missense_variant	MODERATE	S	ENSSASG00005000004	Transcript	ENSSAST00005000004.1	protein_coding	1/1	-	-	-	632	632	211	N/T	aAt/aCt	-	-	1	-	EntrezGene	-	-	-	-	-	-	-
.	NC_045512v2:22194-22194	G	missense_variant	MODERATE	S	ENSSASG00005000004	Transcript	ENSSAST00005000004.1	protein_coding	1/1	-	-	-	632	632	211	N/S	aAt/aGt	-	-	1	-	EntrezGene	-	-	-	-	-	-	-
.	NC_045512v2:22194-22194	T	missense_variant	MODERATE	S	ENSSASG00005000004	Transcript	ENSSAST00005000004.1	protein_coding	1/1	-	-	-	632	632	211	N/I	aAt/aTt	-	-	1	-	EntrezGene	-	-	-	-	-	-	-
.	NC_045512v2:22195-22195	A	missense_variant	MODERATE	S	ENSSASG00005000004	Transcript	ENSSAST00005000004.1	protein_coding	1/1	-	-	-	633	633	211	N/K	aaT/aaA	MN908947.3:22195:T:A	-	1	-	EntrezGene	-	-	-	-	-	-	-
.	NC_045512v2:22195-22195	C	synonymous_variant	LOW	S	ENSSASG00005000004	Transcript	ENSSAST00005000004.1	protein_coding	1/1	-	-	-	633	633	211	N	aaT/aaC	-	-	1	-	EntrezGene	-	-	-	-	-	-	-
.	NC_045512v2:22195-22195	G	missense_variant	MODERATE	S	ENSSASG00005000004	Transcript	ENSSAST00005000004.1	protein_coding	1/1	-	-	-	633	633	211	N/K	aaT/aaG	-	-	1	-	EntrezGene	-	-	-	-	-	-	-
.	NC_045512v2:22196-22196	A	missense_variant	MODERATE	S	ENSSASG00005000004	Transcript	ENSSAST00005000004.1	protein_coding	1/1	-	-	-	634	634	212	L/I	Tta/Ata	-	-	1	-	EntrezGene	-	-	-	-	-	-	-
.	NC_045512v2:22196-22196	C	synonymous_variant	LOW	S	ENSSASG00005000004	Transcript	ENSSAST00005000004.1	protein_coding	1/1	-	-	-	634	634	212	L	Tta/Cta	-	-	1	-	EntrezGene	-	-	-	-	-	-	-
.	NC_045512v2:22196-22196	G	missense_variant	MODERATE	S	ENSSASG00005000004	Transcript	ENSSAST00005000004.1	protein_coding	1/1	-	-	-	634	634	212	L/V	Tta/Gta	-	-	1	-	EntrezGene	-	-	-	-	-	-	-
.	NC_045512v2:22197-22197	C	missense_variant	MODERATE	S	ENSSASG00005000004	Transcript	ENSSAST00005000004.1	protein_coding	1/1	-	-	-	635	635	212	L/S	tTa/tCa	-	-	1	-	EntrezGene	-	-	-	-	-	-	-
.	NC_045512v2:22198-22198	G	synonymous_variant	LOW	S	ENSSASG00005000004	Transcript	ENSSAST00005000004.1	protein_coding	1/1	-	-	-	636	636	212	L	ttA/ttG	-	-	1	-	EntrezGene	-	-	-	-	-	-	-
.	NC_045512v2:22198-22198	T	missense_variant	MODERATE	S	ENSSASG00005000004	Transcript	ENSSAST00005000004.1	protein_coding	1/1	-	-	-	636	636	212	L/F	ttA/ttT	-	-	1	-	EntrezGene	-	-	-	-	-	-	-
.	NC_045512v2:22199-22199	A	missense_variant	MODERATE	S	ENSSASG00005000004	Transcript	ENSSAST00005000004.1	protein_coding	1/1	-	-	-	637	637	213	V/M	Gtg/Atg	-	-	1	-	EntrezGene	-	-	-	-	-	-	-
.	NC_045512v2:22199-22199	C	missense_variant	MODERATE	S	ENSSASG00005000004	Transcript	ENSSAST00005000004.1	protein_coding	1/1	-	-	-	637	637	213	V/L	Gtg/Ctg	-	-	1	-	EntrezGene	-	-	-	-	-	-	-
.	NC_045512v2:22199-22199	T	missense_variant	MODERATE	S	ENSSASG00005000004	Transcript	ENSSAST00005000004.1	protein_coding	1/1	-	-	-	637	637	213	V/L	Gtg/Ttg	MN908947.3:22199:G:T	-	1	-	EntrezGene	-	-	-	-	-	-	-
.	NC_045512v2:22200-22200	A	missense_variant	MODERATE	S	ENSSASG00005000004	Transcript	ENSSAST00005000004.1	protein_coding	1/1	-	-	-	638	638	213	V/E	gTg/gAg	-	-	1	-	EntrezGene	-	-	-	-	-	-	-
.	NC_045512v2:22200-22200	C	missense_variant	MODERATE	S	ENSSASG00005000004	Transcript	ENSSAST00005000004.1	protein_coding	1/1	-	-	-	638	638	213	V/A	gTg/gCg	-	-	1	-	EntrezGene	-	-	-	-	-	-	-
.	NC_045512v2:22200-22200	G	missense_variant	MODERATE	S	ENSSASG00005000004	Transcript	ENSSAST00005000004.1	protein_coding	1/1	-	-	-	638	638	213	V/G	gTg/gGg	-	-	1	-	EntrezGene	-	-	-	-	-	-	-
.	NC_045512v2:22201-22201	A	synonymous_variant	LOW	S	ENSSASG00005000004	Transcript	ENSSAST00005000004.1	protein_coding	1/1	-	-	-	639	639	213	V	gtG/gtA	-	-	1	-	EntrezGene	-	-	-	-	-	-	-
.	NC_045512v2:22201-22201	C	synonymous_variant	LOW	S	ENSSASG00005000004	Transcript	ENSSAST00005000004.1	protein_coding	1/1	-	-	-	639	639	213	V	gtG/gtC	-	-	1	-	EntrezGene	-	-	-	-	-	-	-
.	NC_045512v2:22201-22201	T	synonymous_variant	LOW	S	ENSSASG00005000004	Transcript	ENSSAST00005000004.1	protein_coding	1/1	-	-	-	639	639	213	V	gtG/gtT	-	-	1	-	EntrezGene	-	-	-	-	-	-	-
.	NC_045512v2:22202-22202	A	missense_variant	MODERATE	S	ENSSASG00005000004	Transcript	ENSSAST00005000004.1	protein_coding	1/1	-	-	-	640	640	214	R/S	Cgt/Agt	-	-	1	-	EntrezGene	-	-	-	-	-	-	-
.	NC_045512v2:22202-22202	G	missense_variant	MODERATE	S	ENSSASG00005000004	Transcript	ENSSAST00005000004.1	protein_coding	1/1	-	-	-	640	640	214	R/G	Cgt/Ggt	-	-	1	-	EntrezGene	-	-	-	-	-	-	-
.	NC_045512v2:22202-22202	T	missense_variant	MODERATE	S	ENSSASG00005000004	Transcript	ENSSAST00005000004.1	protein_coding	1/1	-	-	-	640	640	214	R/C	Cgt/Tgt	-	-	1	-	EntrezGene	-	-	-	-	-	-	-
.	NC_045512v2:22203-22203	A	missense_variant	MODERATE	S	ENSSASG00005000004	Transcript	ENSSAST00005000004.1	protein_coding	1/1	-	-	-	641	641	214	R/H	cGt/cAt	-	-	1	-	EntrezGene	-	-	-	-	-	-	-
.	NC_045512v2:22203-22203	C	missense_variant	MODERATE	S	ENSSASG00005000004	Transcript	ENSSAST00005000004.1	protein_coding	1/1	-	-	-	641	641	214	R/P	cGt/cCt	-	-	1	-	EntrezGene	-	-	-	-	-	-	-
.	NC_045512v2:22203-22203	T	missense_variant	MODERATE	S	ENSSASG00005000004	Transcript	ENSSAST00005000004.1	protein_coding	1/1	-	-	-	641	641	214	R/L	cGt/cTt	MN908947.3:22203:G:T	-	1	-	EntrezGene	-	-	-	-	-	-	-
.	NC_045512v2:22204-22204	A	synonymous_variant	LOW	S	ENSSASG00005000004	Transcript	ENSSAST00005000004.1	protein_coding	1/1	-	-	-	642	642	214	R	cgT/cgA	-	-	1	-	EntrezGene	-	-	-	-	-	-	-
.	NC_045512v2:22204-22204	C	synonymous_variant	LOW	S	ENSSASG00005000004	Transcript	ENSSAST00005000004.1	protein_coding	1/1	-	-	-	642	642	214	R	cgT/cgC	-	-	1	-	EntrezGene	-	-	-	-	-	-	-
.	NC_045512v2:22204-22204	G	synonymous_variant	LOW	S	ENSSASG00005000004	Transcript	ENSSAST00005000004.1	protein_coding	1/1	-	-	-	642	642	214	R	cgT/cgG	-	-	1	-	EntrezGene	-	-	-	-	-	-	-
.	NC_045512v2:22205-22205	A	missense_variant	MODERATE	S	ENSSASG00005000004	Transcript	ENSSAST00005000004.1	protein_coding	1/1	-	-	-	643	643	215	D/N	Gat/Aat	-	-	1	-	EntrezGene	-	-	-	-	-	-	-
.	NC_045512v2:22205-22205	C	missense_variant	MODERATE	S	ENSSASG00005000004	Transcript	ENSSAST00005000004.1	protein_coding	1/1	-	-	-	643	643	215	D/H	Gat/Cat	MN908947.3:22205:G:C	-	1	-	EntrezGene	-	-	-	-	-	-	-
.	NC_045512v2:22205-22205	T	missense_variant	MODERATE	S	ENSSASG00005000004	Transcript	ENSSAST00005000004.1	protein_coding	1/1	-	-	-	643	643	215	D/Y	Gat/Tat	MN908947.3:22205:G:C	-	1	-	EntrezGene	-	-	-	-	-	-	-
.	NC_045512v2:22206-22206	C	missense_variant	MODERATE	S	ENSSASG00005000004	Transcript	ENSSAST00005000004.1	protein_coding	1/1	-	-	-	644	644	215	D/A	gAt/gCt	-	-	1	-	EntrezGene	-	-	-	-	-	-	-
.	NC_045512v2:22206-22206	G	missense_variant	MODERATE	S	ENSSASG00005000004	Transcript	ENSSAST00005000004.1	protein_coding	1/1	-	-	-	644	644	215	D/G	gAt/gGt	MN908947.3:22206:A:G	-	1	-	EntrezGene	-	-	-	-	-	-	-
.	NC_045512v2:22206-22206	T	missense_variant	MODERATE	S	ENSSASG00005000004	Transcript	ENSSAST00005000004.1	protein_coding	1/1	-	-	-	644	644	215	D/V	gAt/gTt	-	-	1	-	EntrezGene	-	-	-	-	-	-	-
.	NC_045512v2:22207-22207	A	missense_variant	MODERATE	S	ENSSASG00005000004	Transcript	ENSSAST00005000004.1	protein_coding	1/1	-	-	-	645	645	215	D/E	gaT/gaA	-	-	1	-	EntrezGene	-	-	-	-	-	-	-
.	NC_045512v2:22207-22207	C	synonymous_variant	LOW	S	ENSSASG00005000004	Transcript	ENSSAST00005000004.1	protein_coding	1/1	-	-	-	645	645	215	D	gaT/gaC	-	-	1	-	EntrezGene	-	-	-	-	-	-	-
.	NC_045512v2:22207-22207	G	missense_variant	MODERATE	S	ENSSASG00005000004	Transcript	ENSSAST00005000004.1	protein_coding	1/1	-	-	-	645	645	215	D/E	gaT/gaG	-	-	1	-	EntrezGene	-	-	-	-	-	-	-
.	NC_045512v2:22208-22208	A	missense_variant	MODERATE	S	ENSSASG00005000004	Transcript	ENSSAST00005000004.1	protein_coding	1/1	-	-	-	646	646	216	L/I	Ctc/Atc	MN908947.3:22208:C:A,T	-	1	-	EntrezGene	-	-	-	-	-	-	-
.	NC_045512v2:22208-22208	G	missense_variant	MODERATE	S	ENSSASG00005000004	Transcript	ENSSAST00005000004.1	protein_coding	1/1	-	-	-	646	646	216	L/V	Ctc/Gtc	-	-	1	-	EntrezGene	-	-	-	-	-	-	-
.	NC_045512v2:22208-22208	T	missense_variant	MODERATE	S	ENSSASG00005000004	Transcript	ENSSAST00005000004.1	protein_coding	1/1	-	-	-	646	646	216	L/F	Ctc/Ttc	MN908947.3:22208:C:A,T	-	1	-	EntrezGene	-	-	-	-	-	-	-
.	NC_045512v2:22209-22209	A	missense_variant	MODERATE	S	ENSSASG00005000004	Transcript	ENSSAST00005000004.1	protein_coding	1/1	-	-	-	647	647	216	L/H	cTc/cAc	-	-	1	-	EntrezGene	-	-	-	-	-	-	-
.	NC_045512v2:22209-22209	C	missense_variant	MODERATE	S	ENSSASG00005000004	Transcript	ENSSAST00005000004.1	protein_coding	1/1	-	-	-	647	647	216	L/P	cTc/cCc	-	-	1	-	EntrezGene	-	-	-	-	-	-	-
.	NC_045512v2:22210-22210	A	synonymous_variant	LOW	S	ENSSASG00005000004	Transcript	ENSSAST00005000004.1	protein_coding	1/1	-	-	-	648	648	216	L	ctC/ctA	-	-	1	-	EntrezGene	-	-	-	-	-	-	-
.	NC_045512v2:22210-22210	G	synonymous_variant	LOW	S	ENSSASG00005000004	Transcript	ENSSAST00005000004.1	protein_coding	1/1	-	-	-	648	648	216	L	ctC/ctG	-	-	1	-	EntrezGene	-	-	-	-	-	-	-
.	NC_045512v2:22210-22210	T	synonymous_variant	LOW	S	ENSSASG00005000004	Transcript	ENSSAST00005000004.1	protein_coding	1/1	-	-	-	648	648	216	L	ctC/ctT	-	-	1	-	EntrezGene	-	-	-	-	-	-	-
.	NC_045512v2:22211-22211	A	missense_variant	MODERATE	S	ENSSASG00005000004	Transcript	ENSSAST00005000004.1	protein_coding	1/1	-	-	-	649	649	217	P/T	Cct/Act	-	-	1	-	EntrezGene	-	-	-	-	-	-	-
.	NC_045512v2:22211-22211	G	missense_variant	MODERATE	S	ENSSASG00005000004	Transcript	ENSSAST00005000004.1	protein_coding	1/1	-	-	-	649	649	217	P/A	Cct/Gct	-	-	1	-	EntrezGene	-	-	-	-	-	-	-
.	NC_045512v2:22211-22211	T	missense_variant	MODERATE	S	ENSSASG00005000004	Transcript	ENSSAST00005000004.1	protein_coding	1/1	-	-	-	649	649	217	P/S	Cct/Tct	-	-	1	-	EntrezGene	-	-	-	-	-	-	-
.	NC_045512v2:22212-22212	A	missense_variant	MODERATE	S	ENSSASG00005000004	Transcript	ENSSAST00005000004.1	protein_coding	1/1	-	-	-	650	650	217	P/H	cCt/cAt	-	-	1	-	EntrezGene	-	-	-	-	-	-	-
.	NC_045512v2:22212-22212	T	missense_variant	MODERATE	S	ENSSASG00005000004	Transcript	ENSSAST00005000004.1	protein_coding	1/1	-	-	-	650	650	217	P/L	cCt/cTt	-	-	1	-	EntrezGene	-	-	-	-	-	-	-
.	NC_045512v2:22213-22213	A	synonymous_variant	LOW	S	ENSSASG00005000004	Transcript	ENSSAST00005000004.1	protein_coding	1/1	-	-	-	651	651	217	P	ccT/ccA	-	-	1	-	EntrezGene	-	-	-	-	-	-	-
.	NC_045512v2:22213-22213	C	synonymous_variant	LOW	S	ENSSASG00005000004	Transcript	ENSSAST00005000004.1	protein_coding	1/1	-	-	-	651	651	217	P	ccT/ccC	MN908947.3:22213:T:C	-	1	-	EntrezGene	-	-	-	-	-	-	-
.	NC_045512v2:22213-22213	G	synonymous_variant	LOW	S	ENSSASG00005000004	Transcript	ENSSAST00005000004.1	protein_coding	1/1	-	-	-	651	651	217	P	ccT/ccG	-	-	1	-	EntrezGene	-	-	-	-	-	-	-
.	NC_045512v2:22214-22214	A	missense_variant	MODERATE	S	ENSSASG00005000004	Transcript	ENSSAST00005000004.1	protein_coding	1/1	-	-	-	652	652	218	Q/K	Cag/Aag	-	-	1	-	EntrezGene	-	-	-	-	-	-	-
.	NC_045512v2:22214-22214	G	missense_variant	MODERATE	S	ENSSASG00005000004	Transcript	ENSSAST00005000004.1	protein_coding	1/1	-	-	-	652	652	218	Q/E	Cag/Gag	-	-	1	-	EntrezGene	-	-	-	-	-	-	-
.	NC_045512v2:22214-22214	T	stop_gained	HIGH	S	ENSSASG00005000004	Transcript	ENSSAST00005000004.1	protein_coding	1/1	-	-	-	652	652	218	Q/*	Cag/Tag	MN908947.3:22214:C:T	-	1	-	EntrezGene	-	-	-	-	-	-	-
.	NC_045512v2:22215-22215	C	missense_variant	MODERATE	S	ENSSASG00005000004	Transcript	ENSSAST00005000004.1	protein_coding	1/1	-	-	-	653	653	218	Q/P	cAg/cCg	-	-	1	-	EntrezGene	-	-	-	-	-	-	-
.	NC_045512v2:22215-22215	G	missense_variant	MODERATE	S	ENSSASG00005000004	Transcript	ENSSAST00005000004.1	protein_coding	1/1	-	-	-	653	653	218	Q/R	cAg/cGg	-	-	1	-	EntrezGene	-	-	-	-	-	-	-
.	NC_045512v2:22215-22215	T	missense_variant	MODERATE	S	ENSSASG00005000004	Transcript	ENSSAST00005000004.1	protein_coding	1/1	-	-	-	653	653	218	Q/L	cAg/cTg	-	-	1	-	EntrezGene	-	-	-	-	-	-	-
.	NC_045512v2:22216-22216	A	synonymous_variant	LOW	S	ENSSASG00005000004	Transcript	ENSSAST00005000004.1	protein_coding	1/1	-	-	-	654	654	218	Q	caG/caA	-	-	1	-	EntrezGene	-	-	-	-	-	-	-
.	NC_045512v2:22216-22216	C	missense_variant	MODERATE	S	ENSSASG00005000004	Transcript	ENSSAST00005000004.1	protein_coding	1/1	-	-	-	654	654	218	Q/H	caG/caC	-	-	1	-	EntrezGene	-	-	-	-	-	-	-
.	NC_045512v2:22216-22216	T	missense_variant	MODERATE	S	ENSSASG00005000004	Transcript	ENSSAST00005000004.1	protein_coding	1/1	-	-	-	654	654	218	Q/H	caG/caT	-	-	1	-	EntrezGene	-	-	-	-	-	-	-
.	NC_045512v2:22217-22217	A	missense_variant	MODERATE	S	ENSSASG00005000004	Transcript	ENSSAST00005000004.1	protein_coding	1/1	-	-	-	655	655	219	G/S	Ggt/Agt	-	-	1	-	EntrezGene	-	-	-	-	-	-	-
.	NC_045512v2:22217-22217	C	missense_variant	MODERATE	S	ENSSASG00005000004	Transcript	ENSSAST00005000004.1	protein_coding	1/1	-	-	-	655	655	219	G/R	Ggt/Cgt	-	-	1	-	EntrezGene	-	-	-	-	-	-	-
.	NC_045512v2:22217-22217	T	missense_variant	MODERATE	S	ENSSASG00005000004	Transcript	ENSSAST00005000004.1	protein_coding	1/1	-	-	-	655	655	219	G/C	Ggt/Tgt	-	-	1	-	EntrezGene	-	-	-	-	-	-	-
.	NC_045512v2:22218-22218	A	missense_variant	MODERATE	S	ENSSASG00005000004	Transcript	ENSSAST00005000004.1	protein_coding	1/1	-	-	-	656	656	219	G/D	gGt/gAt	-	-	1	-	EntrezGene	-	-	-	-	-	-	-
.	NC_045512v2:22218-22218	C	missense_variant	MODERATE	S	ENSSASG00005000004	Transcript	ENSSAST00005000004.1	protein_coding	1/1	-	-	-	656	656	219	G/A	gGt/gCt	-	-	1	-	EntrezGene	-	-	-	-	-	-	-
.	NC_045512v2:22218-22218	T	missense_variant	MODERATE	S	ENSSASG00005000004	Transcript	ENSSAST00005000004.1	protein_coding	1/1	-	-	-	656	656	219	G/V	gGt/gTt	MN908947.3:22218:G:T	-	1	-	EntrezGene	-	-	-	-	-	-	-
.	NC_045512v2:22219-22219	A	synonymous_variant	LOW	S	ENSSASG00005000004	Transcript	ENSSAST00005000004.1	protein_coding	1/1	-	-	-	657	657	219	G	ggT/ggA	-	-	1	-	EntrezGene	-	-	-	-	-	-	-
.	NC_045512v2:22219-22219	C	synonymous_variant	LOW	S	ENSSASG00005000004	Transcript	ENSSAST00005000004.1	protein_coding	1/1	-	-	-	657	657	219	G	ggT/ggC	-	-	1	-	EntrezGene	-	-	-	-	-	-	-
.	NC_045512v2:22219-22219	G	synonymous_variant	LOW	S	ENSSASG00005000004	Transcript	ENSSAST00005000004.1	protein_coding	1/1	-	-	-	657	657	219	G	ggT/ggG	-	-	1	-	EntrezGene	-	-	-	-	-	-	-
.	NC_045512v2:22220-22220	A	missense_variant	MODERATE	S	ENSSASG00005000004	Transcript	ENSSAST00005000004.1	protein_coding	1/1	-	-	-	658	658	220	F/I	Ttt/Att	-	-	1	-	EntrezGene	-	-	-	-	-	-	-
.	NC_045512v2:22220-22220	C	missense_variant	MODERATE	S	ENSSASG00005000004	Transcript	ENSSAST00005000004.1	protein_coding	1/1	-	-	-	658	658	220	F/L	Ttt/Ctt	-	-	1	-	EntrezGene	-	-	-	-	-	-	-
.	NC_045512v2:22220-22220	G	missense_variant	MODERATE	S	ENSSASG00005000004	Transcript	ENSSAST00005000004.1	protein_coding	1/1	-	-	-	658	658	220	F/V	Ttt/Gtt	-	-	1	-	EntrezGene	-	-	-	-	-	-	-
.	NC_045512v2:22221-22221	A	missense_variant	MODERATE	S	ENSSASG00005000004	Transcript	ENSSAST00005000004.1	protein_coding	1/1	-	-	-	659	659	220	F/Y	tTt/tAt	-	-	1	-	EntrezGene	-	-	-	-	-	-	-
.	NC_045512v2:22221-22221	C	missense_variant	MODERATE	S	ENSSASG00005000004	Transcript	ENSSAST00005000004.1	protein_coding	1/1	-	-	-	659	659	220	F/S	tTt/tCt	-	-	1	-	EntrezGene	-	-	-	-	-	-	-
.	NC_045512v2:22221-22221	G	missense_variant	MODERATE	S	ENSSASG00005000004	Transcript	ENSSAST00005000004.1	protein_coding	1/1	-	-	-	659	659	220	F/C	tTt/tGt	-	-	1	-	EntrezGene	-	-	-	-	-	-	-
.	NC_045512v2:22222-22222	A	missense_variant	MODERATE	S	ENSSASG00005000004	Transcript	ENSSAST00005000004.1	protein_coding	1/1	-	-	-	660	660	220	F/L	ttT/ttA	-	-	1	-	EntrezGene	-	-	-	-	-	-	-
.	NC_045512v2:22222-22222	C	synonymous_variant	LOW	S	ENSSASG00005000004	Transcript	ENSSAST00005000004.1	protein_coding	1/1	-	-	-	660	660	220	F	ttT/ttC	-	-	1	-	EntrezGene	-	-	-	-	-	-	-
.	NC_045512v2:22222-22222	G	missense_variant	MODERATE	S	ENSSASG00005000004	Transcript	ENSSAST00005000004.1	protein_coding	1/1	-	-	-	660	660	220	F/L	ttT/ttG	-	-	1	-	EntrezGene	-	-	-	-	-	-	-
.	NC_045512v2:22223-22223	A	missense_variant	MODERATE	S	ENSSASG00005000004	Transcript	ENSSAST00005000004.1	protein_coding	1/1	-	-	-	661	661	221	S/T	Tcg/Acg	-	-	1	-	EntrezGene	-	-	-	-	-	-	-
.	NC_045512v2:22223-22223	C	missense_variant	MODERATE	S	ENSSASG00005000004	Transcript	ENSSAST00005000004.1	protein_coding	1/1	-	-	-	661	661	221	S/P	Tcg/Ccg	-	-	1	-	EntrezGene	-	-	-	-	-	-	-
.	NC_045512v2:22223-22223	G	missense_variant	MODERATE	S	ENSSASG00005000004	Transcript	ENSSAST00005000004.1	protein_coding	1/1	-	-	-	661	661	221	S/A	Tcg/Gcg	-	-	1	-	EntrezGene	-	-	-	-	-	-	-
.	NC_045512v2:22224-22224	A	stop_gained	HIGH	S	ENSSASG00005000004	Transcript	ENSSAST00005000004.1	protein_coding	1/1	-	-	-	662	662	221	S/*	tCg/tAg	-	-	1	-	EntrezGene	-	-	-	-	-	-	-
.	NC_045512v2:22224-22224	G	missense_variant	MODERATE	S	ENSSASG00005000004	Transcript	ENSSAST00005000004.1	protein_coding	1/1	-	-	-	662	662	221	S/W	tCg/tGg	-	-	1	-	EntrezGene	-	-	-	-	-	-	-
.	NC_045512v2:22224-22224	T	missense_variant	MODERATE	S	ENSSASG00005000004	Transcript	ENSSAST00005000004.1	protein_coding	1/1	-	-	-	662	662	221	S/L	tCg/tTg	MN908947.3:22224:C:T	-	1	-	EntrezGene	-	-	-	-	-	-	-
.	NC_045512v2:22225-22225	A	synonymous_variant	LOW	S	ENSSASG00005000004	Transcript	ENSSAST00005000004.1	protein_coding	1/1	-	-	-	663	663	221	S	tcG/tcA	MN908947.3:22225:G:T	-	1	-	EntrezGene	-	-	-	-	-	-	-
.	NC_045512v2:22225-22225	C	synonymous_variant	LOW	S	ENSSASG00005000004	Transcript	ENSSAST00005000004.1	protein_coding	1/1	-	-	-	663	663	221	S	tcG/tcC	-	-	1	-	EntrezGene	-	-	-	-	-	-	-
.	NC_045512v2:22225-22225	T	synonymous_variant	LOW	S	ENSSASG00005000004	Transcript	ENSSAST00005000004.1	protein_coding	1/1	-	-	-	663	663	221	S	tcG/tcT	MN908947.3:22225:G:T	-	1	-	EntrezGene	-	-	-	-	-	-	-
.	NC_045512v2:22226-22226	A	missense_variant	MODERATE	S	ENSSASG00005000004	Transcript	ENSSAST00005000004.1	protein_coding	1/1	-	-	-	664	664	222	A/T	Gct/Act	-	-	1	-	EntrezGene	-	-	-	-	-	-	-
.	NC_045512v2:22226-22226	C	missense_variant	MODERATE	S	ENSSASG00005000004	Transcript	ENSSAST00005000004.1	protein_coding	1/1	-	-	-	664	664	222	A/P	Gct/Cct	-	-	1	-	EntrezGene	-	-	-	-	-	-	-
.	NC_045512v2:22226-22226	T	missense_variant	MODERATE	S	ENSSASG00005000004	Transcript	ENSSAST00005000004.1	protein_coding	1/1	-	-	-	664	664	222	A/S	Gct/Tct	MN908947.3:22226:G:T	-	1	-	EntrezGene	-	-	-	-	-	-	-
.	NC_045512v2:22227-22227	A	missense_variant	MODERATE	S	ENSSASG00005000004	Transcript	ENSSAST00005000004.1	protein_coding	1/1	-	-	-	665	665	222	A/D	gCt/gAt	-	-	1	-	EntrezGene	-	-	-	-	-	-	-
.	NC_045512v2:22227-22227	T	missense_variant	MODERATE	S	ENSSASG00005000004	Transcript	ENSSAST00005000004.1	protein_coding	1/1	-	-	-	665	665	222	A/V	gCt/gTt	MN908947.3:22227:C:T	-	1	-	EntrezGene	-	-	-	-	-	-	-
.	NC_045512v2:22228-22228	A	synonymous_variant	LOW	S	ENSSASG00005000004	Transcript	ENSSAST00005000004.1	protein_coding	1/1	-	-	-	666	666	222	A	gcT/gcA	-	-	1	-	EntrezGene	-	-	-	-	-	-	-
.	NC_045512v2:22228-22228	C	synonymous_variant	LOW	S	ENSSASG00005000004	Transcript	ENSSAST00005000004.1	protein_coding	1/1	-	-	-	666	666	222	A	gcT/gcC	-	-	1	-	EntrezGene	-	-	-	-	-	-	-
.	NC_045512v2:22228-22228	G	synonymous_variant	LOW	S	ENSSASG00005000004	Transcript	ENSSAST00005000004.1	protein_coding	1/1	-	-	-	666	666	222	A	gcT/gcG	-	-	1	-	EntrezGene	-	-	-	-	-	-	-
.	NC_045512v2:22229-22229	C	synonymous_variant	LOW	S	ENSSASG00005000004	Transcript	ENSSAST00005000004.1	protein_coding	1/1	-	-	-	667	667	223	L	Tta/Cta	-	-	1	-	EntrezGene	-	-	-	-	-	-	-
.	NC_045512v2:22229-22229	G	missense_variant	MODERATE	S	ENSSASG00005000004	Transcript	ENSSAST00005000004.1	protein_coding	1/1	-	-	-	667	667	223	L/V	Tta/Gta	-	-	1	-	EntrezGene	-	-	-	-	-	-	-
.	NC_045512v2:22231-22231	G	synonymous_variant	LOW	S	ENSSASG00005000004	Transcript	ENSSAST00005000004.1	protein_coding	1/1	-	-	-	669	669	223	L	ttA/ttG	-	-	1	-	EntrezGene	-	-	-	-	-	-	-
.	NC_045512v2:22232-22232	A	missense_variant	MODERATE	S	ENSSASG00005000004	Transcript	ENSSAST00005000004.1	protein_coding	1/1	-	-	-	670	670	224	E/K	Gaa/Aaa	-	-	1	-	EntrezGene	-	-	-	-	-	-	-
.	NC_045512v2:22232-22232	C	missense_variant	MODERATE	S	ENSSASG00005000004	Transcript	ENSSAST00005000004.1	protein_coding	1/1	-	-	-	670	670	224	E/Q	Gaa/Caa	MN908947.3:22232:G:C	-	1	-	EntrezGene	-	-	-	-	-	-	-
.	NC_045512v2:22232-22232	T	stop_gained	HIGH	S	ENSSASG00005000004	Transcript	ENSSAST00005000004.1	protein_coding	1/1	-	-	-	670	670	224	E/*	Gaa/Taa	-	-	1	-	EntrezGene	-	-	-	-	-	-	-
.	NC_045512v2:22233-22233	C	missense_variant	MODERATE	S	ENSSASG00005000004	Transcript	ENSSAST00005000004.1	protein_coding	1/1	-	-	-	671	671	224	E/A	gAa/gCa	-	-	1	-	EntrezGene	-	-	-	-	-	-	-
.	NC_045512v2:22233-22233	G	missense_variant	MODERATE	S	ENSSASG00005000004	Transcript	ENSSAST00005000004.1	protein_coding	1/1	-	-	-	671	671	224	E/G	gAa/gGa	-	-	1	-	EntrezGene	-	-	-	-	-	-	-
.	NC_045512v2:22233-22233	T	missense_variant	MODERATE	S	ENSSASG00005000004	Transcript	ENSSAST00005000004.1	protein_coding	1/1	-	-	-	671	671	224	E/V	gAa/gTa	-	-	1	-	EntrezGene	-	-	-	-	-	-	-
.	NC_045512v2:22234-22234	G	synonymous_variant	LOW	S	ENSSASG00005000004	Transcript	ENSSAST00005000004.1	protein_coding	1/1	-	-	-	672	672	224	E	gaA/gaG	MN908947.3:22234:A:G	-	1	-	EntrezGene	-	-	-	-	-	-	-
.	NC_045512v2:22234-22234	T	missense_variant	MODERATE	S	ENSSASG00005000004	Transcript	ENSSAST00005000004.1	protein_coding	1/1	-	-	-	672	672	224	E/D	gaA/gaT	-	-	1	-	EntrezGene	-	-	-	-	-	-	-
.	NC_045512v2:22235-22235	A	missense_variant	MODERATE	S	ENSSASG00005000004	Transcript	ENSSAST00005000004.1	protein_coding	1/1	-	-	-	673	673	225	P/T	Cca/Aca	-	-	1	-	EntrezGene	-	-	-	-	-	-	-
.	NC_045512v2:22235-22235	G	missense_variant	MODERATE	S	ENSSASG00005000004	Transcript	ENSSAST00005000004.1	protein_coding	1/1	-	-	-	673	673	225	P/A	Cca/Gca	-	-	1	-	EntrezGene	-	-	-	-	-	-	-
.	NC_045512v2:22235-22235	T	missense_variant	MODERATE	S	ENSSASG00005000004	Transcript	ENSSAST00005000004.1	protein_coding	1/1	-	-	-	673	673	225	P/S	Cca/Tca	-	-	1	-	EntrezGene	-	-	-	-	-	-	-
.	NC_045512v2:22236-22236	A	missense_variant	MODERATE	S	ENSSASG00005000004	Transcript	ENSSAST00005000004.1	protein_coding	1/1	-	-	-	674	674	225	P/Q	cCa/cAa	-	-	1	-	EntrezGene	-	-	-	-	-	-	-
.	NC_045512v2:22236-22236	T	missense_variant	MODERATE	S	ENSSASG00005000004	Transcript	ENSSAST00005000004.1	protein_coding	1/1	-	-	-	674	674	225	P/L	cCa/cTa	MN908947.3:22236:C:T	-	1	-	EntrezGene	-	-	-	-	-	-	-
.	NC_045512v2:22237-22237	C	synonymous_variant	LOW	S	ENSSASG00005000004	Transcript	ENSSAST00005000004.1	protein_coding	1/1	-	-	-	675	675	225	P	ccA/ccC	-	-	1	-	EntrezGene	-	-	-	-	-	-	-
.	NC_045512v2:22237-22237	G	synonymous_variant	LOW	S	ENSSASG00005000004	Transcript	ENSSAST00005000004.1	protein_coding	1/1	-	-	-	675	675	225	P	ccA/ccG	MN908947.3:22237:A:G	-	1	-	EntrezGene	-	-	-	-	-	-	-
.	NC_045512v2:22237-22237	T	synonymous_variant	LOW	S	ENSSASG00005000004	Transcript	ENSSAST00005000004.1	protein_coding	1/1	-	-	-	675	675	225	P	ccA/ccT	-	-	1	-	EntrezGene	-	-	-	-	-	-	-
.	NC_045512v2:22238-22238	A	missense_variant	MODERATE	S	ENSSASG00005000004	Transcript	ENSSAST00005000004.1	protein_coding	1/1	-	-	-	676	676	226	L/M	Ttg/Atg	-	-	1	-	EntrezGene	-	-	-	-	-	-	-
.	NC_045512v2:22238-22238	C	synonymous_variant	LOW	S	ENSSASG00005000004	Transcript	ENSSAST00005000004.1	protein_coding	1/1	-	-	-	676	676	226	L	Ttg/Ctg	-	-	1	-	EntrezGene	-	-	-	-	-	-	-
.	NC_045512v2:22238-22238	G	missense_variant	MODERATE	S	ENSSASG00005000004	Transcript	ENSSAST00005000004.1	protein_coding	1/1	-	-	-	676	676	226	L/V	Ttg/Gtg	-	-	1	-	EntrezGene	-	-	-	-	-	-	-
.	NC_045512v2:22239-22239	C	missense_variant	MODERATE	S	ENSSASG00005000004	Transcript	ENSSAST00005000004.1	protein_coding	1/1	-	-	-	677	677	226	L/S	tTg/tCg	-	-	1	-	EntrezGene	-	-	-	-	-	-	-
.	NC_045512v2:22239-22239	G	missense_variant	MODERATE	S	ENSSASG00005000004	Transcript	ENSSAST00005000004.1	protein_coding	1/1	-	-	-	677	677	226	L/W	tTg/tGg	-	-	1	-	EntrezGene	-	-	-	-	-	-	-
.	NC_045512v2:22240-22240	A	synonymous_variant	LOW	S	ENSSASG00005000004	Transcript	ENSSAST00005000004.1	protein_coding	1/1	-	-	-	678	678	226	L	ttG/ttA	-	-	1	-	EntrezGene	-	-	-	-	-	-	-
.	NC_045512v2:22240-22240	T	missense_variant	MODERATE	S	ENSSASG00005000004	Transcript	ENSSAST00005000004.1	protein_coding	1/1	-	-	-	678	678	226	L/F	ttG/ttT	-	-	1	-	EntrezGene	-	-	-	-	-	-	-
.	NC_045512v2:22241-22241	A	missense_variant	MODERATE	S	ENSSASG00005000004	Transcript	ENSSAST00005000004.1	protein_coding	1/1	-	-	-	679	679	227	V/I	Gta/Ata	-	-	1	-	EntrezGene	-	-	-	-	-	-	-
.	NC_045512v2:22241-22241	C	missense_variant	MODERATE	S	ENSSASG00005000004	Transcript	ENSSAST00005000004.1	protein_coding	1/1	-	-	-	679	679	227	V/L	Gta/Cta	-	-	1	-	EntrezGene	-	-	-	-	-	-	-
.	NC_045512v2:22241-22241	T	missense_variant	MODERATE	S	ENSSASG00005000004	Transcript	ENSSAST00005000004.1	protein_coding	1/1	-	-	-	679	679	227	V/L	Gta/Tta	MN908947.3:22241:G:T	-	1	-	EntrezGene	-	-	-	-	-	-	-
.	NC_045512v2:22242-22242	C	missense_variant	MODERATE	S	ENSSASG00005000004	Transcript	ENSSAST00005000004.1	protein_coding	1/1	-	-	-	680	680	227	V/A	gTa/gCa	-	-	1	-	EntrezGene	-	-	-	-	-	-	-
.	NC_045512v2:22243-22243	C	synonymous_variant	LOW	S	ENSSASG00005000004	Transcript	ENSSAST00005000004.1	protein_coding	1/1	-	-	-	681	681	227	V	gtA/gtC	-	-	1	-	EntrezGene	-	-	-	-	-	-	-
.	NC_045512v2:22243-22243	G	synonymous_variant	LOW	S	ENSSASG00005000004	Transcript	ENSSAST00005000004.1	protein_coding	1/1	-	-	-	681	681	227	V	gtA/gtG	-	-	1	-	EntrezGene	-	-	-	-	-	-	-
.	NC_045512v2:22243-22243	T	synonymous_variant	LOW	S	ENSSASG00005000004	Transcript	ENSSAST00005000004.1	protein_coding	1/1	-	-	-	681	681	227	V	gtA/gtT	-	-	1	-	EntrezGene	-	-	-	-	-	-	-
.	NC_045512v2:22244-22244	A	missense_variant	MODERATE	S	ENSSASG00005000004	Transcript	ENSSAST00005000004.1	protein_coding	1/1	-	-	-	682	682	228	D/N	Gat/Aat	-	-	1	-	EntrezGene	-	-	-	-	-	-	-
.	NC_045512v2:22244-22244	C	missense_variant	MODERATE	S	ENSSASG00005000004	Transcript	ENSSAST00005000004.1	protein_coding	1/1	-	-	-	682	682	228	D/H	Gat/Cat	MN908947.3:22244:G:C	-	1	-	EntrezGene	-	-	-	-	-	-	-
.	NC_045512v2:22244-22244	T	missense_variant	MODERATE	S	ENSSASG00005000004	Transcript	ENSSAST00005000004.1	protein_coding	1/1	-	-	-	682	682	228	D/Y	Gat/Tat	-	-	1	-	EntrezGene	-	-	-	-	-	-	-
.	NC_045512v2:22245-22245	C	missense_variant	MODERATE	S	ENSSASG00005000004	Transcript	ENSSAST00005000004.1	protein_coding	1/1	-	-	-	683	683	228	D/A	gAt/gCt	-	-	1	-	EntrezGene	-	-	-	-	-	-	-
.	NC_045512v2:22245-22245	G	missense_variant	MODERATE	S	ENSSASG00005000004	Transcript	ENSSAST00005000004.1	protein_coding	1/1	-	-	-	683	683	228	D/G	gAt/gGt	-	-	1	-	EntrezGene	-	-	-	-	-	-	-
.	NC_045512v2:22245-22245	T	missense_variant	MODERATE	S	ENSSASG00005000004	Transcript	ENSSAST00005000004.1	protein_coding	1/1	-	-	-	683	683	228	D/V	gAt/gTt	-	-	1	-	EntrezGene	-	-	-	-	-	-	-
.	NC_045512v2:22246-22246	A	missense_variant	MODERATE	S	ENSSASG00005000004	Transcript	ENSSAST00005000004.1	protein_coding	1/1	-	-	-	684	684	228	D/E	gaT/gaA	-	-	1	-	EntrezGene	-	-	-	-	-	-	-
.	NC_045512v2:22246-22246	C	synonymous_variant	LOW	S	ENSSASG00005000004	Transcript	ENSSAST00005000004.1	protein_coding	1/1	-	-	-	684	684	228	D	gaT/gaC	-	-	1	-	EntrezGene	-	-	-	-	-	-	-
.	NC_045512v2:22246-22246	G	missense_variant	MODERATE	S	ENSSASG00005000004	Transcript	ENSSAST00005000004.1	protein_coding	1/1	-	-	-	684	684	228	D/E	gaT/gaG	-	-	1	-	EntrezGene	-	-	-	-	-	-	-
.	NC_045512v2:22247-22247	A	missense_variant	MODERATE	S	ENSSASG00005000004	Transcript	ENSSAST00005000004.1	protein_coding	1/1	-	-	-	685	685	229	L/M	Ttg/Atg	-	-	1	-	EntrezGene	-	-	-	-	-	-	-
.	NC_045512v2:22247-22247	C	synonymous_variant	LOW	S	ENSSASG00005000004	Transcript	ENSSAST00005000004.1	protein_coding	1/1	-	-	-	685	685	229	L	Ttg/Ctg	-	-	1	-	EntrezGene	-	-	-	-	-	-	-
.	NC_045512v2:22247-22247	G	missense_variant	MODERATE	S	ENSSASG00005000004	Transcript	ENSSAST00005000004.1	protein_coding	1/1	-	-	-	685	685	229	L/V	Ttg/Gtg	-	-	1	-	EntrezGene	-	-	-	-	-	-	-
.	NC_045512v2:22248-22248	C	missense_variant	MODERATE	S	ENSSASG00005000004	Transcript	ENSSAST00005000004.1	protein_coding	1/1	-	-	-	686	686	229	L/S	tTg/tCg	-	-	1	-	EntrezGene	-	-	-	-	-	-	-
.	NC_045512v2:22249-22249	A	synonymous_variant	LOW	S	ENSSASG00005000004	Transcript	ENSSAST00005000004.1	protein_coding	1/1	-	-	-	687	687	229	L	ttG/ttA	-	-	1	-	EntrezGene	-	-	-	-	-	-	-
.	NC_045512v2:22249-22249	T	missense_variant	MODERATE	S	ENSSASG00005000004	Transcript	ENSSAST00005000004.1	protein_coding	1/1	-	-	-	687	687	229	L/F	ttG/ttT	-	-	1	-	EntrezGene	-	-	-	-	-	-	-
.	NC_045512v2:22250-22250	A	missense_variant	MODERATE	S	ENSSASG00005000004	Transcript	ENSSAST00005000004.1	protein_coding	1/1	-	-	-	688	688	230	P/T	Cca/Aca	-	-	1	-	EntrezGene	-	-	-	-	-	-	-
.	NC_045512v2:22250-22250	G	missense_variant	MODERATE	S	ENSSASG00005000004	Transcript	ENSSAST00005000004.1	protein_coding	1/1	-	-	-	688	688	230	P/A	Cca/Gca	-	-	1	-	EntrezGene	-	-	-	-	-	-	-
.	NC_045512v2:22250-22250	T	missense_variant	MODERATE	S	ENSSASG00005000004	Transcript	ENSSAST00005000004.1	protein_coding	1/1	-	-	-	688	688	230	P/S	Cca/Tca	-	-	1	-	EntrezGene	-	-	-	-	-	-	-
.	NC_045512v2:22251-22251	A	missense_variant	MODERATE	S	ENSSASG00005000004	Transcript	ENSSAST00005000004.1	protein_coding	1/1	-	-	-	689	689	230	P/Q	cCa/cAa	-	-	1	-	EntrezGene	-	-	-	-	-	-	-
.	NC_045512v2:22251-22251	T	missense_variant	MODERATE	S	ENSSASG00005000004	Transcript	ENSSAST00005000004.1	protein_coding	1/1	-	-	-	689	689	230	P/L	cCa/cTa	-	-	1	-	EntrezGene	-	-	-	-	-	-	-
.	NC_045512v2:22252-22252	C	synonymous_variant	LOW	S	ENSSASG00005000004	Transcript	ENSSAST00005000004.1	protein_coding	1/1	-	-	-	690	690	230	P	ccA/ccC	-	-	1	-	EntrezGene	-	-	-	-	-	-	-
.	NC_045512v2:22252-22252	G	synonymous_variant	LOW	S	ENSSASG00005000004	Transcript	ENSSAST00005000004.1	protein_coding	1/1	-	-	-	690	690	230	P	ccA/ccG	-	-	1	-	EntrezGene	-	-	-	-	-	-	-
.	NC_045512v2:22252-22252	T	synonymous_variant	LOW	S	ENSSASG00005000004	Transcript	ENSSAST00005000004.1	protein_coding	1/1	-	-	-	690	690	230	P	ccA/ccT	-	-	1	-	EntrezGene	-	-	-	-	-	-	-
.	NC_045512v2:22253-22253	C	missense_variant	MODERATE	S	ENSSASG00005000004	Transcript	ENSSAST00005000004.1	protein_coding	1/1	-	-	-	691	691	231	I/L	Ata/Cta	-	-	1	-	EntrezGene	-	-	-	-	-	-	-
.	NC_045512v2:22253-22253	G	missense_variant	MODERATE	S	ENSSASG00005000004	Transcript	ENSSAST00005000004.1	protein_coding	1/1	-	-	-	691	691	231	I/V	Ata/Gta	-	-	1	-	EntrezGene	-	-	-	-	-	-	-
.	NC_045512v2:22253-22253	T	missense_variant	MODERATE	S	ENSSASG00005000004	Transcript	ENSSAST00005000004.1	protein_coding	1/1	-	-	-	691	691	231	I/L	Ata/Tta	-	-	1	-	EntrezGene	-	-	-	-	-	-	-
.	NC_045512v2:22254-22254	C	missense_variant	MODERATE	S	ENSSASG00005000004	Transcript	ENSSAST00005000004.1	protein_coding	1/1	-	-	-	692	692	231	I/T	aTa/aCa	-	-	1	-	EntrezGene	-	-	-	-	-	-	-
.	NC_045512v2:22254-22254	G	missense_variant	MODERATE	S	ENSSASG00005000004	Transcript	ENSSAST00005000004.1	protein_coding	1/1	-	-	-	692	692	231	I/R	aTa/aGa	-	-	1	-	EntrezGene	-	-	-	-	-	-	-
.	NC_045512v2:22255-22255	C	synonymous_variant	LOW	S	ENSSASG00005000004	Transcript	ENSSAST00005000004.1	protein_coding	1/1	-	-	-	693	693	231	I	atA/atC	-	-	1	-	EntrezGene	-	-	-	-	-	-	-
.	NC_045512v2:22255-22255	G	missense_variant	MODERATE	S	ENSSASG00005000004	Transcript	ENSSAST00005000004.1	protein_coding	1/1	-	-	-	693	693	231	I/M	atA/atG	-	-	1	-	EntrezGene	-	-	-	-	-	-	-
.	NC_045512v2:22255-22255	T	synonymous_variant	LOW	S	ENSSASG00005000004	Transcript	ENSSAST00005000004.1	protein_coding	1/1	-	-	-	693	693	231	I	atA/atT	-	-	1	-	EntrezGene	-	-	-	-	-	-	-
.	NC_045512v2:22256-22256	A	missense_variant	MODERATE	S	ENSSASG00005000004	Transcript	ENSSAST00005000004.1	protein_coding	1/1	-	-	-	694	694	232	G/S	Ggt/Agt	-	-	1	-	EntrezGene	-	-	-	-	-	-	-
.	NC_045512v2:22256-22256	C	missense_variant	MODERATE	S	ENSSASG00005000004	Transcript	ENSSAST00005000004.1	protein_coding	1/1	-	-	-	694	694	232	G/R	Ggt/Cgt	-	-	1	-	EntrezGene	-	-	-	-	-	-	-
.	NC_045512v2:22256-22256	T	missense_variant	MODERATE	S	ENSSASG00005000004	Transcript	ENSSAST00005000004.1	protein_coding	1/1	-	-	-	694	694	232	G/C	Ggt/Tgt	-	-	1	-	EntrezGene	-	-	-	-	-	-	-
.	NC_045512v2:22257-22257	A	missense_variant	MODERATE	S	ENSSASG00005000004	Transcript	ENSSAST00005000004.1	protein_coding	1/1	-	-	-	695	695	232	G/D	gGt/gAt	-	-	1	-	EntrezGene	-	-	-	-	-	-	-
.	NC_045512v2:22257-22257	C	missense_variant	MODERATE	S	ENSSASG00005000004	Transcript	ENSSAST00005000004.1	protein_coding	1/1	-	-	-	695	695	232	G/A	gGt/gCt	-	-	1	-	EntrezGene	-	-	-	-	-	-	-
.	NC_045512v2:22257-22257	T	missense_variant	MODERATE	S	ENSSASG00005000004	Transcript	ENSSAST00005000004.1	protein_coding	1/1	-	-	-	695	695	232	G/V	gGt/gTt	MN908947.3:22257:G:T	-	1	-	EntrezGene	-	-	-	-	-	-	-
.	NC_045512v2:22258-22258	A	synonymous_variant	LOW	S	ENSSASG00005000004	Transcript	ENSSAST00005000004.1	protein_coding	1/1	-	-	-	696	696	232	G	ggT/ggA	-	-	1	-	EntrezGene	-	-	-	-	-	-	-
.	NC_045512v2:22258-22258	C	synonymous_variant	LOW	S	ENSSASG00005000004	Transcript	ENSSAST00005000004.1	protein_coding	1/1	-	-	-	696	696	232	G	ggT/ggC	-	-	1	-	EntrezGene	-	-	-	-	-	-	-
.	NC_045512v2:22259-22259	C	missense_variant	MODERATE	S	ENSSASG00005000004	Transcript	ENSSAST00005000004.1	protein_coding	1/1	-	-	-	697	697	233	I/L	Att/Ctt	-	-	1	-	EntrezGene	-	-	-	-	-	-	-
.	NC_045512v2:22259-22259	G	missense_variant	MODERATE	S	ENSSASG00005000004	Transcript	ENSSAST00005000004.1	protein_coding	1/1	-	-	-	697	697	233	I/V	Att/Gtt	-	-	1	-	EntrezGene	-	-	-	-	-	-	-
.	NC_045512v2:22260-22260	C	missense_variant	MODERATE	S	ENSSASG00005000004	Transcript	ENSSAST00005000004.1	protein_coding	1/1	-	-	-	698	698	233	I/T	aTt/aCt	-	-	1	-	EntrezGene	-	-	-	-	-	-	-
.	NC_045512v2:22260-22260	G	missense_variant	MODERATE	S	ENSSASG00005000004	Transcript	ENSSAST00005000004.1	protein_coding	1/1	-	-	-	698	698	233	I/S	aTt/aGt	-	-	1	-	EntrezGene	-	-	-	-	-	-	-
.	NC_045512v2:22261-22261	A	synonymous_variant	LOW	S	ENSSASG00005000004	Transcript	ENSSAST00005000004.1	protein_coding	1/1	-	-	-	699	699	233	I	atT/atA	-	-	1	-	EntrezGene	-	-	-	-	-	-	-
.	NC_045512v2:22261-22261	C	synonymous_variant	LOW	S	ENSSASG00005000004	Transcript	ENSSAST00005000004.1	protein_coding	1/1	-	-	-	699	699	233	I	atT/atC	-	-	1	-	EntrezGene	-	-	-	-	-	-	-
.	NC_045512v2:22261-22261	G	missense_variant	MODERATE	S	ENSSASG00005000004	Transcript	ENSSAST00005000004.1	protein_coding	1/1	-	-	-	699	699	233	I/M	atT/atG	-	-	1	-	EntrezGene	-	-	-	-	-	-	-
.	NC_045512v2:22262-22262	C	missense_variant	MODERATE	S	ENSSASG00005000004	Transcript	ENSSAST00005000004.1	protein_coding	1/1	-	-	-	700	700	234	N/H	Aac/Cac	-	-	1	-	EntrezGene	-	-	-	-	-	-	-
.	NC_045512v2:22262-22262	G	missense_variant	MODERATE	S	ENSSASG00005000004	Transcript	ENSSAST00005000004.1	protein_coding	1/1	-	-	-	700	700	234	N/D	Aac/Gac	-	-	1	-	EntrezGene	-	-	-	-	-	-	-
.	NC_045512v2:22262-22262	T	missense_variant	MODERATE	S	ENSSASG00005000004	Transcript	ENSSAST00005000004.1	protein_coding	1/1	-	-	-	700	700	234	N/Y	Aac/Tac	-	-	1	-	EntrezGene	-	-	-	-	-	-	-
.	NC_045512v2:22263-22263	C	missense_variant	MODERATE	S	ENSSASG00005000004	Transcript	ENSSAST00005000004.1	protein_coding	1/1	-	-	-	701	701	234	N/T	aAc/aCc	-	-	1	-	EntrezGene	-	-	-	-	-	-	-
.	NC_045512v2:22263-22263	G	missense_variant	MODERATE	S	ENSSASG00005000004	Transcript	ENSSAST00005000004.1	protein_coding	1/1	-	-	-	701	701	234	N/S	aAc/aGc	-	-	1	-	EntrezGene	-	-	-	-	-	-	-
.	NC_045512v2:22264-22264	A	missense_variant	MODERATE	S	ENSSASG00005000004	Transcript	ENSSAST00005000004.1	protein_coding	1/1	-	-	-	702	702	234	N/K	aaC/aaA	-	-	1	-	EntrezGene	-	-	-	-	-	-	-
.	NC_045512v2:22264-22264	G	missense_variant	MODERATE	S	ENSSASG00005000004	Transcript	ENSSAST00005000004.1	protein_coding	1/1	-	-	-	702	702	234	N/K	aaC/aaG	-	-	1	-	EntrezGene	-	-	-	-	-	-	-
.	NC_045512v2:22264-22264	T	synonymous_variant	LOW	S	ENSSASG00005000004	Transcript	ENSSAST00005000004.1	protein_coding	1/1	-	-	-	702	702	234	N	aaC/aaT	MN908947.3:22264:C:T	-	1	-	EntrezGene	-	-	-	-	-	-	-
.	NC_045512v2:22265-22265	C	missense_variant	MODERATE	S	ENSSASG00005000004	Transcript	ENSSAST00005000004.1	protein_coding	1/1	-	-	-	703	703	235	I/L	Atc/Ctc	-	-	1	-	EntrezGene	-	-	-	-	-	-	-
.	NC_045512v2:22265-22265	G	missense_variant	MODERATE	S	ENSSASG00005000004	Transcript	ENSSAST00005000004.1	protein_coding	1/1	-	-	-	703	703	235	I/V	Atc/Gtc	-	-	1	-	EntrezGene	-	-	-	-	-	-	-
.	NC_045512v2:22265-22265	T	missense_variant	MODERATE	S	ENSSASG00005000004	Transcript	ENSSAST00005000004.1	protein_coding	1/1	-	-	-	703	703	235	I/F	Atc/Ttc	-	-	1	-	EntrezGene	-	-	-	-	-	-	-
.	NC_045512v2:22266-22266	A	missense_variant	MODERATE	S	ENSSASG00005000004	Transcript	ENSSAST00005000004.1	protein_coding	1/1	-	-	-	704	704	235	I/N	aTc/aAc	-	-	1	-	EntrezGene	-	-	-	-	-	-	-
.	NC_045512v2:22266-22266	C	missense_variant	MODERATE	S	ENSSASG00005000004	Transcript	ENSSAST00005000004.1	protein_coding	1/1	-	-	-	704	704	235	I/T	aTc/aCc	-	-	1	-	EntrezGene	-	-	-	-	-	-	-
.	NC_045512v2:22266-22266	G	missense_variant	MODERATE	S	ENSSASG00005000004	Transcript	ENSSAST00005000004.1	protein_coding	1/1	-	-	-	704	704	235	I/S	aTc/aGc	-	-	1	-	EntrezGene	-	-	-	-	-	-	-
.	NC_045512v2:22267-22267	A	synonymous_variant	LOW	S	ENSSASG00005000004	Transcript	ENSSAST00005000004.1	protein_coding	1/1	-	-	-	705	705	235	I	atC/atA	-	-	1	-	EntrezGene	-	-	-	-	-	-	-
.	NC_045512v2:22267-22267	T	synonymous_variant	LOW	S	ENSSASG00005000004	Transcript	ENSSAST00005000004.1	protein_coding	1/1	-	-	-	705	705	235	I	atC/atT	-	-	1	-	EntrezGene	-	-	-	-	-	-	-
.	NC_045512v2:22268-22268	T	missense_variant	MODERATE	S	ENSSASG00005000004	Transcript	ENSSAST00005000004.1	protein_coding	1/1	-	-	-	706	706	236	T/S	Act/Tct	-	-	1	-	EntrezGene	-	-	-	-	-	-	-
.	NC_045512v2:22269-22269	A	missense_variant	MODERATE	S	ENSSASG00005000004	Transcript	ENSSAST00005000004.1	protein_coding	1/1	-	-	-	707	707	236	T/N	aCt/aAt	-	-	1	-	EntrezGene	-	-	-	-	-	-	-
.	NC_045512v2:22269-22269	G	missense_variant	MODERATE	S	ENSSASG00005000004	Transcript	ENSSAST00005000004.1	protein_coding	1/1	-	-	-	707	707	236	T/S	aCt/aGt	-	-	1	-	EntrezGene	-	-	-	-	-	-	-
.	NC_045512v2:22269-22269	T	missense_variant	MODERATE	S	ENSSASG00005000004	Transcript	ENSSAST00005000004.1	protein_coding	1/1	-	-	-	707	707	236	T/I	aCt/aTt	MN908947.3:22269:C:T	-	1	-	EntrezGene	-	-	-	-	-	-	-
.	NC_045512v2:22270-22270	A	synonymous_variant	LOW	S	ENSSASG00005000004	Transcript	ENSSAST00005000004.1	protein_coding	1/1	-	-	-	708	708	236	T	acT/acA	-	-	1	-	EntrezGene	-	-	-	-	-	-	-
.	NC_045512v2:22270-22270	C	synonymous_variant	LOW	S	ENSSASG00005000004	Transcript	ENSSAST00005000004.1	protein_coding	1/1	-	-	-	708	708	236	T	acT/acC	-	-	1	-	EntrezGene	-	-	-	-	-	-	-
.	NC_045512v2:22270-22270	G	synonymous_variant	LOW	S	ENSSASG00005000004	Transcript	ENSSAST00005000004.1	protein_coding	1/1	-	-	-	708	708	236	T	acT/acG	-	-	1	-	EntrezGene	-	-	-	-	-	-	-
.	NC_045512v2:22271-22271	C	synonymous_variant	LOW	S	ENSSASG00005000004	Transcript	ENSSAST00005000004.1	protein_coding	1/1	-	-	-	709	709	237	R	Agg/Cgg	-	-	1	-	EntrezGene	-	-	-	-	-	-	-
.	NC_045512v2:22271-22271	G	missense_variant	MODERATE	S	ENSSASG00005000004	Transcript	ENSSAST00005000004.1	protein_coding	1/1	-	-	-	709	709	237	R/G	Agg/Ggg	-	-	1	-	EntrezGene	-	-	-	-	-	-	-
.	NC_045512v2:22271-22271	T	missense_variant	MODERATE	S	ENSSASG00005000004	Transcript	ENSSAST00005000004.1	protein_coding	1/1	-	-	-	709	709	237	R/W	Agg/Tgg	-	-	1	-	EntrezGene	-	-	-	-	-	-	-
.	NC_045512v2:22272-22272	A	missense_variant	MODERATE	S	ENSSASG00005000004	Transcript	ENSSAST00005000004.1	protein_coding	1/1	-	-	-	710	710	237	R/K	aGg/aAg	-	-	1	-	EntrezGene	-	-	-	-	-	-	-
.	NC_045512v2:22272-22272	T	missense_variant	MODERATE	S	ENSSASG00005000004	Transcript	ENSSAST00005000004.1	protein_coding	1/1	-	-	-	710	710	237	R/M	aGg/aTg	-	-	1	-	EntrezGene	-	-	-	-	-	-	-
.	NC_045512v2:22273-22273	A	synonymous_variant	LOW	S	ENSSASG00005000004	Transcript	ENSSAST00005000004.1	protein_coding	1/1	-	-	-	711	711	237	R	agG/agA	-	-	1	-	EntrezGene	-	-	-	-	-	-	-
.	NC_045512v2:22273-22273	C	missense_variant	MODERATE	S	ENSSASG00005000004	Transcript	ENSSAST00005000004.1	protein_coding	1/1	-	-	-	711	711	237	R/S	agG/agC	-	-	1	-	EntrezGene	-	-	-	-	-	-	-
.	NC_045512v2:22273-22273	T	missense_variant	MODERATE	S	ENSSASG00005000004	Transcript	ENSSAST00005000004.1	protein_coding	1/1	-	-	-	711	711	237	R/S	agG/agT	-	-	1	-	EntrezGene	-	-	-	-	-	-	-
.	NC_045512v2:22274-22274	C	missense_variant	MODERATE	S	ENSSASG00005000004	Transcript	ENSSAST00005000004.1	protein_coding	1/1	-	-	-	712	712	238	F/L	Ttt/Ctt	-	-	1	-	EntrezGene	-	-	-	-	-	-	-
.	NC_045512v2:22275-22275	G	missense_variant	MODERATE	S	ENSSASG00005000004	Transcript	ENSSAST00005000004.1	protein_coding	1/1	-	-	-	713	713	238	F/C	tTt/tGt	-	-	1	-	EntrezGene	-	-	-	-	-	-	-
.	NC_045512v2:22276-22276	A	missense_variant	MODERATE	S	ENSSASG00005000004	Transcript	ENSSAST00005000004.1	protein_coding	1/1	-	-	-	714	714	238	F/L	ttT/ttA	-	-	1	-	EntrezGene	-	-	-	-	-	-	-
.	NC_045512v2:22276-22276	C	synonymous_variant	LOW	S	ENSSASG00005000004	Transcript	ENSSAST00005000004.1	protein_coding	1/1	-	-	-	714	714	238	F	ttT/ttC	-	-	1	-	EntrezGene	-	-	-	-	-	-	-
.	NC_045512v2:22277-22277	A	missense_variant	MODERATE	S	ENSSASG00005000004	Transcript	ENSSAST00005000004.1	protein_coding	1/1	-	-	-	715	715	239	Q/K	Caa/Aaa	MN908947.3:22277:C:A	-	1	-	EntrezGene	-	-	-	-	-	-	-
.	NC_045512v2:22277-22277	G	missense_variant	MODERATE	S	ENSSASG00005000004	Transcript	ENSSAST00005000004.1	protein_coding	1/1	-	-	-	715	715	239	Q/E	Caa/Gaa	-	-	1	-	EntrezGene	-	-	-	-	-	-	-
.	NC_045512v2:22277-22277	T	stop_gained	HIGH	S	ENSSASG00005000004	Transcript	ENSSAST00005000004.1	protein_coding	1/1	-	-	-	715	715	239	Q/*	Caa/Taa	-	-	1	-	EntrezGene	-	-	-	-	-	-	-
.	NC_045512v2:22278-22278	G	missense_variant	MODERATE	S	ENSSASG00005000004	Transcript	ENSSAST00005000004.1	protein_coding	1/1	-	-	-	716	716	239	Q/R	cAa/cGa	-	-	1	-	EntrezGene	-	-	-	-	-	-	-
.	NC_045512v2:22278-22278	T	missense_variant	MODERATE	S	ENSSASG00005000004	Transcript	ENSSAST00005000004.1	protein_coding	1/1	-	-	-	716	716	239	Q/L	cAa/cTa	-	-	1	-	EntrezGene	-	-	-	-	-	-	-
.	NC_045512v2:22279-22279	C	missense_variant	MODERATE	S	ENSSASG00005000004	Transcript	ENSSAST00005000004.1	protein_coding	1/1	-	-	-	717	717	239	Q/H	caA/caC	-	-	1	-	EntrezGene	-	-	-	-	-	-	-
.	NC_045512v2:22279-22279	G	synonymous_variant	LOW	S	ENSSASG00005000004	Transcript	ENSSAST00005000004.1	protein_coding	1/1	-	-	-	717	717	239	Q	caA/caG	-	-	1	-	EntrezGene	-	-	-	-	-	-	-
.	NC_045512v2:22279-22279	T	missense_variant	MODERATE	S	ENSSASG00005000004	Transcript	ENSSAST00005000004.1	protein_coding	1/1	-	-	-	717	717	239	Q/H	caA/caT	-	-	1	-	EntrezGene	-	-	-	-	-	-	-
.	NC_045512v2:22280-22280	C	missense_variant	MODERATE	S	ENSSASG00005000004	Transcript	ENSSAST00005000004.1	protein_coding	1/1	-	-	-	718	718	240	T/P	Act/Cct	-	-	1	-	EntrezGene	-	-	-	-	-	-	-
.	NC_045512v2:22280-22280	G	missense_variant	MODERATE	S	ENSSASG00005000004	Transcript	ENSSAST00005000004.1	protein_coding	1/1	-	-	-	718	718	240	T/A	Act/Gct	-	-	1	-	EntrezGene	-	-	-	-	-	-	-
.	NC_045512v2:22280-22280	T	missense_variant	MODERATE	S	ENSSASG00005000004	Transcript	ENSSAST00005000004.1	protein_coding	1/1	-	-	-	718	718	240	T/S	Act/Tct	-	-	1	-	EntrezGene	-	-	-	-	-	-	-
.	NC_045512v2:22281-22281	A	missense_variant	MODERATE	S	ENSSASG00005000004	Transcript	ENSSAST00005000004.1	protein_coding	1/1	-	-	-	719	719	240	T/N	aCt/aAt	-	-	1	-	EntrezGene	-	-	-	-	-	-	-
.	NC_045512v2:22281-22281	G	missense_variant	MODERATE	S	ENSSASG00005000004	Transcript	ENSSAST00005000004.1	protein_coding	1/1	-	-	-	719	719	240	T/S	aCt/aGt	-	-	1	-	EntrezGene	-	-	-	-	-	-	-
.	NC_045512v2:22281-22281	T	missense_variant	MODERATE	S	ENSSASG00005000004	Transcript	ENSSAST00005000004.1	protein_coding	1/1	-	-	-	719	719	240	T/I	aCt/aTt	-	-	1	-	EntrezGene	-	-	-	-	-	-	-
.	NC_045512v2:22282-22282	A	synonymous_variant	LOW	S	ENSSASG00005000004	Transcript	ENSSAST00005000004.1	protein_coding	1/1	-	-	-	720	720	240	T	acT/acA	-	-	1	-	EntrezGene	-	-	-	-	-	-	-
.	NC_045512v2:22282-22282	C	synonymous_variant	LOW	S	ENSSASG00005000004	Transcript	ENSSAST00005000004.1	protein_coding	1/1	-	-	-	720	720	240	T	acT/acC	-	-	1	-	EntrezGene	-	-	-	-	-	-	-
.	NC_045512v2:22282-22282	G	synonymous_variant	LOW	S	ENSSASG00005000004	Transcript	ENSSAST00005000004.1	protein_coding	1/1	-	-	-	720	720	240	T	acT/acG	-	-	1	-	EntrezGene	-	-	-	-	-	-	-
.	NC_045512v2:22283-22283	A	missense_variant	MODERATE	S	ENSSASG00005000004	Transcript	ENSSAST00005000004.1	protein_coding	1/1	-	-	-	721	721	241	L/I	Tta/Ata	-	-	1	-	EntrezGene	-	-	-	-	-	-	-
.	NC_045512v2:22283-22283	C	synonymous_variant	LOW	S	ENSSASG00005000004	Transcript	ENSSAST00005000004.1	protein_coding	1/1	-	-	-	721	721	241	L	Tta/Cta	-	-	1	-	EntrezGene	-	-	-	-	-	-	-
.	NC_045512v2:22283-22283	G	missense_variant	MODERATE	S	ENSSASG00005000004	Transcript	ENSSAST00005000004.1	protein_coding	1/1	-	-	-	721	721	241	L/V	Tta/Gta	-	-	1	-	EntrezGene	-	-	-	-	-	-	-
.	NC_045512v2:22284-22284	C	missense_variant	MODERATE	S	ENSSASG00005000004	Transcript	ENSSAST00005000004.1	protein_coding	1/1	-	-	-	722	722	241	L/S	tTa/tCa	-	-	1	-	EntrezGene	-	-	-	-	-	-	-
.	NC_045512v2:22285-22285	G	synonymous_variant	LOW	S	ENSSASG00005000004	Transcript	ENSSAST00005000004.1	protein_coding	1/1	-	-	-	723	723	241	L	ttA/ttG	-	-	1	-	EntrezGene	-	-	-	-	-	-	-
.	NC_045512v2:22285-22285	T	missense_variant	MODERATE	S	ENSSASG00005000004	Transcript	ENSSAST00005000004.1	protein_coding	1/1	-	-	-	723	723	241	L/F	ttA/ttT	-	-	1	-	EntrezGene	-	-	-	-	-	-	-
.	NC_045512v2:22286-22286	A	missense_variant	MODERATE	S	ENSSASG00005000004	Transcript	ENSSAST00005000004.1	protein_coding	1/1	-	-	-	724	724	242	L/I	Ctt/Att	-	-	1	-	EntrezGene	-	-	-	-	-	-	-
.	NC_045512v2:22286-22286	G	missense_variant	MODERATE	S	ENSSASG00005000004	Transcript	ENSSAST00005000004.1	protein_coding	1/1	-	-	-	724	724	242	L/V	Ctt/Gtt	-	-	1	-	EntrezGene	-	-	-	-	-	-	-
.	NC_045512v2:22286-22286	T	missense_variant	MODERATE	S	ENSSASG00005000004	Transcript	ENSSAST00005000004.1	protein_coding	1/1	-	-	-	724	724	242	L/F	Ctt/Ttt	MN908947.3:22286:C:T	-	1	-	EntrezGene	-	-	-	-	-	-	-
.	NC_045512v2:22287-22287	A	missense_variant	MODERATE	S	ENSSASG00005000004	Transcript	ENSSAST00005000004.1	protein_coding	1/1	-	-	-	725	725	242	L/H	cTt/cAt	-	-	1	-	EntrezGene	-	-	-	-	-	-	-
.	NC_045512v2:22287-22287	C	missense_variant	MODERATE	S	ENSSASG00005000004	Transcript	ENSSAST00005000004.1	protein_coding	1/1	-	-	-	725	725	242	L/P	cTt/cCt	-	-	1	-	EntrezGene	-	-	-	-	-	-	-
.	NC_045512v2:22287-22287	G	missense_variant	MODERATE	S	ENSSASG00005000004	Transcript	ENSSAST00005000004.1	protein_coding	1/1	-	-	-	725	725	242	L/R	cTt/cGt	-	-	1	-	EntrezGene	-	-	-	-	-	-	-
.	NC_045512v2:22288-22288	A	synonymous_variant	LOW	S	ENSSASG00005000004	Transcript	ENSSAST00005000004.1	protein_coding	1/1	-	-	-	726	726	242	L	ctT/ctA	-	-	1	-	EntrezGene	-	-	-	-	-	-	-
.	NC_045512v2:22288-22288	C	synonymous_variant	LOW	S	ENSSASG00005000004	Transcript	ENSSAST00005000004.1	protein_coding	1/1	-	-	-	726	726	242	L	ctT/ctC	MN908947.3:22288:T:C	-	1	-	EntrezGene	-	-	-	-	-	-	-
.	NC_045512v2:22288-22288	G	synonymous_variant	LOW	S	ENSSASG00005000004	Transcript	ENSSAST00005000004.1	protein_coding	1/1	-	-	-	726	726	242	L	ctT/ctG	-	-	1	-	EntrezGene	-	-	-	-	-	-	-
.	NC_045512v2:22289-22289	A	missense_variant	MODERATE	S	ENSSASG00005000004	Transcript	ENSSAST00005000004.1	protein_coding	1/1	-	-	-	727	727	243	A/T	Gct/Act	-	-	1	-	EntrezGene	-	-	-	-	-	-	-
.	NC_045512v2:22289-22289	C	missense_variant	MODERATE	S	ENSSASG00005000004	Transcript	ENSSAST00005000004.1	protein_coding	1/1	-	-	-	727	727	243	A/P	Gct/Cct	-	-	1	-	EntrezGene	-	-	-	-	-	-	-
.	NC_045512v2:22289-22289	T	missense_variant	MODERATE	S	ENSSASG00005000004	Transcript	ENSSAST00005000004.1	protein_coding	1/1	-	-	-	727	727	243	A/S	Gct/Tct	-	-	1	-	EntrezGene	-	-	-	-	-	-	-
.	NC_045512v2:22290-22290	A	missense_variant	MODERATE	S	ENSSASG00005000004	Transcript	ENSSAST00005000004.1	protein_coding	1/1	-	-	-	728	728	243	A/D	gCt/gAt	-	-	1	-	EntrezGene	-	-	-	-	-	-	-
.	NC_045512v2:22290-22290	G	missense_variant	MODERATE	S	ENSSASG00005000004	Transcript	ENSSAST00005000004.1	protein_coding	1/1	-	-	-	728	728	243	A/G	gCt/gGt	-	-	1	-	EntrezGene	-	-	-	-	-	-	-
.	NC_045512v2:22290-22290	T	missense_variant	MODERATE	S	ENSSASG00005000004	Transcript	ENSSAST00005000004.1	protein_coding	1/1	-	-	-	728	728	243	A/V	gCt/gTt	-	-	1	-	EntrezGene	-	-	-	-	-	-	-
.	NC_045512v2:22291-22291	A	synonymous_variant	LOW	S	ENSSASG00005000004	Transcript	ENSSAST00005000004.1	protein_coding	1/1	-	-	-	729	729	243	A	gcT/gcA	-	-	1	-	EntrezGene	-	-	-	-	-	-	-
.	NC_045512v2:22291-22291	C	synonymous_variant	LOW	S	ENSSASG00005000004	Transcript	ENSSAST00005000004.1	protein_coding	1/1	-	-	-	729	729	243	A	gcT/gcC	-	-	1	-	EntrezGene	-	-	-	-	-	-	-
.	NC_045512v2:22291-22291	G	synonymous_variant	LOW	S	ENSSASG00005000004	Transcript	ENSSAST00005000004.1	protein_coding	1/1	-	-	-	729	729	243	A	gcT/gcG	-	-	1	-	EntrezGene	-	-	-	-	-	-	-
.	NC_045512v2:22292-22292	C	synonymous_variant	LOW	S	ENSSASG00005000004	Transcript	ENSSAST00005000004.1	protein_coding	1/1	-	-	-	730	730	244	L	Tta/Cta	-	-	1	-	EntrezGene	-	-	-	-	-	-	-
.	NC_045512v2:22292-22292	G	missense_variant	MODERATE	S	ENSSASG00005000004	Transcript	ENSSAST00005000004.1	protein_coding	1/1	-	-	-	730	730	244	L/V	Tta/Gta	MN908947.3:22292:T:G	-	1	-	EntrezGene	-	-	-	-	-	-	-
.	NC_045512v2:22293-22293	C	missense_variant	MODERATE	S	ENSSASG00005000004	Transcript	ENSSAST00005000004.1	protein_coding	1/1	-	-	-	731	731	244	L/S	tTa/tCa	-	-	1	-	EntrezGene	-	-	-	-	-	-	-
.	NC_045512v2:22294-22294	C	missense_variant	MODERATE	S	ENSSASG00005000004	Transcript	ENSSAST00005000004.1	protein_coding	1/1	-	-	-	732	732	244	L/F	ttA/ttC	-	-	1	-	EntrezGene	-	-	-	-	-	-	-
.	NC_045512v2:22294-22294	G	synonymous_variant	LOW	S	ENSSASG00005000004	Transcript	ENSSAST00005000004.1	protein_coding	1/1	-	-	-	732	732	244	L	ttA/ttG	-	-	1	-	EntrezGene	-	-	-	-	-	-	-
.	NC_045512v2:22294-22294	T	missense_variant	MODERATE	S	ENSSASG00005000004	Transcript	ENSSAST00005000004.1	protein_coding	1/1	-	-	-	732	732	244	L/F	ttA/ttT	-	-	1	-	EntrezGene	-	-	-	-	-	-	-
.	NC_045512v2:22295-22295	A	missense_variant	MODERATE	S	ENSSASG00005000004	Transcript	ENSSAST00005000004.1	protein_coding	1/1	-	-	-	733	733	245	H/N	Cat/Aat	-	-	1	-	EntrezGene	-	-	-	-	-	-	-
.	NC_045512v2:22295-22295	G	missense_variant	MODERATE	S	ENSSASG00005000004	Transcript	ENSSAST00005000004.1	protein_coding	1/1	-	-	-	733	733	245	H/D	Cat/Gat	-	-	1	-	EntrezGene	-	-	-	-	-	-	-
.	NC_045512v2:22295-22295	T	missense_variant	MODERATE	S	ENSSASG00005000004	Transcript	ENSSAST00005000004.1	protein_coding	1/1	-	-	-	733	733	245	H/Y	Cat/Tat	MN908947.3:22295:C:T	-	1	-	EntrezGene	-	-	-	-	-	-	-
.	NC_045512v2:22296-22296	C	missense_variant	MODERATE	S	ENSSASG00005000004	Transcript	ENSSAST00005000004.1	protein_coding	1/1	-	-	-	734	734	245	H/P	cAt/cCt	MN908947.3:22296:A:C	-	1	-	EntrezGene	-	-	-	-	-	-	-
.	NC_045512v2:22296-22296	G	missense_variant	MODERATE	S	ENSSASG00005000004	Transcript	ENSSAST00005000004.1	protein_coding	1/1	-	-	-	734	734	245	H/R	cAt/cGt	-	-	1	-	EntrezGene	-	-	-	-	-	-	-
.	NC_045512v2:22296-22296	T	missense_variant	MODERATE	S	ENSSASG00005000004	Transcript	ENSSAST00005000004.1	protein_coding	1/1	-	-	-	734	734	245	H/L	cAt/cTt	-	-	1	-	EntrezGene	-	-	-	-	-	-	-
.	NC_045512v2:22297-22297	A	missense_variant	MODERATE	S	ENSSASG00005000004	Transcript	ENSSAST00005000004.1	protein_coding	1/1	-	-	-	735	735	245	H/Q	caT/caA	-	-	1	-	EntrezGene	-	-	-	-	-	-	-
.	NC_045512v2:22297-22297	C	synonymous_variant	LOW	S	ENSSASG00005000004	Transcript	ENSSAST00005000004.1	protein_coding	1/1	-	-	-	735	735	245	H	caT/caC	-	-	1	-	EntrezGene	-	-	-	-	-	-	-
.	NC_045512v2:22297-22297	G	missense_variant	MODERATE	S	ENSSASG00005000004	Transcript	ENSSAST00005000004.1	protein_coding	1/1	-	-	-	735	735	245	H/Q	caT/caG	-	-	1	-	EntrezGene	-	-	-	-	-	-	-
.	NC_045512v2:22298-22298	C	synonymous_variant	LOW	S	ENSSASG00005000004	Transcript	ENSSAST00005000004.1	protein_coding	1/1	-	-	-	736	736	246	R	Aga/Cga	-	-	1	-	EntrezGene	-	-	-	-	-	-	-
.	NC_045512v2:22298-22298	G	missense_variant	MODERATE	S	ENSSASG00005000004	Transcript	ENSSAST00005000004.1	protein_coding	1/1	-	-	-	736	736	246	R/G	Aga/Gga	-	-	1	-	EntrezGene	-	-	-	-	-	-	-
.	NC_045512v2:22298-22298	T	stop_gained	HIGH	S	ENSSASG00005000004	Transcript	ENSSAST00005000004.1	protein_coding	1/1	-	-	-	736	736	246	R/*	Aga/Tga	-	-	1	-	EntrezGene	-	-	-	-	-	-	-
.	NC_045512v2:22299-22299	A	missense_variant	MODERATE	S	ENSSASG00005000004	Transcript	ENSSAST00005000004.1	protein_coding	1/1	-	-	-	737	737	246	R/K	aGa/aAa	-	-	1	-	EntrezGene	-	-	-	-	-	-	-
.	NC_045512v2:22299-22299	C	missense_variant	MODERATE	S	ENSSASG00005000004	Transcript	ENSSAST00005000004.1	protein_coding	1/1	-	-	-	737	737	246	R/T	aGa/aCa	-	-	1	-	EntrezGene	-	-	-	-	-	-	-
.	NC_045512v2:22299-22299	T	missense_variant	MODERATE	S	ENSSASG00005000004	Transcript	ENSSAST00005000004.1	protein_coding	1/1	-	-	-	737	737	246	R/I	aGa/aTa	-	-	1	-	EntrezGene	-	-	-	-	-	-	-
.	NC_045512v2:22300-22300	C	missense_variant	MODERATE	S	ENSSASG00005000004	Transcript	ENSSAST00005000004.1	protein_coding	1/1	-	-	-	738	738	246	R/S	agA/agC	-	-	1	-	EntrezGene	-	-	-	-	-	-	-
.	NC_045512v2:22300-22300	G	synonymous_variant	LOW	S	ENSSASG00005000004	Transcript	ENSSAST00005000004.1	protein_coding	1/1	-	-	-	738	738	246	R	agA/agG	-	-	1	-	EntrezGene	-	-	-	-	-	-	-
.	NC_045512v2:22300-22300	T	missense_variant	MODERATE	S	ENSSASG00005000004	Transcript	ENSSAST00005000004.1	protein_coding	1/1	-	-	-	738	738	246	R/S	agA/agT	-	-	1	-	EntrezGene	-	-	-	-	-	-	-
.	NC_045512v2:22301-22301	C	missense_variant	MODERATE	S	ENSSASG00005000004	Transcript	ENSSAST00005000004.1	protein_coding	1/1	-	-	-	739	739	247	S/R	Agt/Cgt	-	-	1	-	EntrezGene	-	-	-	-	-	-	-
.	NC_045512v2:22301-22301	G	missense_variant	MODERATE	S	ENSSASG00005000004	Transcript	ENSSAST00005000004.1	protein_coding	1/1	-	-	-	739	739	247	S/G	Agt/Ggt	-	-	1	-	EntrezGene	-	-	-	-	-	-	-
.	NC_045512v2:22301-22301	T	missense_variant	MODERATE	S	ENSSASG00005000004	Transcript	ENSSAST00005000004.1	protein_coding	1/1	-	-	-	739	739	247	S/C	Agt/Tgt	-	-	1	-	EntrezGene	-	-	-	-	-	-	-
.	NC_045512v2:22302-22302	A	missense_variant	MODERATE	S	ENSSASG00005000004	Transcript	ENSSAST00005000004.1	protein_coding	1/1	-	-	-	740	740	247	S/N	aGt/aAt	-	-	1	-	EntrezGene	-	-	-	-	-	-	-
.	NC_045512v2:22302-22302	C	missense_variant	MODERATE	S	ENSSASG00005000004	Transcript	ENSSAST00005000004.1	protein_coding	1/1	-	-	-	740	740	247	S/T	aGt/aCt	-	-	1	-	EntrezGene	-	-	-	-	-	-	-
.	NC_045512v2:22302-22302	T	missense_variant	MODERATE	S	ENSSASG00005000004	Transcript	ENSSAST00005000004.1	protein_coding	1/1	-	-	-	740	740	247	S/I	aGt/aTt	-	-	1	-	EntrezGene	-	-	-	-	-	-	-
.	NC_045512v2:22303-22303	C	synonymous_variant	LOW	S	ENSSASG00005000004	Transcript	ENSSAST00005000004.1	protein_coding	1/1	-	-	-	741	741	247	S	agT/agC	-	-	1	-	EntrezGene	-	-	-	-	-	-	-
.	NC_045512v2:22303-22303	G	missense_variant	MODERATE	S	ENSSASG00005000004	Transcript	ENSSAST00005000004.1	protein_coding	1/1	-	-	-	741	741	247	S/R	agT/agG	MN908947.3:22303:T:G	-	1	-	EntrezGene	-	-	-	-	-	-	-
.	NC_045512v2:22304-22304	A	missense_variant	MODERATE	S	ENSSASG00005000004	Transcript	ENSSAST00005000004.1	protein_coding	1/1	-	-	-	742	742	248	Y/N	Tat/Aat	-	-	1	-	EntrezGene	-	-	-	-	-	-	-
.	NC_045512v2:22304-22304	C	missense_variant	MODERATE	S	ENSSASG00005000004	Transcript	ENSSAST00005000004.1	protein_coding	1/1	-	-	-	742	742	248	Y/H	Tat/Cat	-	-	1	-	EntrezGene	-	-	-	-	-	-	-
.	NC_045512v2:22305-22305	C	missense_variant	MODERATE	S	ENSSASG00005000004	Transcript	ENSSAST00005000004.1	protein_coding	1/1	-	-	-	743	743	248	Y/S	tAt/tCt	-	-	1	-	EntrezGene	-	-	-	-	-	-	-
.	NC_045512v2:22305-22305	G	missense_variant	MODERATE	S	ENSSASG00005000004	Transcript	ENSSAST00005000004.1	protein_coding	1/1	-	-	-	743	743	248	Y/C	tAt/tGt	-	-	1	-	EntrezGene	-	-	-	-	-	-	-
.	NC_045512v2:22305-22305	T	missense_variant	MODERATE	S	ENSSASG00005000004	Transcript	ENSSAST00005000004.1	protein_coding	1/1	-	-	-	743	743	248	Y/F	tAt/tTt	-	-	1	-	EntrezGene	-	-	-	-	-	-	-
.	NC_045512v2:22306-22306	C	synonymous_variant	LOW	S	ENSSASG00005000004	Transcript	ENSSAST00005000004.1	protein_coding	1/1	-	-	-	744	744	248	Y	taT/taC	-	-	1	-	EntrezGene	-	-	-	-	-	-	-
.	NC_045512v2:22307-22307	A	missense_variant	MODERATE	S	ENSSASG00005000004	Transcript	ENSSAST00005000004.1	protein_coding	1/1	-	-	-	745	745	249	L/M	Ttg/Atg	-	-	1	-	EntrezGene	-	-	-	-	-	-	-
.	NC_045512v2:22307-22307	C	synonymous_variant	LOW	S	ENSSASG00005000004	Transcript	ENSSAST00005000004.1	protein_coding	1/1	-	-	-	745	745	249	L	Ttg/Ctg	-	-	1	-	EntrezGene	-	-	-	-	-	-	-
.	NC_045512v2:22307-22307	G	missense_variant	MODERATE	S	ENSSASG00005000004	Transcript	ENSSAST00005000004.1	protein_coding	1/1	-	-	-	745	745	249	L/V	Ttg/Gtg	-	-	1	-	EntrezGene	-	-	-	-	-	-	-
.	NC_045512v2:22308-22308	C	missense_variant	MODERATE	S	ENSSASG00005000004	Transcript	ENSSAST00005000004.1	protein_coding	1/1	-	-	-	746	746	249	L/S	tTg/tCg	MN908947.3:22308:T:C	-	1	-	EntrezGene	-	-	-	-	-	-	-
.	NC_045512v2:22308-22308	G	missense_variant	MODERATE	S	ENSSASG00005000004	Transcript	ENSSAST00005000004.1	protein_coding	1/1	-	-	-	746	746	249	L/W	tTg/tGg	-	-	1	-	EntrezGene	-	-	-	-	-	-	-
.	NC_045512v2:22309-22309	A	synonymous_variant	LOW	S	ENSSASG00005000004	Transcript	ENSSAST00005000004.1	protein_coding	1/1	-	-	-	747	747	249	L	ttG/ttA	-	-	1	-	EntrezGene	-	-	-	-	-	-	-
.	NC_045512v2:22309-22309	C	missense_variant	MODERATE	S	ENSSASG00005000004	Transcript	ENSSAST00005000004.1	protein_coding	1/1	-	-	-	747	747	249	L/F	ttG/ttC	-	-	1	-	EntrezGene	-	-	-	-	-	-	-
.	NC_045512v2:22309-22309	T	missense_variant	MODERATE	S	ENSSASG00005000004	Transcript	ENSSAST00005000004.1	protein_coding	1/1	-	-	-	747	747	249	L/F	ttG/ttT	MN908947.3:22309:G:T	-	1	-	EntrezGene	-	-	-	-	-	-	-
.	NC_045512v2:22310-22310	C	missense_variant	MODERATE	S	ENSSASG00005000004	Transcript	ENSSAST00005000004.1	protein_coding	1/1	-	-	-	748	748	250	T/P	Act/Cct	-	-	1	-	EntrezGene	-	-	-	-	-	-	-
.	NC_045512v2:22310-22310	G	missense_variant	MODERATE	S	ENSSASG00005000004	Transcript	ENSSAST00005000004.1	protein_coding	1/1	-	-	-	748	748	250	T/A	Act/Gct	-	-	1	-	EntrezGene	-	-	-	-	-	-	-
.	NC_045512v2:22310-22310	T	missense_variant	MODERATE	S	ENSSASG00005000004	Transcript	ENSSAST00005000004.1	protein_coding	1/1	-	-	-	748	748	250	T/S	Act/Tct	-	-	1	-	EntrezGene	-	-	-	-	-	-	-
.	NC_045512v2:22311-22311	A	missense_variant	MODERATE	S	ENSSASG00005000004	Transcript	ENSSAST00005000004.1	protein_coding	1/1	-	-	-	749	749	250	T/N	aCt/aAt	-	-	1	-	EntrezGene	-	-	-	-	-	-	-
[truncated: 7,115 more rows]
