# Supplementary material for: Rapid, adaptable and sensitive Cas13-based COVID-19 diagnostics using ADESSO
Source: Nat Commun. 2022 Jun 8;13:3308. doi: 10.1038/s41467-022-30862-y (PMC9176161; doi:10.1038/s41467-022-30862-y)
Supplement: Supplementary file 6 — Supplementary Data 3 [file 41467_2022_30862_MOESM6_ESM.txt]

Region	Pos	Q	Ref	ALT	FQ_A
NC_045512v2	21563	.	A	C	2.66775012891902e-07
NC_045512v2	21563	.	A	G	2.66775012891902e-07
NC_045512v2	21563	.	A	T	5.33550025783805e-07
NC_045512v2	21583	.	A	C	1.33387506445951e-06
NC_045512v2	21583	.	A	G	0.000368683067816609
NC_045512v2	21583	.	A	T	5.06872524494615e-06
NC_045512v2	21589	.	A	C	4.80195023205425e-06
NC_045512v2	21589	.	A	G	5.01537024236777e-05
NC_045512v2	21589	.	A	T	5.33550025783805e-07
NC_045512v2	21592	.	A	C	2.66775012891902e-07
NC_045512v2	21592	.	A	G	3.65481767661906e-05
NC_045512v2	21592	.	A	T	3.46807516759473e-06
NC_045512v2	21599	.	A	G	2.37429761473793e-05
NC_045512v2	21599	.	A	T	1.30719756317032e-05
NC_045512v2	21603	.	A	G	9.33712545121659e-05
NC_045512v2	21603	.	A	T	1.04042255027842e-05
NC_045512v2	21611	.	A	C	2.66775012891902e-07
NC_045512v2	21611	.	A	G	3.14794515212445e-05
NC_045512v2	21611	.	A	T	2.40097511602712e-06
NC_045512v2	21612	.	A	C	2.40097511602712e-06
NC_045512v2	21612	.	A	G	0.000535150675861156
NC_045512v2	21612	.	A	T	1.33387506445951e-06
NC_045512v2	21617	.	A	C	2.13420010313522e-06
NC_045512v2	21617	.	A	G	3.60146267404068e-05
NC_045512v2	21617	.	A	T	2.40097511602712e-06
NC_045512v2	21619	.	A	C	6.93615033518947e-06
NC_045512v2	21619	.	A	G	1.22716505930275e-05
NC_045512v2	21619	.	A	T	1.41390756832708e-05
NC_045512v2	21620	.	A	C	3.73485018048664e-05
NC_045512v2	21620	.	A	G	6.5626653171408e-05
NC_045512v2	21620	.	A	T	3.46807516759473e-06
NC_045512v2	21623	.	A	C	1.6540050799298e-05
NC_045512v2	21623	.	A	G	5.12208024752453e-05
NC_045512v2	21623	.	A	T	3.20130015470283e-06
NC_045512v2	21625	.	A	C	1.30719756317032e-05
NC_045512v2	21625	.	A	G	0.000175537958482872
NC_045512v2	21625	.	A	T	1.54729507477303e-05
NC_045512v2	21626	.	A	C	7.20292534808137e-06
NC_045512v2	21626	.	A	G	2.08084510055684e-05
NC_045512v2	21626	.	A	T	5.33550025783805e-06
NC_045512v2	21630	.	A	C	5.78901777975428e-05
NC_045512v2	21630	.	A	G	0.000109110980272788
NC_045512v2	21630	.	A	T	2.85449263794336e-05
NC_045512v2	21631	.	A	C	2.08084510055684e-05
NC_045512v2	21631	.	A	G	1.41390756832708e-05
NC_045512v2	21631	.	A	T	0.000203549334836522
NC_045512v2	21634	.	A	C	3.12126765083526e-05
NC_045512v2	21634	.	A	G	1.25384256059194e-05
NC_045512v2	21634	.	A	T	3.73485018048664e-06
NC_045512v2	21643	.	A	C	1.30719756317032e-05
NC_045512v2	21643	.	A	G	9.89735297828958e-05
NC_045512v2	21643	.	A	T	1.94745759411089e-05
NC_045512v2	21645	.	A	C	1.33387506445951e-06
NC_045512v2	21645	.	A	G	1.33387506445951e-06
NC_045512v2	21645	.	A	T	1.97413509540008e-05
NC_045512v2	21647	.	A	C	2.66775012891902e-07
NC_045512v2	21647	.	A	G	0.00280113763536498
NC_045512v2	21647	.	A	T	3.36136516243797e-05
NC_045512v2	21650	.	A	C	2.7477826327866e-05
NC_045512v2	21650	.	A	G	3.20130015470283e-06
NC_045512v2	21650	.	A	T	6.66937532229756e-06
NC_045512v2	21651	.	A	C	7.46970036097327e-06
NC_045512v2	21651	.	A	G	4.66856272560829e-05
NC_045512v2	21651	.	A	T	2.21423260700279e-05
NC_045512v2	21659	.	A	G	9.60390046410849e-06
NC_045512v2	21659	.	A	T	9.52386796024092e-05
NC_045512v2	21661	.	A	C	8.00325038675707e-07
NC_045512v2	21661	.	A	G	3.09459014954607e-05
NC_045512v2	21661	.	A	T	6.13582529651376e-06
NC_045512v2	21672	.	A	G	5.33550025783805e-07
NC_045512v2	21672	.	A	T	2.66775012891902e-07
NC_045512v2	21675	.	A	T	1.33387506445951e-06
NC_045512v2	21681	.	A	C	2.66775012891902e-07
NC_045512v2	21683	.	A	C	1.06710005156761e-06
NC_045512v2	21683	.	A	G	4.00162519337854e-06
NC_045512v2	21684	.	A	C	5.33550025783805e-07
NC_045512v2	21684	.	A	G	1.68068258121899e-05
NC_045512v2	21684	.	A	T	2.40097511602712e-06
NC_045512v2	21685	.	A	C	8.80357542543278e-06
NC_045512v2	21685	.	A	G	2.82781513665417e-05
NC_045512v2	21685	.	A	T	2.16087760442441e-05
NC_045512v2	21692	.	A	C	1.33387506445951e-06
NC_045512v2	21692	.	A	G	5.33550025783805e-07
NC_045512v2	21692	.	A	T	2.66775012891902e-07
NC_045512v2	21694	.	A	G	6.00243779006781e-05
NC_045512v2	21694	.	A	T	2.66775012891902e-07
NC_045512v2	21700	.	A	C	4.00162519337854e-06
NC_045512v2	21700	.	A	G	4.72191772818667e-05
NC_045512v2	21700	.	A	T	9.33712545121659e-06
NC_045512v2	21706	.	A	C	5.33550025783805e-07
NC_045512v2	21706	.	A	G	1.17381005672437e-05
NC_045512v2	21706	.	A	T	5.33550025783805e-07
NC_045512v2	21708	.	A	G	1.33387506445951e-06
NC_045512v2	21708	.	A	T	1.86742509024332e-05
NC_045512v2	21712	.	A	C	1.06710005156761e-06
NC_045512v2	21712	.	A	G	3.57478517275149e-05
NC_045512v2	21712	.	A	T	1.94745759411089e-05
NC_045512v2	21713	.	A	C	2.66775012891902e-07
NC_045512v2	21713	.	A	G	9.33712545121659e-06
NC_045512v2	21713	.	A	T	1.86742509024332e-06
NC_045512v2	21717	.	A	C	2.13420010313522e-06
NC_045512v2	21717	.	A	G	0.000635991630734296
NC_045512v2	21717	.	A	T	3.78820518306502e-05
NC_045512v2	21720	.	A	C	1.60065007735141e-06
NC_045512v2	21720	.	A	G	2.66775012891903e-06
NC_045512v2	21730	.	A	G	2.61439512634064e-05
NC_045512v2	21730	.	A	T	2.66775012891902e-07
NC_045512v2	21743	.	A	C	1.33387506445951e-06
NC_045512v2	21743	.	A	G	1.12045505414599e-05
NC_045512v2	21743	.	A	T	2.13420010313522e-06
NC_045512v2	21744	.	A	C	1.06710005156761e-06
NC_045512v2	21744	.	A	G	7.20292534808137e-06
NC_045512v2	21744	.	A	T	5.33550025783805e-07
NC_045512v2	21749	.	A	G	1.20048755801356e-05
NC_045512v2	21749	.	A	T	1.06710005156761e-06
NC_045512v2	21759	.	A	C	1.73403758379737e-05
NC_045512v2	21759	.	A	G	7.57641036613003e-05
NC_045512v2	21759	.	A	T	2.66775012891903e-06
NC_045512v2	21764	.	A	C	2.40097511602712e-06
NC_045512v2	21764	.	A	G	3.06791264825688e-05
NC_045512v2	21764	.	A	T	3.04123514696769e-05
NC_045512v2	21766	.	A	C	0.000479127923153857
NC_045512v2	21766	.	A	G	9.33712545121659e-06
NC_045512v2	21766	.	A	T	0.00030145576456785
NC_045512v2	21768	.	A	C	9.41715795508416e-05
NC_045512v2	21768	.	A	G	3.36136516243797e-05
NC_045512v2	21768	.	A	T	8.27002539964898e-06
NC_045512v2	21779	.	A	C	8.00325038675707e-07
NC_045512v2	21779	.	A	G	3.73485018048664e-05
NC_045512v2	21782	.	A	C	1.86742509024332e-06
NC_045512v2	21782	.	A	G	1.01374504898923e-05
NC_045512v2	21782	.	A	T	6.24253530167052e-05
NC_045512v2	21783	.	A	C	1.54729507477303e-05
NC_045512v2	21783	.	A	G	7.20292534808137e-06
NC_045512v2	21783	.	A	T	7.73647537386517e-06
NC_045512v2	21788	.	A	C	5.33550025783805e-07
NC_045512v2	21788	.	A	G	3.41472016501635e-05
NC_045512v2	21788	.	A	T	3.46807516759473e-06
NC_045512v2	21791	.	A	C	2.66775012891902e-07
NC_045512v2	21791	.	A	G	4.80195023205425e-06
NC_045512v2	21791	.	A	T	5.33550025783805e-07
NC_045512v2	21792	.	A	C	0.00303910094686455
NC_045512v2	21792	.	A	G	2.05416759926765e-05
NC_045512v2	21792	.	A	T	1.3605525657487e-05
NC_045512v2	21794	.	A	C	2.66775012891903e-06
NC_045512v2	21794	.	A	G	3.2813326585704e-05
NC_045512v2	21794	.	A	T	3.73485018048664e-06
NC_045512v2	21801	.	A	C	0.00573272825203409
NC_045512v2	21801	.	A	G	0.00249888154575845
NC_045512v2	21801	.	A	T	1.54729507477303e-05
NC_045512v2	21803	.	A	C	2.66775012891902e-07
NC_045512v2	21803	.	A	G	6.93615033518947e-06
NC_045512v2	21803	.	A	T	1.38723006703789e-05
NC_045512v2	21804	.	A	C	1.06710005156761e-06
NC_045512v2	21804	.	A	G	9.07035043832468e-06
NC_045512v2	21814	.	A	C	1.06710005156761e-06
NC_045512v2	21814	.	A	G	1.78739258637575e-05
NC_045512v2	21814	.	A	T	8.00325038675707e-07
NC_045512v2	21817	.	A	C	1.86742509024332e-06
NC_045512v2	21817	.	A	G	0.000148860457193682
NC_045512v2	21817	.	A	T	3.62814017532987e-05
NC_045512v2	21821	.	A	C	2.40097511602712e-06
NC_045512v2	21821	.	A	G	1.49394007219465e-05
NC_045512v2	21821	.	A	T	9.07035043832468e-06
NC_045512v2	21822	.	A	C	2.40097511602712e-06
NC_045512v2	21822	.	A	G	8.00325038675708e-06
NC_045512v2	21822	.	A	T	1.60065007735142e-05
NC_045512v2	21825	.	A	C	1.04042255027842e-05
NC_045512v2	21825	.	A	G	3.12126765083526e-05
NC_045512v2	21825	.	A	T	2.66775012891903e-06
NC_045512v2	21834	.	A	C	2.66775012891902e-07
NC_045512v2	21834	.	A	G	2.66775012891902e-07
NC_045512v2	21834	.	A	T	1.86742509024332e-06
NC_045512v2	21845	.	A	C	2.93452514181093e-06
NC_045512v2	21845	.	A	G	5.12208024752453e-05
NC_045512v2	21845	.	A	T	8.27002539964898e-06
NC_045512v2	21849	.	A	C	2.88117013923255e-05
NC_045512v2	21849	.	A	G	0.000101107729886031
NC_045512v2	21849	.	A	T	0.000105642905105193
NC_045512v2	21851	.	A	C	1.68068258121899e-05
NC_045512v2	21851	.	A	G	0.00137362454138041
NC_045512v2	21852	.	A	C	1.0937775528568e-05
NC_045512v2	21852	.	A	G	4.66856272560829e-05
NC_045512v2	21852	.	A	T	2.88117013923255e-05
NC_045512v2	21857	.	A	C	2.66775012891902e-07
NC_045512v2	21857	.	A	G	2.85449263794336e-05
NC_045512v2	21857	.	A	T	8.00325038675707e-07
NC_045512v2	21858	.	A	C	8.00325038675707e-07
NC_045512v2	21858	.	A	G	9.60390046410849e-06
NC_045512v2	21858	.	A	T	5.33550025783805e-07
NC_045512v2	21860	.	A	C	2.66775012891903e-06
NC_045512v2	21860	.	A	G	6.32256780553809e-05
NC_045512v2	21860	.	A	T	1.17381005672437e-05
NC_045512v2	21862	.	A	C	8.00325038675707e-07
NC_045512v2	21862	.	A	G	8.51012291125169e-05
NC_045512v2	21862	.	A	T	1.06710005156761e-06
NC_045512v2	21863	.	A	C	6.66937532229756e-06
NC_045512v2	21863	.	A	G	2.96120264310012e-05
NC_045512v2	21863	.	A	T	1.60065007735141e-06
NC_045512v2	21865	.	A	G	8.00325038675708e-06
NC_045512v2	21865	.	A	T	5.33550025783805e-06
NC_045512v2	21866	.	A	C	4.00162519337854e-06
NC_045512v2	21866	.	A	G	9.97738548215715e-05
NC_045512v2	21868	.	A	C	1.30719756317032e-05
NC_045512v2	21868	.	A	G	1.84074758895413e-05
NC_045512v2	21868	.	A	T	0.000125117481046302
NC_045512v2	21875	.	A	C	1.22716505930275e-05
NC_045512v2	21875	.	A	G	0.000133387506445951
NC_045512v2	21875	.	A	T	2.13420010313522e-06
NC_045512v2	21884	.	A	C	2.66775012891902e-07
NC_045512v2	21884	.	A	G	2.93452514181093e-06
NC_045512v2	21884	.	A	T	1.60065007735141e-06
NC_045512v2	21887	.	A	C	5.33550025783805e-07
NC_045512v2	21887	.	A	G	1.73403758379737e-05
NC_045512v2	21887	.	A	T	1.33387506445951e-06
NC_045512v2	21892	.	A	C	5.33550025783805e-07
NC_045512v2	21892	.	A	G	0.000176605058534439
NC_045512v2	21892	.	A	T	3.22797765599202e-05
NC_045512v2	21894	.	A	C	2.66775012891902e-07
NC_045512v2	21894	.	A	G	4.80195023205425e-06
NC_045512v2	21894	.	A	T	1.33387506445951e-06
NC_045512v2	21899	.	A	C	1.60065007735141e-06
NC_045512v2	21899	.	A	G	2.13420010313522e-06
NC_045512v2	21900	.	A	C	3.20130015470283e-06
NC_045512v2	21900	.	A	G	3.12126765083526e-05
NC_045512v2	21900	.	A	T	1.33387506445951e-06
NC_045512v2	21902	.	A	G	9.07035043832468e-06
NC_045512v2	21902	.	A	T	1.33387506445951e-06
NC_045512v2	21906	.	A	C	1.06710005156761e-06
NC_045512v2	21906	.	A	G	1.86742509024332e-06
NC_045512v2	21906	.	A	T	1.38723006703789e-05
NC_045512v2	21913	.	A	C	1.33387506445951e-06
NC_045512v2	21913	.	A	G	4.56185272045153e-05
NC_045512v2	21913	.	A	T	3.68149517790826e-05
NC_045512v2	21917	.	A	C	2.66775012891902e-07
NC_045512v2	21917	.	A	G	4.45514271529477e-05
NC_045512v2	21923	.	A	C	2.66775012891902e-07
NC_045512v2	21923	.	A	G	1.62732757864061e-05
NC_045512v2	21923	.	A	T	8.00325038675707e-07
NC_045512v2	21924	.	A	G	2.1875551057136e-05
NC_045512v2	21924	.	A	T	5.60227527072995e-06
NC_045512v2	21926	.	A	G	9.07035043832468e-06
NC_045512v2	21927	.	A	C	2.66775012891902e-07
NC_045512v2	21927	.	A	G	5.60227527072995e-06
NC_045512v2	21932	.	A	C	8.00325038675707e-07
NC_045512v2	21932	.	A	G	3.46807516759473e-06
NC_045512v2	21932	.	A	T	2.13420010313522e-06
NC_045512v2	21935	.	A	C	4.00162519337854e-06
NC_045512v2	21935	.	A	G	6.13582529651376e-06
NC_045512v2	21935	.	A	T	1.33387506445951e-06
NC_045512v2	21936	.	A	C	4.00162519337854e-06
NC_045512v2	21936	.	A	G	2.72110513149741e-05
NC_045512v2	21936	.	A	T	2.66775012891902e-07
NC_045512v2	21944	.	A	C	2.66775012891902e-07
NC_045512v2	21944	.	A	G	0.000100307404847355
NC_045512v2	21944	.	A	T	2.93452514181093e-06
NC_045512v2	21947	.	A	G	2.66775012891902e-07
NC_045512v2	21947	.	A	T	5.33550025783805e-07
NC_045512v2	21948	.	A	G	4.53517521916234e-06
NC_045512v2	21948	.	A	T	5.33550025783805e-07
NC_045512v2	21949	.	A	C	1.33387506445951e-06
NC_045512v2	21949	.	A	G	1.70736008250818e-05
NC_045512v2	21949	.	A	T	5.33550025783805e-07
NC_045512v2	21957	.	A	C	3.97494769208935e-05
NC_045512v2	21957	.	A	G	7.46970036097327e-06
NC_045512v2	21957	.	A	T	2.40097511602712e-06
NC_045512v2	21958	.	A	C	2.16087760442441e-05
NC_045512v2	21958	.	A	G	2.02749009797846e-05
NC_045512v2	21958	.	A	T	6.2958903042489e-05
NC_045512v2	21963	.	A	C	2.66775012891902e-07
NC_045512v2	21963	.	A	G	1.54729507477303e-05
NC_045512v2	21963	.	A	T	3.04123514696769e-05
NC_045512v2	21964	.	A	C	3.73485018048664e-06
NC_045512v2	21964	.	A	G	3.06791264825688e-05
NC_045512v2	21964	.	A	T	5.06872524494615e-06
NC_045512v2	21971	.	A	C	1.86742509024332e-06
NC_045512v2	21971	.	A	G	1.86742509024332e-05
NC_045512v2	21971	.	A	T	1.33387506445951e-06
NC_045512v2	21972	.	A	C	1.9207800928217e-05
NC_045512v2	21972	.	A	G	4.3751102114272e-05
NC_045512v2	21972	.	A	T	1.86742509024332e-06
NC_045512v2	21975	.	A	C	7.9232178828895e-05
NC_045512v2	21975	.	A	G	7.6564428699976e-05
NC_045512v2	21975	.	A	T	1.0937775528568e-05
NC_045512v2	21979	.	A	C	6.66937532229756e-06
NC_045512v2	21979	.	A	G	7.73647537386517e-05
NC_045512v2	21979	.	A	T	0.000119781980788464
NC_045512v2	21993	.	A	C	0.00142351146879119
NC_045512v2	21993	.	A	G	4.26840020627044e-06
NC_045512v2	21993	.	A	T	0.000411100294866422
NC_045512v2	21996	.	A	C	3.73485018048664e-06
NC_045512v2	21996	.	A	G	5.86905028362186e-06
NC_045512v2	21996	.	A	T	1.06710005156761e-06
NC_045512v2	21999	.	A	C	3.73485018048664e-06
NC_045512v2	21999	.	A	G	5.94908278748943e-05
NC_045512v2	21999	.	A	T	1.78739258637575e-05
NC_045512v2	22001	.	A	C	3.73485018048664e-06
NC_045512v2	22001	.	A	G	3.5481076714623e-05
NC_045512v2	22002	.	A	C	1.60065007735141e-06
NC_045512v2	22002	.	A	G	5.09540274623534e-05
NC_045512v2	22002	.	A	T	1.62732757864061e-05
NC_045512v2	22003	.	A	C	9.33712545121659e-06
NC_045512v2	22003	.	A	G	1.20048755801356e-05
NC_045512v2	22003	.	A	T	8.02992788804627e-05
NC_045512v2	22004	.	A	C	5.33550025783805e-06
NC_045512v2	22004	.	A	G	2.40097511602712e-05
NC_045512v2	22004	.	A	T	5.36217775912724e-05
NC_045512v2	22005	.	A	C	0.00046418852243191
NC_045512v2	22005	.	A	G	0.00026223983767274
NC_045512v2	22005	.	A	T	1.06710005156761e-06
NC_045512v2	22007	.	A	C	1.86742509024332e-06
NC_045512v2	22007	.	A	G	4.80195023205425e-06
NC_045512v2	22007	.	A	T	8.27002539964898e-06
NC_045512v2	22008	.	A	C	4.53517521916234e-06
NC_045512v2	22008	.	A	G	1.01374504898923e-05
NC_045512v2	22008	.	A	T	1.25384256059194e-05
NC_045512v2	22010	.	A	C	1.06710005156761e-06
NC_045512v2	22010	.	A	G	1.60065007735142e-05
NC_045512v2	22010	.	A	T	2.66775012891902e-07
NC_045512v2	22011	.	A	C	0.000330801015985959
NC_045512v2	22011	.	A	G	3.92159268951097e-05
NC_045512v2	22011	.	A	T	4.3751102114272e-05
NC_045512v2	22012	.	A	C	6.66937532229756e-06
NC_045512v2	22012	.	A	G	6.80276282874351e-05
NC_045512v2	22012	.	A	T	4.77527273076506e-05
NC_045512v2	22013	.	A	C	2.93452514181093e-06
NC_045512v2	22013	.	A	G	4.21504520369206e-05
NC_045512v2	22013	.	A	T	8.00325038675707e-07
NC_045512v2	22019	.	A	C	6.93615033518947e-06
NC_045512v2	22019	.	A	G	0.000118981655749789
NC_045512v2	22019	.	A	T	3.73485018048664e-06
NC_045512v2	22023	.	A	C	0.000105642905105193
NC_045512v2	22023	.	A	G	6.10914779522457e-05
NC_045512v2	22023	.	A	T	3.46807516759473e-06
NC_045512v2	22024	.	A	C	5.86905028362186e-06
NC_045512v2	22024	.	A	G	9.87067547700039e-06
NC_045512v2	22024	.	A	T	1.60065007735141e-06
NC_045512v2	22025	.	A	C	0.000323598090637878
NC_045512v2	22025	.	A	G	6.48263281327323e-05
NC_045512v2	22029	.	A	C	1.84074758895413e-05
NC_045512v2	22029	.	A	G	0.00116100485610556
NC_045512v2	22029	.	A	T	5.41553276170562e-05
NC_045512v2	22034	.	A	C	8.27002539964898e-06
NC_045512v2	22034	.	A	G	0.00073763291064611
NC_045512v2	22034	.	A	T	5.33550025783805e-07
NC_045512v2	22036	.	A	C	0.000491933123772668
NC_045512v2	22036	.	A	G	6.66937532229756e-06
NC_045512v2	22036	.	A	T	2.58771762505145e-05
NC_045512v2	22041	.	A	G	1.06710005156761e-06
NC_045512v2	22041	.	A	T	2.13420010313522e-06
NC_045512v2	22046	.	A	G	1.46726257090546e-05
NC_045512v2	22046	.	A	T	5.33550025783805e-07
NC_045512v2	22052	.	A	C	2.85449263794336e-05
NC_045512v2	22052	.	A	G	3.46807516759473e-06
NC_045512v2	22052	.	A	T	1.9207800928217e-05
NC_045512v2	22053	.	A	C	0.000176871833547331
NC_045512v2	22053	.	A	G	3.33468766114878e-05
NC_045512v2	22053	.	A	T	8.27002539964898e-06
NC_045512v2	22055	.	A	C	1.86742509024332e-06
NC_045512v2	22055	.	A	G	3.20130015470283e-06
NC_045512v2	22055	.	A	T	2.66775012891903e-06
NC_045512v2	22056	.	A	C	2.66775012891902e-07
NC_045512v2	22056	.	A	G	2.66775012891903e-06
NC_045512v2	22056	.	A	T	5.33550025783805e-07
NC_045512v2	22061	.	A	C	2.66775012891902e-07
NC_045512v2	22061	.	A	G	8.00325038675707e-07
NC_045512v2	22061	.	A	T	5.60227527072995e-06
NC_045512v2	22068	.	A	C	1.06710005156761e-06
NC_045512v2	22068	.	A	G	8.00325038675707e-07
NC_045512v2	22068	.	A	T	5.06872524494615e-06
NC_045512v2	22069	.	A	C	6.66937532229756e-06
NC_045512v2	22069	.	A	G	3.25465515728121e-05
NC_045512v2	22069	.	A	T	8.80357542543278e-06
NC_045512v2	22071	.	A	C	2.66775012891902e-07
NC_045512v2	22071	.	A	G	2.66775012891902e-07
NC_045512v2	22071	.	A	T	4.26840020627044e-06
NC_045512v2	22080	.	A	C	4.80195023205425e-06
NC_045512v2	22080	.	A	G	5.62895277201914e-05
NC_045512v2	22080	.	A	T	1.41390756832708e-05
NC_045512v2	22091	.	A	G	6.24253530167052e-05
NC_045512v2	22091	.	A	T	1.54729507477303e-05
NC_045512v2	22095	.	A	C	2.66775012891902e-07
NC_045512v2	22095	.	A	G	0.000172336658328169
NC_045512v2	22095	.	A	T	3.73485018048664e-06
NC_045512v2	22101	.	A	C	8.80357542543278e-06
NC_045512v2	22101	.	A	G	7.73647537386517e-05
NC_045512v2	22101	.	A	T	0.000758708136664571
NC_045512v2	22102	.	A	C	4.80195023205425e-06
NC_045512v2	22102	.	A	G	4.72191772818667e-05
NC_045512v2	22102	.	A	T	1.0937775528568e-05
NC_045512v2	22105	.	A	C	1.52061757348384e-05
NC_045512v2	22105	.	A	G	3.06791264825688e-05
NC_045512v2	22105	.	A	T	3.22797765599202e-05
NC_045512v2	22106	.	A	C	3.73485018048664e-06
NC_045512v2	22106	.	A	G	1.46726257090546e-05
NC_045512v2	22107	.	A	C	6.69605282358675e-05
NC_045512v2	22107	.	A	G	8.59015541511926e-05
NC_045512v2	22107	.	A	T	5.06872524494615e-06
NC_045512v2	22108	.	A	C	1.86742509024332e-05
NC_045512v2	22108	.	A	G	4.21504520369206e-05
NC_045512v2	22108	.	A	T	5.60227527072995e-06
NC_045512v2	22110	.	A	C	2.4543301186055e-05
NC_045512v2	22110	.	A	G	8.99031793445712e-05
NC_045512v2	22110	.	A	T	1.89410259153251e-05
NC_045512v2	22115	.	A	C	5.33550025783805e-07
NC_045512v2	22115	.	A	G	0.000314260965186661
NC_045512v2	22115	.	A	T	8.00325038675708e-06
NC_045512v2	22116	.	A	C	8.00325038675708e-06
NC_045512v2	22116	.	A	G	0.000120315530814248
NC_045512v2	22116	.	A	T	4.80195023205425e-06
NC_045512v2	22121	.	A	C	4.00162519337854e-06
NC_045512v2	22121	.	A	G	1.28052006188113e-05
NC_045512v2	22122	.	A	C	1.60065007735141e-06
NC_045512v2	22122	.	A	G	3.20130015470283e-06
NC_045512v2	22122	.	A	T	8.00325038675708e-06
NC_045512v2	22123	.	A	C	4.26840020627044e-06
NC_045512v2	22123	.	A	G	4.53517521916234e-06
NC_045512v2	22123	.	A	T	2.93452514181093e-06
NC_045512v2	22124	.	A	C	2.13420010313522e-06
NC_045512v2	22124	.	A	G	4.80195023205425e-06
NC_045512v2	22124	.	A	T	2.02749009797846e-05
NC_045512v2	22125	.	A	C	3.73485018048664e-06
NC_045512v2	22125	.	A	G	0.000128585556213897
NC_045512v2	22125	.	A	T	5.33550025783805e-07
NC_045512v2	22130	.	A	C	1.86742509024332e-06
NC_045512v2	22130	.	A	G	1.30719756317032e-05
NC_045512v2	22130	.	A	T	1.44058506961627e-05
NC_045512v2	22134	.	A	G	1.86742509024332e-06
NC_045512v2	22135	.	A	G	6.77608532745432e-05
NC_045512v2	22135	.	A	T	8.00325038675707e-07
NC_045512v2	22146	.	A	G	1.86742509024332e-06
NC_045512v2	22146	.	A	T	2.66775012891902e-07
NC_045512v2	22148	.	A	C	1.33387506445951e-06
NC_045512v2	22148	.	A	G	2.66775012891902e-07
NC_045512v2	22148	.	A	T	4.53517521916234e-06
NC_045512v2	22149	.	A	C	1.33387506445951e-06
NC_045512v2	22149	.	A	G	2.66775012891903e-06
NC_045512v2	22149	.	A	T	2.40097511602712e-06
NC_045512v2	22151	.	A	C	2.66775012891902e-07
NC_045512v2	22151	.	A	G	0.00011071163035014
NC_045512v2	22151	.	A	T	2.66775012891902e-07
NC_045512v2	22155	.	A	C	6.40260030940566e-06
NC_045512v2	22155	.	A	G	0.00020328255982363
NC_045512v2	22155	.	A	T	8.00325038675707e-07
NC_045512v2	22161	.	A	C	2.66775012891902e-07
NC_045512v2	22161	.	A	G	2.24091010829198e-05
NC_045512v2	22161	.	A	T	2.66775012891902e-07
NC_045512v2	22166	.	A	C	2.66775012891902e-07
NC_045512v2	22166	.	A	G	1.06710005156761e-06
NC_045512v2	22166	.	A	T	2.66775012891902e-07
NC_045512v2	22167	.	A	C	3.20130015470283e-06
NC_045512v2	22167	.	A	G	5.60227527072995e-06
NC_045512v2	22168	.	A	C	2.13420010313522e-06
NC_045512v2	22168	.	A	G	2.16087760442441e-05
NC_045512v2	22168	.	A	T	3.73485018048664e-06
NC_045512v2	22169	.	A	C	3.44139766630554e-05
NC_045512v2	22169	.	A	G	2.7477826327866e-05
NC_045512v2	22169	.	A	T	3.81488268435421e-05
NC_045512v2	22171	.	A	C	9.52386796024092e-05
NC_045512v2	22171	.	A	G	3.0145576456785e-05
NC_045512v2	22171	.	A	T	1.57397257606222e-05
NC_045512v2	22173	.	A	G	1.60065007735141e-06
NC_045512v2	22173	.	A	T	3.06791264825688e-05
NC_045512v2	22178	.	A	G	3.46807516759473e-06
NC_045512v2	22179	.	A	C	2.66775012891902e-07
NC_045512v2	22179	.	A	G	9.60390046410849e-06
NC_045512v2	22179	.	A	T	3.73485018048664e-06
NC_045512v2	22182	.	A	G	2.13420010313522e-05
NC_045512v2	22182	.	A	T	1.0937775528568e-05
NC_045512v2	22184	.	A	G	4.34843271013801e-05
NC_045512v2	22184	.	A	T	2.37429761473793e-05
NC_045512v2	22190	.	A	C	4.53517521916234e-06
NC_045512v2	22190	.	A	G	3.36136516243797e-05
NC_045512v2	22190	.	A	T	1.06710005156761e-05
NC_045512v2	22193	.	A	C	2.40097511602712e-06
NC_045512v2	22193	.	A	G	8.53680041254088e-05
NC_045512v2	22193	.	A	T	3.06791264825688e-05
NC_045512v2	22194	.	A	C	4.26840020627044e-06
NC_045512v2	22194	.	A	G	1.30719756317032e-05
NC_045512v2	22194	.	A	T	1.0937775528568e-05
NC_045512v2	22198	.	A	G	2.77446013407579e-05
NC_045512v2	22198	.	A	T	2.93452514181093e-06
NC_045512v2	22206	.	A	C	3.86823768693259e-05
NC_045512v2	22206	.	A	G	0.00572072337645396
NC_045512v2	22206	.	A	T	2.50768512118388e-05
NC_045512v2	22215	.	A	C	1.60065007735142e-05
NC_045512v2	22215	.	A	G	2.85449263794336e-05
NC_045512v2	22215	.	A	T	4.61520772302991e-05
NC_045512v2	22231	.	A	G	2.82781513665417e-05
NC_045512v2	22233	.	A	C	3.46807516759473e-06
NC_045512v2	22233	.	A	G	3.46807516759473e-06
NC_045512v2	22233	.	A	T	3.73485018048664e-06
NC_045512v2	22234	.	A	G	3.20130015470283e-05
NC_045512v2	22234	.	A	T	2.66775012891902e-07
NC_045512v2	22237	.	A	C	2.93452514181093e-06
NC_045512v2	22237	.	A	G	2.88117013923255e-05
NC_045512v2	22237	.	A	T	6.16250279780295e-05
NC_045512v2	22243	.	A	C	2.13420010313522e-06
NC_045512v2	22243	.	A	G	8.77689792414359e-05
NC_045512v2	22243	.	A	T	9.87067547700039e-06
NC_045512v2	22245	.	A	C	4.26840020627044e-06
NC_045512v2	22245	.	A	G	2.50768512118388e-05
NC_045512v2	22245	.	A	T	2.93452514181093e-06
NC_045512v2	22252	.	A	C	5.60227527072995e-06
NC_045512v2	22252	.	A	G	1.73403758379737e-05
NC_045512v2	22252	.	A	T	0.000113912930504842
NC_045512v2	22253	.	A	C	1.33387506445951e-06
NC_045512v2	22253	.	A	G	9.60390046410849e-06
NC_045512v2	22253	.	A	T	7.46970036097327e-06
NC_045512v2	22255	.	A	C	1.60065007735141e-06
NC_045512v2	22255	.	A	G	1.60065007735142e-05
NC_045512v2	22255	.	A	T	0.00268669115483435
NC_045512v2	22259	.	A	C	3.20130015470283e-06
NC_045512v2	22259	.	A	G	0.000363080792545879
NC_045512v2	22262	.	A	C	3.73485018048664e-06
NC_045512v2	22262	.	A	G	1.60065007735141e-06
NC_045512v2	22262	.	A	T	1.60065007735141e-06
NC_045512v2	22263	.	A	C	3.46807516759473e-06
NC_045512v2	22263	.	A	G	5.33550025783805e-07
NC_045512v2	22265	.	A	C	5.33550025783805e-07
NC_045512v2	22265	.	A	G	1.9207800928217e-05
NC_045512v2	22265	.	A	T	1.60065007735141e-06
NC_045512v2	22268	.	A	T	7.73647537386517e-06
NC_045512v2	22271	.	A	C	5.33550025783805e-07
NC_045512v2	22271	.	A	G	4.00162519337854e-06
NC_045512v2	22271	.	A	T	2.66775012891902e-07
NC_045512v2	22278	.	A	G	4.48182021658396e-05
NC_045512v2	22278	.	A	T	2.26758760958117e-05
NC_045512v2	22279	.	A	C	3.46807516759473e-06
NC_045512v2	22279	.	A	G	2.93452514181093e-05
NC_045512v2	22279	.	A	T	2.40097511602712e-06
NC_045512v2	22280	.	A	C	1.33387506445951e-06
NC_045512v2	22280	.	A	G	5.60227527072995e-06
NC_045512v2	22280	.	A	T	1.01374504898923e-05
NC_045512v2	22285	.	A	G	2.40097511602712e-05
NC_045512v2	22285	.	A	T	1.33387506445951e-06
NC_045512v2	22294	.	A	C	1.06710005156761e-06
NC_045512v2	22294	.	A	G	3.41472016501635e-05
NC_045512v2	22294	.	A	T	6.93615033518947e-06
NC_045512v2	22296	.	A	C	7.46970036097327e-06
NC_045512v2	22296	.	A	G	5.89572778491105e-05
NC_045512v2	22296	.	A	T	2.66775012891902e-07
NC_045512v2	22298	.	A	C	5.33550025783805e-07
NC_045512v2	22298	.	A	G	0.000187809609075899
NC_045512v2	22298	.	A	T	2.66775012891902e-07
NC_045512v2	22300	.	A	C	1.14713255543518e-05
NC_045512v2	22300	.	A	G	3.0145576456785e-05
NC_045512v2	22300	.	A	T	8.53680041254088e-06
NC_045512v2	22301	.	A	C	8.53680041254088e-06
NC_045512v2	22301	.	A	G	3.30801015985959e-05
NC_045512v2	22301	.	A	T	1.33387506445951e-06
NC_045512v2	22305	.	A	C	2.93452514181093e-05
NC_045512v2	22305	.	A	G	1.38723006703789e-05
NC_045512v2	22305	.	A	T	3.46807516759473e-06
NC_045512v2	22310	.	A	C	5.86905028362186e-06
NC_045512v2	22310	.	A	G	2.16087760442441e-05
NC_045512v2	22310	.	A	T	6.53598781585161e-05
NC_045512v2	22320	.	A	C	0.000415635470085584
NC_045512v2	22320	.	A	G	0.00718318399712737
NC_045512v2	22320	.	A	T	2.00081259668927e-05
NC_045512v2	22330	.	A	C	4.69524022689748e-05
NC_045512v2	22330	.	A	G	3.68149517790826e-05
NC_045512v2	22330	.	A	T	2.42765261731631e-05
NC_045512v2	22337	.	A	C	6.66937532229756e-06
NC_045512v2	22337	.	A	G	2.96120264310012e-05
NC_045512v2	22337	.	A	T	3.36136516243797e-05
NC_045512v2	22339	.	A	C	2.66775012891903e-06
NC_045512v2	22339	.	A	G	3.97494769208935e-05
NC_045512v2	22339	.	A	T	1.28052006188113e-05
NC_045512v2	22351	.	A	C	3.30801015985959e-05
NC_045512v2	22351	.	A	G	7.97657288546789e-05
NC_045512v2	22351	.	A	T	5.25546775397048e-05
NC_045512v2	22356	.	A	C	1.06710005156761e-06
NC_045512v2	22356	.	A	G	6.18918029909214e-05
NC_045512v2	22356	.	A	T	2.93452514181093e-06
NC_045512v2	22359	.	A	C	8.00325038675707e-07
NC_045512v2	22359	.	A	G	3.44139766630554e-05
NC_045512v2	22359	.	A	T	4.80195023205425e-06
NC_045512v2	22368	.	A	C	2.66775012891902e-07
NC_045512v2	22368	.	A	G	2.93452514181093e-06
NC_045512v2	22368	.	A	T	1.33387506445951e-06
NC_045512v2	22374	.	A	C	2.66775012891902e-07
NC_045512v2	22374	.	A	G	1.38723006703789e-05
NC_045512v2	22374	.	A	T	1.01374504898923e-05
NC_045512v2	22375	.	A	C	2.66775012891902e-07
NC_045512v2	22375	.	A	G	2.26758760958117e-05
NC_045512v2	22375	.	A	T	5.33550025783805e-07
NC_045512v2	22379	.	A	C	1.06710005156761e-06
NC_045512v2	22379	.	A	G	2.40097511602712e-06
NC_045512v2	22382	.	A	G	1.86742509024332e-06
NC_045512v2	22382	.	A	T	2.66775012891902e-07
NC_045512v2	22390	.	A	C	1.06710005156761e-06
NC_045512v2	22390	.	A	G	2.80113763536498e-05
NC_045512v2	22390	.	A	T	8.53680041254088e-06
NC_045512v2	22393	.	A	G	9.87067547700039e-06
NC_045512v2	22393	.	A	T	8.00325038675707e-07
NC_045512v2	22394	.	A	C	1.06710005156761e-06
NC_045512v2	22394	.	A	G	9.60390046410849e-06
NC_045512v2	22395	.	A	G	1.94745759411089e-05
NC_045512v2	22395	.	A	T	5.33550025783805e-07
NC_045512v2	22396	.	A	C	6.66937532229756e-06
NC_045512v2	22396	.	A	G	8.18999289578141e-05
NC_045512v2	22396	.	A	T	3.73485018048664e-06
NC_045512v2	22398	.	A	C	2.66775012891902e-07
NC_045512v2	22398	.	A	T	5.06872524494615e-06
NC_045512v2	22400	.	A	C	2.66775012891902e-07
NC_045512v2	22400	.	A	G	2.02749009797846e-05
NC_045512v2	22400	.	A	T	8.00325038675707e-07
NC_045512v2	22401	.	A	C	8.00325038675707e-07
NC_045512v2	22401	.	A	G	1.14713255543518e-05
NC_045512v2	22401	.	A	T	5.33550025783805e-07
NC_045512v2	22404	.	A	C	6.66937532229756e-06
NC_045512v2	22404	.	A	G	9.33712545121659e-06
NC_045512v2	22404	.	A	T	3.06791264825688e-05
NC_045512v2	22405	.	A	C	3.20130015470283e-06
NC_045512v2	22405	.	A	G	1.20048755801356e-05
NC_045512v2	22405	.	A	T	1.33387506445951e-06
NC_045512v2	22406	.	A	C	1.33387506445951e-06
NC_045512v2	22406	.	A	G	1.14713255543518e-05
NC_045512v2	22406	.	A	T	3.73485018048664e-06
NC_045512v2	22407	.	A	C	2.40097511602712e-06
NC_045512v2	22407	.	A	G	1.57397257606222e-05
NC_045512v2	22407	.	A	T	2.93452514181093e-06
NC_045512v2	22411	.	A	C	1.86742509024332e-05
NC_045512v2	22411	.	A	G	4.45514271529477e-05
NC_045512v2	22411	.	A	T	6.66937532229756e-06
NC_045512v2	22412	.	A	G	1.76071508508656e-05
NC_045512v2	22412	.	A	T	1.33387506445951e-06
NC_045512v2	22415	.	A	C	1.86742509024332e-06
NC_045512v2	22415	.	A	G	1.52061757348384e-05
NC_045512v2	22418	.	A	G	5.06872524494615e-06
NC_045512v2	22418	.	A	T	8.00325038675707e-07
NC_045512v2	22420	.	A	C	1.06710005156761e-06
NC_045512v2	22420	.	A	G	1.57397257606222e-05
NC_045512v2	22420	.	A	T	4.40178771271639e-05
NC_045512v2	22422	.	A	C	1.86742509024332e-06
NC_045512v2	22422	.	A	G	0.000100574179860247
NC_045512v2	22422	.	A	T	2.40097511602712e-06
NC_045512v2	22429	.	A	C	2.93452514181093e-06
NC_045512v2	22429	.	A	G	3.22797765599202e-05
NC_045512v2	22429	.	A	T	8.27002539964898e-06
NC_045512v2	22431	.	A	G	5.33550025783805e-07
NC_045512v2	22431	.	A	T	2.66775012891902e-07
NC_045512v2	22438	.	A	C	2.13420010313522e-06
NC_045512v2	22438	.	A	G	4.66856272560829e-05
NC_045512v2	22438	.	A	T	3.20130015470283e-06
NC_045512v2	22443	.	A	C	8.00325038675707e-07
NC_045512v2	22443	.	A	G	4.80195023205425e-06
NC_045512v2	22443	.	A	T	2.66775012891902e-07
NC_045512v2	22453	.	A	C	8.00325038675708e-06
NC_045512v2	22453	.	A	G	3.5481076714623e-05
NC_045512v2	22453	.	A	T	8.67018791898683e-05
NC_045512v2	22455	.	A	G	2.66775012891902e-07
NC_045512v2	22455	.	A	T	2.66775012891902e-07
NC_045512v2	22456	.	A	G	0.00013045298130414
NC_045512v2	22457	.	A	G	3.33468766114878e-05
NC_045512v2	22459	.	A	C	4.26840020627044e-06
NC_045512v2	22459	.	A	G	3.09459014954607e-05
NC_045512v2	22459	.	A	T	5.38885526041643e-05
NC_045512v2	22460	.	A	C	1.06710005156761e-06
NC_045512v2	22460	.	A	G	5.33550025783805e-07
NC_045512v2	22460	.	A	T	2.66775012891902e-07
NC_045512v2	22461	.	A	G	1.49394007219465e-05
NC_045512v2	22461	.	A	T	3.46807516759473e-06
NC_045512v2	22466	.	A	C	2.66775012891902e-07
NC_045512v2	22466	.	A	G	1.33387506445951e-06
NC_045512v2	22466	.	A	T	5.33550025783805e-07
NC_045512v2	22472	.	A	C	1.86742509024332e-06
NC_045512v2	22472	.	A	G	8.00325038675707e-07
NC_045512v2	22473	.	A	C	2.66775012891902e-07
NC_045512v2	22473	.	A	G	6.40260030940566e-06
NC_045512v2	22474	.	A	C	3.46807516759473e-06
NC_045512v2	22474	.	A	G	6.34924530682728e-05
NC_045512v2	22474	.	A	T	1.06710005156761e-06
NC_045512v2	22481	.	A	G	2.56104012376226e-05
NC_045512v2	22481	.	A	T	4.26840020627044e-06
NC_045512v2	22486	.	A	C	2.40097511602712e-06
NC_045512v2	22486	.	A	G	3.60146267404068e-05
NC_045512v2	22486	.	A	T	8.7502204228544e-05
NC_045512v2	22488	.	A	C	1.20048755801356e-05
NC_045512v2	22488	.	A	G	1.44058506961627e-05
NC_045512v2	22488	.	A	T	2.93452514181093e-06
NC_045512v2	22489	.	A	C	1.60065007735141e-06
NC_045512v2	22489	.	A	G	1.81407008766494e-05
NC_045512v2	22489	.	A	T	5.06872524494615e-06
NC_045512v2	22490	.	A	G	2.66775012891902e-07
NC_045512v2	22491	.	A	C	2.66775012891902e-07
NC_045512v2	22491	.	A	G	3.25465515728121e-05
NC_045512v2	22491	.	A	T	5.33550025783805e-07
NC_045512v2	22492	.	A	G	4.96201523978939e-05
NC_045512v2	22495	.	A	C	4.53517521916234e-06
NC_045512v2	22495	.	A	G	1.49394007219465e-05
NC_045512v2	22495	.	A	T	3.20130015470283e-05
NC_045512v2	22496	.	A	C	5.06872524494615e-06
NC_045512v2	22496	.	A	G	5.28214525525967e-05
NC_045512v2	22496	.	A	T	1.60065007735141e-06
NC_045512v2	22500	.	A	T	1.06710005156761e-06
NC_045512v2	22503	.	A	C	2.66775012891902e-07
NC_045512v2	22503	.	A	G	9.33712545121659e-06
NC_045512v2	22503	.	A	T	3.20130015470283e-06
NC_045512v2	22504	.	A	C	1.60065007735141e-06
NC_045512v2	22504	.	A	G	1.28052006188113e-05
NC_045512v2	22504	.	A	T	2.13420010313522e-06
NC_045512v2	22505	.	A	G	8.00325038675707e-07
NC_045512v2	22505	.	A	T	2.66775012891902e-07
NC_045512v2	22511	.	A	T	8.00325038675707e-07
NC_045512v2	22512	.	A	C	2.66775012891902e-07
NC_045512v2	22512	.	A	G	1.54729507477303e-05
NC_045512v2	22517	.	A	C	8.00325038675707e-07
NC_045512v2	22517	.	A	G	8.00325038675707e-07
NC_045512v2	22519	.	A	G	6.40260030940566e-06
NC_045512v2	22519	.	A	T	2.66775012891902e-07
NC_045512v2	22524	.	A	C	2.66775012891903e-06
NC_045512v2	22524	.	A	G	1.04042255027842e-05
NC_045512v2	22524	.	A	T	8.64351041769764e-05
NC_045512v2	22525	.	A	C	1.60065007735141e-06
NC_045512v2	22525	.	A	G	0.000808861839088248
NC_045512v2	22525	.	A	T	1.86742509024332e-06
NC_045512v2	22528	.	A	C	5.06872524494615e-06
NC_045512v2	22528	.	A	G	1.97413509540008e-05
NC_045512v2	22528	.	A	T	2.56104012376226e-05
NC_045512v2	22529	.	A	C	2.66775012891902e-07
NC_045512v2	22529	.	A	G	2.50768512118388e-05
NC_045512v2	22529	.	A	T	1.60065007735141e-06
NC_045512v2	22531	.	A	C	2.13420010313522e-06
NC_045512v2	22531	.	A	G	3.06791264825688e-05
NC_045512v2	22531	.	A	T	2.69442763020822e-05
NC_045512v2	22533	.	A	C	3.73485018048664e-06
NC_045512v2	22533	.	A	G	3.73485018048664e-06
NC_045512v2	22533	.	A	T	1.22716505930275e-05
NC_045512v2	22534	.	A	C	1.06710005156761e-05
NC_045512v2	22534	.	A	G	0.000111511955388815
NC_045512v2	22534	.	A	T	2.66775012891902e-07
NC_045512v2	22538	.	A	C	5.33550025783805e-07
NC_045512v2	22538	.	A	G	1.49394007219465e-05
NC_045512v2	22544	.	A	G	5.33550025783805e-07
NC_045512v2	22544	.	A	T	2.66775012891902e-07
NC_045512v2	22546	.	A	G	7.09621534292461e-05
NC_045512v2	22546	.	A	T	5.33550025783805e-07
NC_045512v2	22553	.	A	C	1.25384256059194e-05
NC_045512v2	22553	.	A	G	5.33550025783805e-07
NC_045512v2	22553	.	A	T	2.93452514181093e-06
NC_045512v2	22554	.	A	C	1.12045505414599e-05
NC_045512v2	22554	.	A	G	2.64107262762983e-05
NC_045512v2	22554	.	A	T	1.06710005156761e-06
NC_045512v2	22556	.	A	G	9.33712545121659e-06
NC_045512v2	22559	.	A	G	3.46807516759473e-06
NC_045512v2	22559	.	A	T	2.66775012891902e-07
NC_045512v2	22561	.	A	C	2.66775012891902e-07
NC_045512v2	22561	.	A	G	2.16087760442441e-05
NC_045512v2	22561	.	A	T	1.89410259153251e-05
NC_045512v2	22562	.	A	C	2.66775012891902e-07
NC_045512v2	22562	.	A	G	5.33550025783805e-07
NC_045512v2	22562	.	A	T	6.93615033518947e-06
NC_045512v2	22563	.	A	C	1.06710005156761e-06
NC_045512v2	22563	.	A	G	2.40097511602712e-06
NC_045512v2	22563	.	A	T	2.66775012891902e-07
NC_045512v2	22581	.	A	C	1.84074758895413e-05
NC_045512v2	22581	.	A	G	4.00162519337854e-06
NC_045512v2	22581	.	A	T	4.00162519337854e-06
NC_045512v2	22582	.	A	C	2.21423260700279e-05
NC_045512v2	22582	.	A	G	2.88117013923255e-05
NC_045512v2	22582	.	A	T	5.60227527072995e-06
NC_045512v2	22589	.	A	T	1.06710005156761e-06
NC_045512v2	22595	.	A	T	5.70898527588671e-05
NC_045512v2	22598	.	A	C	2.13420010313522e-06
NC_045512v2	22598	.	A	G	4.13501269982449e-05
NC_045512v2	22600	.	A	C	0.000383088918512772
NC_045512v2	22600	.	A	G	7.14957034550299e-05
NC_045512v2	22600	.	A	T	2.77446013407579e-05
NC_045512v2	22606	.	A	C	2.66775012891902e-07
NC_045512v2	22606	.	A	G	0.000113912930504842
NC_045512v2	22606	.	A	T	3.33468766114878e-05
NC_045512v2	22614	.	A	C	2.66775012891902e-07
NC_045512v2	22614	.	A	T	1.3605525657487e-05
NC_045512v2	22622	.	A	C	2.37429761473793e-05
NC_045512v2	22622	.	A	G	8.00325038675708e-05
NC_045512v2	22622	.	A	T	3.73485018048664e-06
NC_045512v2	22623	.	A	C	6.13582529651376e-05
NC_045512v2	22623	.	A	G	3.92159268951097e-05
NC_045512v2	22623	.	A	T	1.33387506445951e-06
NC_045512v2	22625	.	A	C	1.73403758379737e-05
NC_045512v2	22628	.	A	C	2.08084510055684e-05
NC_045512v2	22628	.	A	G	2.80113763536498e-05
NC_045512v2	22628	.	A	T	8.00325038675707e-07
NC_045512v2	22629	.	A	C	2.66775012891903e-06
NC_045512v2	22629	.	A	G	0.000141390756832708
NC_045512v2	22629	.	A	T	7.73647537386517e-06
NC_045512v2	22631	.	A	C	1.22716505930275e-05
NC_045512v2	22631	.	A	G	1.06710005156761e-06
NC_045512v2	22631	.	A	T	5.33550025783805e-07
NC_045512v2	22633	.	A	G	2.37429761473793e-05
NC_045512v2	22633	.	A	T	5.33550025783805e-07
NC_045512v2	22634	.	A	C	1.86742509024332e-06
NC_045512v2	22634	.	A	G	1.44058506961627e-05
NC_045512v2	22634	.	A	T	1.06710005156761e-06
NC_045512v2	22637	.	A	C	5.06872524494615e-06
NC_045512v2	22637	.	A	G	1.46726257090546e-05
NC_045512v2	22637	.	A	T	8.00325038675707e-07
NC_045512v2	22640	.	A	G	2.13420010313522e-06
NC_045512v2	22640	.	A	T	3.73485018048664e-06
NC_045512v2	22641	.	A	C	2.66775012891902e-07
NC_045512v2	22641	.	A	G	2.66775012891903e-06
NC_045512v2	22641	.	A	T	2.66775012891902e-07
NC_045512v2	22653	.	A	C	2.66775012891902e-07
NC_045512v2	22656	.	A	C	2.40097511602712e-06
NC_045512v2	22656	.	A	G	1.33387506445951e-06
NC_045512v2	22666	.	A	C	5.33550025783805e-07
NC_045512v2	22666	.	A	G	4.90866023721101e-05
NC_045512v2	22666	.	A	T	1.86742509024332e-06
NC_045512v2	22668	.	A	C	1.06710005156761e-06
NC_045512v2	22668	.	A	G	6.66937532229756e-06
NC_045512v2	22668	.	A	T	5.86905028362186e-06
NC_045512v2	22670	.	A	C	1.17381005672437e-05
NC_045512v2	22670	.	A	G	6.13582529651376e-06
NC_045512v2	22670	.	A	T	8.00325038675707e-07
NC_045512v2	22671	.	A	C	1.06710005156761e-06
NC_045512v2	22671	.	A	G	8.43009040738412e-05
NC_045512v2	22671	.	A	T	8.00325038675707e-07
NC_045512v2	22678	.	A	C	3.20130015470283e-06
NC_045512v2	22678	.	A	G	4.00162519337854e-05
NC_045512v2	22678	.	A	T	1.76071508508656e-05
NC_045512v2	22681	.	A	C	8.80357542543278e-06
NC_045512v2	22681	.	A	G	0.000144858832000303
NC_045512v2	22681	.	A	T	4.50849771787315e-05
NC_045512v2	22688	.	A	G	2.66775012891903e-06
NC_045512v2	22688	.	A	T	1.28052006188113e-05
NC_045512v2	22694	.	A	C	5.33550025783805e-07
NC_045512v2	22694	.	A	G	2.66775012891902e-07
NC_045512v2	22694	.	A	T	2.66775012891902e-07
NC_045512v2	22695	.	A	G	9.07035043832468e-06
NC_045512v2	22695	.	A	T	1.73403758379737e-05
NC_045512v2	22701	.	A	G	2.66775012891902e-07
NC_045512v2	22701	.	A	T	7.73647537386517e-06
NC_045512v2	22705	.	A	C	7.73647537386517e-06
NC_045512v2	22705	.	A	G	5.28214525525967e-05
NC_045512v2	22705	.	A	T	6.66937532229756e-06
NC_045512v2	22715	.	A	G	2.66775012891903e-06
NC_045512v2	22715	.	A	T	2.66775012891902e-07
NC_045512v2	22719	.	A	G	2.66775012891902e-07
NC_045512v2	22720	.	A	G	2.77446013407579e-05
NC_045512v2	22723	.	A	G	8.00325038675707e-07
NC_045512v2	22723	.	A	T	5.33550025783805e-07
NC_045512v2	22724	.	A	G	9.60390046410849e-06
NC_045512v2	22725	.	A	C	2.66775012891902e-07
NC_045512v2	22725	.	A	G	2.93452514181093e-06
NC_045512v2	22725	.	A	T	2.66775012891902e-07
NC_045512v2	22728	.	A	C	1.60065007735141e-06
NC_045512v2	22728	.	A	G	1.20048755801356e-05
NC_045512v2	22728	.	A	T	5.33550025783805e-07
NC_045512v2	22739	.	A	C	2.66775012891902e-07
NC_045512v2	22739	.	A	G	1.33387506445951e-06
NC_045512v2	22742	.	A	C	2.93452514181093e-06
NC_045512v2	22742	.	A	G	5.33550025783805e-06
NC_045512v2	22742	.	A	T	1.04042255027842e-05
NC_045512v2	22743	.	A	C	6.40260030940566e-06
NC_045512v2	22743	.	A	G	2.90784764052174e-05
NC_045512v2	22743	.	A	T	3.20130015470283e-06
NC_045512v2	22749	.	A	C	2.66775012891902e-07
NC_045512v2	22749	.	A	T	7.20292534808137e-06
NC_045512v2	22753	.	A	C	8.00325038675707e-07
NC_045512v2	22753	.	A	G	4.85530523463263e-05
NC_045512v2	22753	.	A	T	0.000259038537518037
NC_045512v2	22759	.	A	C	3.20130015470283e-06
NC_045512v2	22759	.	A	G	6.00243779006781e-05
NC_045512v2	22759	.	A	T	8.53680041254088e-06
NC_045512v2	22765	.	A	C	2.40097511602712e-06
NC_045512v2	22765	.	A	G	3.25465515728121e-05
NC_045512v2	22765	.	A	T	4.26840020627044e-06
NC_045512v2	22766	.	A	C	3.20130015470283e-06
NC_045512v2	22766	.	A	G	3.57478517275149e-05
NC_045512v2	22769	.	A	C	2.66775012891902e-07
NC_045512v2	22769	.	A	G	1.33387506445951e-06
NC_045512v2	22771	.	A	C	8.00325038675707e-07
NC_045512v2	22771	.	A	G	3.12126765083526e-05
NC_045512v2	22771	.	A	T	1.86742509024332e-06
NC_045512v2	22776	.	A	C	8.00325038675707e-07
NC_045512v2	22776	.	A	G	1.86742509024332e-05
NC_045512v2	22776	.	A	T	2.66775012891902e-07
NC_045512v2	22779	.	A	C	1.33387506445951e-06
NC_045512v2	22779	.	A	G	2.66775012891902e-07
NC_045512v2	22779	.	A	T	2.66775012891902e-07
NC_045512v2	22780	.	A	C	6.13582529651376e-06
NC_045512v2	22780	.	A	G	1.78739258637575e-05
NC_045512v2	22780	.	A	T	3.46807516759473e-06
NC_045512v2	22784	.	A	C	7.78983037644355e-05
NC_045512v2	22784	.	A	G	5.49556526557319e-05
NC_045512v2	22784	.	A	T	2.66775012891902e-07
NC_045512v2	22786	.	A	C	2.93452514181093e-06
NC_045512v2	22786	.	A	G	0.000140857206806925
NC_045512v2	22786	.	A	T	2.50768512118388e-05
NC_045512v2	22788	.	A	G	5.33550025783805e-07
NC_045512v2	22788	.	A	T	2.13420010313522e-06
NC_045512v2	22789	.	A	C	1.06710005156761e-06
NC_045512v2	22789	.	A	G	2.40097511602712e-05
NC_045512v2	22789	.	A	T	1.06710005156761e-06
NC_045512v2	22790	.	A	C	1.06710005156761e-06
NC_045512v2	22790	.	A	G	6.42927781069485e-05
NC_045512v2	22798	.	A	C	3.20130015470283e-06
NC_045512v2	22798	.	A	G	0.000135521706549086
NC_045512v2	22798	.	A	T	4.72191772818667e-05
NC_045512v2	22803	.	A	C	1.60065007735141e-06
NC_045512v2	22803	.	A	G	0.000237162986460901
NC_045512v2	22803	.	A	T	1.76071508508656e-05
NC_045512v2	22804	.	A	C	0.00015846435765779
NC_045512v2	22804	.	A	G	4.53517521916234e-05
NC_045512v2	22804	.	A	T	7.73647537386517e-06
NC_045512v2	22805	.	A	C	1.33387506445951e-06
NC_045512v2	22805	.	A	G	1.54729507477303e-05
NC_045512v2	22805	.	A	T	8.00325038675707e-07
NC_045512v2	22810	.	A	C	1.04042255027842e-05
NC_045512v2	22810	.	A	G	6.24253530167052e-05
NC_045512v2	22810	.	A	T	7.46970036097327e-06
NC_045512v2	22811	.	A	C	1.60065007735141e-06
NC_045512v2	22811	.	A	G	4.53517521916234e-06
NC_045512v2	22812	.	A	C	0.0211563256223794
NC_045512v2	22812	.	A	G	5.81569528104348e-05
NC_045512v2	22812	.	A	T	4.00162519337854e-06
NC_045512v2	22814	.	A	G	1.04042255027842e-05
NC_045512v2	22821	.	A	C	2.13420010313522e-06
NC_045512v2	22821	.	A	G	1.86742509024332e-06
NC_045512v2	22821	.	A	T	1.06710005156761e-06
NC_045512v2	22824	.	A	G	1.06710005156761e-06
NC_045512v2	22824	.	A	T	4.00162519337854e-06
NC_045512v2	22827	.	A	G	2.66775012891902e-07
NC_045512v2	22833	.	A	G	5.33550025783805e-07
NC_045512v2	22834	.	A	C	8.00325038675707e-07
NC_045512v2	22834	.	A	G	0.000297987689400255
NC_045512v2	22834	.	A	T	1.06710005156761e-06
NC_045512v2	22837	.	A	G	1.73403758379737e-05
NC_045512v2	22840	.	A	C	3.73485018048664e-06
NC_045512v2	22840	.	A	G	4.26840020627044e-05
NC_045512v2	22840	.	A	T	2.66775012891903e-05
NC_045512v2	22842	.	A	C	2.4543301186055e-05
NC_045512v2	22842	.	A	G	7.6564428699976e-05
NC_045512v2	22842	.	A	T	0.000167267933083223
NC_045512v2	22845	.	A	C	2.66775012891903e-06
NC_045512v2	22845	.	A	G	1.89410259153251e-05
NC_045512v2	22845	.	A	T	1.60065007735141e-06
NC_045512v2	22850	.	A	G	2.40097511602712e-06
NC_045512v2	22850	.	A	T	8.00325038675707e-07
NC_045512v2	22852	.	A	C	1.06710005156761e-06
NC_045512v2	22852	.	A	G	5.06872524494615e-05
NC_045512v2	22852	.	A	T	9.87067547700039e-06
NC_045512v2	22862	.	A	C	1.86742509024332e-06
NC_045512v2	22862	.	A	G	0.000127518456162329
NC_045512v2	22862	.	A	T	1.06710005156761e-06
NC_045512v2	22864	.	A	G	2.50768512118388e-05
NC_045512v2	22864	.	A	T	5.33550025783805e-07
NC_045512v2	22872	.	A	G	1.86742509024332e-06
NC_045512v2	22872	.	A	T	2.66775012891902e-07
NC_045512v2	22877	.	A	G	5.33550025783805e-07
NC_045512v2	22877	.	A	T	5.33550025783805e-07
NC_045512v2	22878	.	A	C	8.00325038675707e-07
NC_045512v2	22878	.	A	G	2.66775012891902e-07
NC_045512v2	22878	.	A	T	1.60065007735141e-06
NC_045512v2	22880	.	A	C	5.33550025783805e-07
NC_045512v2	22880	.	A	G	5.06872524494615e-06
NC_045512v2	22880	.	A	T	5.468887764284e-05
NC_045512v2	22881	.	A	C	2.05416759926765e-05
NC_045512v2	22881	.	A	G	0.000237963311499577
NC_045512v2	22881	.	A	T	3.20130015470283e-06
NC_045512v2	22887	.	A	T	4.26840020627044e-06
NC_045512v2	22892	.	A	C	2.66775012891902e-07
NC_045512v2	22892	.	A	G	2.40097511602712e-06
NC_045512v2	22892	.	A	T	2.66775012891903e-06
NC_045512v2	22893	.	A	C	9.87067547700039e-06
NC_045512v2	22893	.	A	G	0.000108844205259896
NC_045512v2	22893	.	A	T	2.72110513149741e-05
NC_045512v2	22904	.	A	C	5.33550025783805e-07
NC_045512v2	22904	.	A	G	8.00325038675708e-06
NC_045512v2	22904	.	A	T	4.00162519337854e-06
NC_045512v2	22905	.	A	C	8.27002539964898e-06
NC_045512v2	22905	.	A	G	1.94745759411089e-05
NC_045512v2	22905	.	A	T	1.06710005156761e-06
NC_045512v2	22908	.	A	C	0.000230493611138604
NC_045512v2	22908	.	A	T	4.80195023205425e-06
NC_045512v2	22910	.	A	C	2.66775012891902e-07
NC_045512v2	22910	.	A	G	1.25384256059194e-05
NC_045512v2	22910	.	A	T	1.33387506445951e-06
NC_045512v2	22911	.	A	C	2.66775012891902e-07
NC_045512v2	22911	.	A	G	1.60065007735141e-06
NC_045512v2	22911	.	A	T	5.33550025783805e-07
NC_045512v2	22914	.	A	T	2.66775012891902e-07
NC_045512v2	22920	.	A	C	5.33550025783805e-07
NC_045512v2	22920	.	A	G	8.00325038675707e-07
NC_045512v2	22920	.	A	T	0.000202482234784954
NC_045512v2	22922	.	A	C	8.00325038675707e-07
NC_045512v2	22924	.	A	C	2.66775012891902e-07
NC_045512v2	22924	.	A	G	5.468887764284e-05
NC_045512v2	22931	.	A	C	8.00325038675707e-07
NC_045512v2	22931	.	A	G	2.66775012891902e-07
NC_045512v2	22934	.	A	C	2.66775012891903e-06
NC_045512v2	22934	.	A	G	4.26840020627044e-06
NC_045512v2	22935	.	A	C	4.00162519337854e-06
NC_045512v2	22935	.	A	G	2.80113763536498e-05
NC_045512v2	22935	.	A	T	1.86742509024332e-06
NC_045512v2	22940	.	A	C	1.06710005156761e-06
NC_045512v2	22940	.	A	G	5.33550025783805e-06
NC_045512v2	22940	.	A	T	8.27002539964898e-06
NC_045512v2	22941	.	A	C	5.33550025783805e-06
NC_045512v2	22941	.	A	G	0.000140857206806925
NC_045512v2	22941	.	A	T	1.60065007735142e-05
NC_045512v2	22946	.	A	C	1.12045505414599e-05
NC_045512v2	22946	.	A	G	3.20130015470283e-06
NC_045512v2	22947	.	A	C	2.13420010313522e-06
NC_045512v2	22947	.	A	G	4.00162519337854e-06
NC_045512v2	22947	.	A	T	4.00162519337854e-06
NC_045512v2	22948	.	A	C	5.33550025783805e-07
NC_045512v2	22948	.	A	G	1.60065007735142e-05
NC_045512v2	22956	.	A	C	5.86905028362186e-06
NC_045512v2	22956	.	A	G	1.04042255027842e-05
NC_045512v2	22958	.	A	C	7.73647537386517e-05
NC_045512v2	22960	.	A	C	2.66775012891902e-07
NC_045512v2	22960	.	A	G	5.33550025783805e-05
NC_045512v2	22960	.	A	T	2.66775012891902e-07
NC_045512v2	22962	.	A	T	2.66775012891902e-07
NC_045512v2	22964	.	A	C	1.86742509024332e-06
NC_045512v2	22964	.	A	G	6.50931031456242e-05
NC_045512v2	22964	.	A	T	2.40097511602712e-06
NC_045512v2	22969	.	A	C	2.13420010313522e-06
NC_045512v2	22969	.	A	G	3.41472016501635e-05
NC_045512v2	22969	.	A	T	7.60308786741922e-05
NC_045512v2	22970	.	A	C	2.66775012891902e-07
NC_045512v2	22970	.	A	G	7.20292534808137e-06
NC_045512v2	22970	.	A	T	1.33387506445951e-06
NC_045512v2	22974	.	A	C	5.60227527072995e-06
NC_045512v2	22974	.	A	G	2.50768512118388e-05
NC_045512v2	22974	.	A	T	7.73647537386517e-06
NC_045512v2	22975	.	A	C	2.66775012891903e-06
NC_045512v2	22975	.	A	G	3.5481076714623e-05
NC_045512v2	22975	.	A	T	1.54729507477303e-05
NC_045512v2	22976	.	A	C	4.80195023205425e-06
NC_045512v2	22976	.	A	G	1.70736008250818e-05
NC_045512v2	22976	.	A	T	3.73485018048664e-06
NC_045512v2	22980	.	A	G	2.66775012891902e-07
NC_045512v2	22980	.	A	T	7.73647537386517e-06
NC_045512v2	22983	.	A	C	2.66775012891902e-07
NC_045512v2	22983	.	A	G	4.00162519337854e-06
NC_045512v2	22983	.	A	T	2.66775012891902e-07
NC_045512v2	22991	.	A	G	0.000172069883315277
NC_045512v2	22994	.	A	C	2.66775012891902e-07
NC_045512v2	22994	.	A	G	2.93452514181093e-06
NC_045512v2	22994	.	A	T	2.66775012891902e-07
NC_045512v2	22996	.	A	C	1.33387506445951e-06
NC_045512v2	22996	.	A	G	4.26840020627044e-06
NC_045512v2	22996	.	A	T	1.06710005156761e-06
NC_045512v2	23003	.	A	C	8.00325038675707e-07
NC_045512v2	23003	.	A	G	8.53680041254088e-06
NC_045512v2	23003	.	A	T	4.53517521916234e-06
NC_045512v2	23004	.	A	C	1.86742509024332e-06
NC_045512v2	23004	.	A	G	1.3605525657487e-05
NC_045512v2	23004	.	A	T	7.46970036097327e-06
NC_045512v2	23013	.	A	C	0.00016966890819925
NC_045512v2	23013	.	A	G	4.45514271529477e-05
NC_045512v2	23013	.	A	T	2.53436262247307e-05
NC_045512v2	23014	.	A	C	2.21423260700279e-05
NC_045512v2	23014	.	A	G	6.93615033518946e-05
NC_045512v2	23014	.	A	T	1.25384256059194e-05
NC_045512v2	23021	.	A	G	1.33387506445951e-06
NC_045512v2	23022	.	A	C	2.66775012891902e-07
NC_045512v2	23022	.	A	G	5.33550025783805e-07
NC_045512v2	23028	.	A	C	5.33550025783805e-07
NC_045512v2	23028	.	A	G	8.00325038675707e-07
NC_045512v2	23028	.	A	T	5.33550025783805e-07
NC_045512v2	23038	.	A	C	1.06710005156761e-06
NC_045512v2	23038	.	A	G	1.57397257606222e-05
NC_045512v2	23040	.	A	C	6.40260030940566e-06
NC_045512v2	23040	.	A	G	5.33550025783805e-05
NC_045512v2	23040	.	A	T	3.70817267919745e-05
NC_045512v2	23041	.	A	C	1.28052006188113e-05
NC_045512v2	23041	.	A	G	2.10752260184603e-05
NC_045512v2	23041	.	A	T	3.20130015470283e-06
NC_045512v2	23044	.	A	C	2.13420010313522e-05
NC_045512v2	23044	.	A	G	0.000111778730401707
NC_045512v2	23044	.	A	T	1.33387506445951e-05
NC_045512v2	23046	.	A	C	5.33550025783805e-07
NC_045512v2	23046	.	A	T	8.00325038675707e-07
NC_045512v2	23055	.	A	G	2.10752260184603e-05
NC_045512v2	23055	.	A	T	1.60065007735141e-06
NC_045512v2	23056	.	A	C	4.00162519337854e-06
NC_045512v2	23056	.	A	G	1.9207800928217e-05
NC_045512v2	23056	.	A	T	2.13420010313522e-06
NC_045512v2	23060	.	A	C	5.33550025783805e-07
NC_045512v2	23060	.	A	G	4.80195023205425e-06
NC_045512v2	23060	.	A	T	8.27002539964898e-06
NC_045512v2	23063	.	A	C	1.12045505414599e-05
NC_045512v2	23063	.	A	G	2.66775012891902e-07
NC_045512v2	23063	.	A	T	0.267781288240531
NC_045512v2	23064	.	A	C	0.000812329914255843
NC_045512v2	23064	.	A	G	3.60146267404068e-05
NC_045512v2	23064	.	A	T	1.49394007219465e-05
NC_045512v2	23076	.	A	G	3.46807516759473e-06
NC_045512v2	23076	.	A	T	1.86742509024332e-06
NC_045512v2	23079	.	A	G	5.33550025783805e-07
NC_045512v2	23080	.	A	C	5.33550025783805e-07
NC_045512v2	23080	.	A	G	1.54729507477303e-05
NC_045512v2	23083	.	A	C	8.80357542543278e-06
NC_045512v2	23083	.	A	G	5.33550025783805e-05
NC_045512v2	23083	.	A	T	5.2021127513921e-05
NC_045512v2	23085	.	A	G	1.22716505930275e-05
NC_045512v2	23085	.	A	T	8.00325038675707e-07
NC_045512v2	23087	.	A	C	2.13420010313522e-06
NC_045512v2	23089	.	A	G	2.61439512634064e-05
NC_045512v2	23089	.	A	T	8.00325038675707e-07
NC_045512v2	23092	.	A	C	5.33550025783805e-07
NC_045512v2	23092	.	A	G	3.73485018048664e-05
NC_045512v2	23092	.	A	T	1.25384256059194e-05
NC_045512v2	23095	.	A	C	2.93452514181093e-06
NC_045512v2	23095	.	A	G	3.33468766114878e-05
NC_045512v2	23095	.	A	T	3.20130015470283e-06
NC_045512v2	23098	.	A	C	3.73485018048664e-06
NC_045512v2	23098	.	A	G	2.66775012891903e-05
NC_045512v2	23098	.	A	T	1.33387506445951e-06
NC_045512v2	23109	.	A	C	8.00325038675707e-07
NC_045512v2	23109	.	A	G	3.46807516759473e-06
NC_045512v2	23109	.	A	T	8.00325038675707e-07
NC_045512v2	23110	.	A	G	6.40260030940566e-06
NC_045512v2	23116	.	A	C	2.93452514181093e-06
NC_045512v2	23116	.	A	G	2.50768512118388e-05
NC_045512v2	23116	.	A	T	2.80113763536498e-05
NC_045512v2	23118	.	A	C	2.66775012891903e-06
NC_045512v2	23118	.	A	G	2.93452514181093e-06
NC_045512v2	23118	.	A	T	1.86742509024332e-06
NC_045512v2	23122	.	A	C	2.56104012376226e-05
NC_045512v2	23122	.	A	G	5.38885526041643e-05
NC_045512v2	23122	.	A	T	2.24091010829198e-05
NC_045512v2	23125	.	A	C	1.86742509024332e-06
NC_045512v2	23125	.	A	G	6.029115291357e-05
NC_045512v2	23125	.	A	T	9.15038294219226e-05
NC_045512v2	23128	.	A	C	1.06710005156761e-06
NC_045512v2	23128	.	A	G	1.22716505930275e-05
NC_045512v2	23128	.	A	T	1.54729507477303e-05
NC_045512v2	23129	.	A	C	5.33550025783805e-07
NC_045512v2	23129	.	A	G	6.13582529651376e-06
NC_045512v2	23129	.	A	T	2.66775012891902e-07
NC_045512v2	23140	.	A	C	8.00325038675707e-07
NC_045512v2	23140	.	A	G	1.3605525657487e-05
NC_045512v2	23144	.	A	C	3.46807516759473e-06
NC_045512v2	23144	.	A	G	1.33387506445951e-06
NC_045512v2	23145	.	A	C	8.00325038675707e-07
NC_045512v2	23145	.	A	G	5.86905028362186e-06
NC_045512v2	23145	.	A	T	9.60390046410849e-06
NC_045512v2	23146	.	A	C	2.66775012891902e-07
NC_045512v2	23146	.	A	G	3.22797765599202e-05
NC_045512v2	23146	.	A	T	8.00325038675707e-07
NC_045512v2	23147	.	A	C	5.86905028362186e-06
NC_045512v2	23147	.	A	G	1.73403758379737e-05
NC_045512v2	23148	.	A	C	3.73485018048664e-06
NC_045512v2	23148	.	A	G	3.36136516243797e-05
NC_045512v2	23148	.	A	T	2.93452514181093e-06
NC_045512v2	23153	.	A	T	8.00325038675707e-07
NC_045512v2	23156	.	A	C	1.60065007735141e-06
NC_045512v2	23156	.	A	G	4.00162519337854e-06
NC_045512v2	23156	.	A	T	8.53680041254088e-06
NC_045512v2	23157	.	A	C	8.00325038675707e-07
NC_045512v2	23157	.	A	G	5.92240528620024e-05
NC_045512v2	23157	.	A	T	2.13420010313522e-06
NC_045512v2	23165	.	A	G	2.66775012891902e-07
NC_045512v2	23165	.	A	T	2.66775012891902e-07
NC_045512v2	23166	.	A	C	4.80195023205425e-06
NC_045512v2	23166	.	A	G	6.93615033518947e-06
NC_045512v2	23166	.	A	T	2.66775012891902e-07
NC_045512v2	23167	.	A	G	0.000287316688884579
NC_045512v2	23168	.	A	C	3.20130015470283e-06
NC_045512v2	23168	.	A	G	2.40097511602712e-06
NC_045512v2	23168	.	A	T	1.33387506445951e-06
NC_045512v2	23169	.	A	C	8.00325038675707e-07
NC_045512v2	23169	.	A	G	1.01374504898923e-05
NC_045512v2	23171	.	A	G	1.33387506445951e-06
NC_045512v2	23172	.	A	C	6.40260030940566e-06
NC_045512v2	23172	.	A	G	7.20292534808137e-06
NC_045512v2	23172	.	A	T	8.00325038675707e-07
NC_045512v2	23173	.	A	C	7.20292534808137e-06
NC_045512v2	23173	.	A	G	2.26758760958117e-05
NC_045512v2	23180	.	A	C	8.27002539964898e-06
NC_045512v2	23180	.	A	G	1.62732757864061e-05
NC_045512v2	23180	.	A	T	7.86986288031112e-05
NC_045512v2	23181	.	A	C	4.26840020627044e-06
NC_045512v2	23181	.	A	G	0.000253969812273091
NC_045512v2	23181	.	A	T	2.40097511602712e-06
NC_045512v2	23186	.	A	C	5.33550025783805e-07
NC_045512v2	23186	.	A	G	3.73485018048664e-06
NC_045512v2	23187	.	A	G	2.66775012891902e-07
NC_045512v2	23192	.	A	G	2.66775012891902e-07
NC_045512v2	23192	.	A	T	8.00325038675707e-07
NC_045512v2	23193	.	A	G	1.33387506445951e-06
NC_045512v2	23193	.	A	T	8.00325038675707e-07
NC_045512v2	23200	.	A	G	1.44058506961627e-05
NC_045512v2	23200	.	A	T	1.06710005156761e-06
NC_045512v2	23201	.	A	C	2.66775012891902e-07
NC_045512v2	23201	.	A	G	1.60065007735142e-05
NC_045512v2	23201	.	A	T	2.13420010313522e-06
NC_045512v2	23203	.	A	C	1.60065007735141e-06
NC_045512v2	23203	.	A	G	3.20130015470283e-05
NC_045512v2	23203	.	A	T	9.07035043832468e-06
NC_045512v2	23207	.	A	G	3.49475266888392e-05
NC_045512v2	23207	.	A	T	3.06791264825688e-05
NC_045512v2	23209	.	A	C	5.86905028362186e-06
NC_045512v2	23209	.	A	G	2.93452514181093e-05
NC_045512v2	23209	.	A	T	1.01374504898923e-05
NC_045512v2	23219	.	A	G	5.33550025783805e-06
NC_045512v2	23223	.	A	C	9.87067547700039e-06
NC_045512v2	23223	.	A	G	0.000578635002962537
NC_045512v2	23223	.	A	T	1.04042255027842e-05
NC_045512v2	23228	.	A	G	8.53680041254088e-06
NC_045512v2	23228	.	A	T	5.86905028362186e-06
NC_045512v2	23229	.	A	C	1.06710005156761e-06
NC_045512v2	23229	.	A	G	3.5481076714623e-05
NC_045512v2	23229	.	A	T	6.66937532229756e-06
NC_045512v2	23232	.	A	G	2.66775012891902e-07
NC_045512v2	23232	.	A	T	2.66775012891902e-07
NC_045512v2	23233	.	A	G	2.21423260700279e-05
NC_045512v2	23233	.	A	T	2.66775012891902e-07
NC_045512v2	23234	.	A	C	5.86905028362186e-06
NC_045512v2	23234	.	A	G	2.00081259668927e-05
NC_045512v2	23235	.	A	C	2.66775012891902e-07
NC_045512v2	23235	.	A	G	4.77527273076506e-05
NC_045512v2	23235	.	A	T	8.53680041254088e-06
NC_045512v2	23251	.	A	C	1.33387506445951e-06
NC_045512v2	23251	.	A	G	1.70736008250818e-05
NC_045512v2	23253	.	A	G	2.66775012891902e-07
NC_045512v2	23253	.	A	T	1.49394007219465e-05
NC_045512v2	23254	.	A	C	1.86742509024332e-06
NC_045512v2	23254	.	A	G	3.0145576456785e-05
NC_045512v2	23254	.	A	T	3.20130015470283e-06
NC_045512v2	23261	.	A	C	7.20292534808137e-06
NC_045512v2	23261	.	A	G	2.66775012891902e-07
NC_045512v2	23263	.	A	C	4.53517521916234e-06
NC_045512v2	23263	.	A	G	5.468887764284e-05
NC_045512v2	23263	.	A	T	3.46807516759473e-06
NC_045512v2	23265	.	A	G	1.81407008766494e-05
NC_045512v2	23267	.	A	C	4.80195023205425e-06
NC_045512v2	23267	.	A	G	3.14794515212445e-05
NC_045512v2	23267	.	A	T	5.468887764284e-05
NC_045512v2	23274	.	A	G	5.06872524494615e-06
NC_045512v2	23274	.	A	T	2.66775012891902e-07
NC_045512v2	23276	.	A	G	8.27002539964898e-06
NC_045512v2	23276	.	A	T	1.06710005156761e-06
NC_045512v2	23279	.	A	C	2.66775012891902e-07
NC_045512v2	23279	.	A	G	2.66775012891903e-06
NC_045512v2	23283	.	A	C	2.66775012891902e-07
NC_045512v2	23283	.	A	G	8.00325038675707e-07
NC_045512v2	23283	.	A	T	8.53680041254088e-06
NC_045512v2	23295	.	A	G	2.66775012891902e-07
NC_045512v2	23299	.	A	C	2.40097511602712e-06
NC_045512v2	23299	.	A	G	5.97576028877862e-05
NC_045512v2	23299	.	A	T	1.25384256059194e-05
NC_045512v2	23301	.	A	G	9.87067547700039e-06
NC_045512v2	23301	.	A	T	1.01374504898923e-05
NC_045512v2	23303	.	A	T	5.60227527072995e-06
NC_045512v2	23305	.	A	C	2.13420010313522e-06
NC_045512v2	23305	.	A	G	8.53680041254088e-06
NC_045512v2	23305	.	A	T	1.06710005156761e-06
NC_045512v2	23310	.	A	C	2.61439512634064e-05
NC_045512v2	23310	.	A	G	2.40097511602712e-06
NC_045512v2	23310	.	A	T	8.00325038675707e-07
NC_045512v2	23312	.	A	C	5.33550025783805e-07
NC_045512v2	23312	.	A	G	5.22879025268129e-05
NC_045512v2	23319	.	A	C	1.06710005156761e-06
NC_045512v2	23319	.	A	G	1.86742509024332e-06
NC_045512v2	23321	.	A	C	1.06710005156761e-06
NC_045512v2	23321	.	A	G	1.9207800928217e-05
NC_045512v2	23324	.	A	G	4.88198273592182e-05
NC_045512v2	23324	.	A	T	4.34843271013801e-05
NC_045512v2	23326	.	A	G	8.16331539449222e-05
NC_045512v2	23326	.	A	T	2.40097511602712e-06
NC_045512v2	23329	.	A	C	2.13420010313522e-06
NC_045512v2	23329	.	A	G	0.000145392382026087
NC_045512v2	23329	.	A	T	5.86905028362186e-06
NC_045512v2	23348	.	A	C	1.33387506445951e-06
NC_045512v2	23348	.	A	G	5.33550025783805e-07
NC_045512v2	23348	.	A	T	3.46807516759473e-06
NC_045512v2	23354	.	A	G	8.18999289578141e-05
NC_045512v2	23354	.	A	T	1.06710005156761e-06
NC_045512v2	23356	.	A	C	5.33550025783805e-07
NC_045512v2	23356	.	A	T	8.80357542543278e-06
NC_045512v2	23357	.	A	G	2.66775012891902e-07
NC_045512v2	23357	.	A	T	8.00325038675707e-07
NC_045512v2	23359	.	A	G	1.17381005672437e-05
NC_045512v2	23359	.	A	T	5.33550025783805e-07
NC_045512v2	23362	.	A	C	3.73485018048664e-06
NC_045512v2	23362	.	A	G	5.7356627771759e-05
NC_045512v2	23362	.	A	T	0.00055382492676359
NC_045512v2	23365	.	A	C	5.33550025783805e-06
NC_045512v2	23365	.	A	G	3.12126765083526e-05
NC_045512v2	23365	.	A	T	1.06710005156761e-05
NC_045512v2	23366	.	A	G	5.33550025783805e-07
NC_045512v2	23366	.	A	T	5.33550025783805e-07
NC_045512v2	23368	.	A	C	1.86742509024332e-06
NC_045512v2	23368	.	A	G	2.66775012891903e-05
NC_045512v2	23368	.	A	T	0.000620518679986565
NC_045512v2	23369	.	A	C	4.26840020627044e-06
NC_045512v2	23369	.	A	G	8.27002539964898e-06
NC_045512v2	23369	.	A	T	2.40097511602712e-06
NC_045512v2	23370	.	A	C	3.20130015470283e-06
NC_045512v2	23370	.	A	G	6.64269782100837e-05
NC_045512v2	23370	.	A	T	6.13582529651376e-06
NC_045512v2	23372	.	A	G	6.34924530682728e-05
NC_045512v2	23372	.	A	T	1.86742509024332e-06
NC_045512v2	23378	.	A	C	8.27002539964898e-06
NC_045512v2	23378	.	A	G	1.52061757348384e-05
NC_045512v2	23378	.	A	T	7.46970036097327e-06
NC_045512v2	23379	.	A	C	3.73485018048664e-06
NC_045512v2	23379	.	A	G	1.28052006188113e-05
NC_045512v2	23382	.	A	G	2.58771762505145e-05
NC_045512v2	23382	.	A	T	1.41390756832708e-05
NC_045512v2	23397	.	A	T	1.70736008250818e-05
NC_045512v2	23400	.	A	G	9.87067547700039e-06
NC_045512v2	23400	.	A	T	3.73485018048664e-06
NC_045512v2	23403	.	A	C	1.33387506445951e-06
NC_045512v2	23403	.	A	G	0.99350296133603
NC_045512v2	23403	.	A	T	1.60065007735141e-06
NC_045512v2	23408	.	A	G	4.00162519337854e-06
NC_045512v2	23408	.	A	T	1.06710005156761e-06
NC_045512v2	23409	.	A	C	8.00325038675707e-07
NC_045512v2	23409	.	A	G	0.00011631390562087
NC_045512v2	23409	.	A	T	1.06710005156761e-06
NC_045512v2	23414	.	A	G	2.93452514181093e-05
NC_045512v2	23414	.	A	T	1.46726257090546e-05
NC_045512v2	23416	.	A	C	1.86742509024332e-06
NC_045512v2	23416	.	A	G	0.000118181330711113
NC_045512v2	23416	.	A	T	0.000562628502189022
NC_045512v2	23418	.	A	C	5.60227527072995e-06
NC_045512v2	23418	.	A	G	1.44058506961627e-05
NC_045512v2	23418	.	A	T	3.73485018048664e-06
NC_045512v2	23419	.	A	C	2.29426511087036e-05
NC_045512v2	23419	.	A	G	0.000196879959514224
NC_045512v2	23419	.	A	T	1.52061757348384e-05
NC_045512v2	23432	.	A	C	1.06710005156761e-06
NC_045512v2	23432	.	A	G	1.22716505930275e-05
NC_045512v2	23432	.	A	T	8.00325038675707e-07
NC_045512v2	23436	.	A	C	2.66775012891902e-07
NC_045512v2	23436	.	A	G	3.46807516759473e-05
NC_045512v2	23436	.	A	T	3.73485018048664e-06
NC_045512v2	23440	.	A	C	2.13420010313522e-06
NC_045512v2	23440	.	A	G	5.33550025783805e-05
NC_045512v2	23440	.	A	T	2.85449263794336e-05
NC_045512v2	23442	.	A	C	1.60065007735142e-05
NC_045512v2	23442	.	A	G	0.000151261432309709
NC_045512v2	23442	.	A	T	8.00325038675707e-07
NC_045512v2	23445	.	A	C	2.66775012891902e-07
NC_045512v2	23445	.	A	G	4.53517521916234e-06
NC_045512v2	23445	.	A	T	2.29426511087036e-05
NC_045512v2	23446	.	A	C	1.33387506445951e-06
NC_045512v2	23446	.	A	G	1.41390756832708e-05
NC_045512v2	23446	.	A	T	2.66775012891902e-07
NC_045512v2	23450	.	A	C	8.00325038675707e-07
NC_045512v2	23450	.	A	G	1.14713255543518e-05
NC_045512v2	23450	.	A	T	2.13420010313522e-06
NC_045512v2	23456	.	A	C	2.66775012891902e-07
NC_045512v2	23456	.	A	G	8.27002539964898e-06
NC_045512v2	23456	.	A	T	1.06710005156761e-06
NC_045512v2	23469	.	A	T	3.20130015470283e-06
NC_045512v2	23474	.	A	G	2.72110513149741e-05
NC_045512v2	23474	.	A	T	1.52061757348384e-05
NC_045512v2	23476	.	A	C	1.22716505930275e-05
NC_045512v2	23476	.	A	G	0.000108844205259896
NC_045512v2	23476	.	A	T	6.13582529651376e-05
NC_045512v2	23483	.	A	C	1.33387506445951e-06
NC_045512v2	23483	.	A	G	4.26840020627044e-06
NC_045512v2	23483	.	A	T	9.33712545121659e-06
NC_045512v2	23484	.	A	C	4.00162519337854e-06
NC_045512v2	23484	.	A	G	0.000107777105208329
NC_045512v2	23484	.	A	T	2.40097511602712e-06
NC_045512v2	23493	.	A	G	2.66775012891902e-07
NC_045512v2	23493	.	A	T	2.40097511602712e-06
NC_045512v2	23494	.	A	C	2.93452514181093e-06
NC_045512v2	23494	.	A	G	6.40260030940566e-06
NC_045512v2	23495	.	A	G	2.66775012891902e-07
NC_045512v2	23497	.	A	G	0.000139256556729573
NC_045512v2	23497	.	A	T	5.33550025783805e-07
NC_045512v2	23503	.	A	C	1.73403758379737e-05
NC_045512v2	23503	.	A	G	2.66775012891903e-05
NC_045512v2	23503	.	A	T	3.76152768177583e-05
NC_045512v2	23512	.	A	G	0.000172603433341061
NC_045512v2	23513	.	A	C	2.66775012891902e-07
NC_045512v2	23513	.	A	G	5.04204774365696e-05
NC_045512v2	23515	.	A	C	1.06710005156761e-06
NC_045512v2	23515	.	A	G	5.33550025783805e-07
NC_045512v2	23515	.	A	T	3.73485018048664e-06
NC_045512v2	23523	.	A	C	4.02830269466773e-05
NC_045512v2	23523	.	A	G	2.40097511602712e-06
NC_045512v2	23523	.	A	T	8.51012291125169e-05
NC_045512v2	23524	.	A	C	1.14713255543518e-05
NC_045512v2	23524	.	A	G	0.00017527118346998
NC_045512v2	23524	.	A	T	2.40097511602712e-06
NC_045512v2	23526	.	A	C	6.66937532229756e-06
NC_045512v2	23526	.	A	G	3.94827019080016e-05
NC_045512v2	23526	.	A	T	6.40260030940566e-06
NC_045512v2	23531	.	A	C	1.33387506445951e-06
NC_045512v2	23531	.	A	G	1.73403758379737e-05
NC_045512v2	23531	.	A	T	6.66937532229756e-06
NC_045512v2	23532	.	A	C	1.06710005156761e-06
NC_045512v2	23532	.	A	G	1.57397257606222e-05
NC_045512v2	23532	.	A	T	2.66775012891902e-07
NC_045512v2	23534	.	A	C	1.97413509540008e-05
NC_045512v2	23534	.	A	G	5.09540274623534e-05
NC_045512v2	23534	.	A	T	3.33468766114878e-05
NC_045512v2	23535	.	A	C	2.02749009797846e-05
NC_045512v2	23535	.	A	G	1.0937775528568e-05
NC_045512v2	23535	.	A	T	1.86742509024332e-06
NC_045512v2	23539	.	A	C	9.87067547700039e-06
NC_045512v2	23539	.	A	G	0.000120315530814248
NC_045512v2	23539	.	A	T	9.89735297828958e-05
NC_045512v2	23541	.	A	G	1.86742509024332e-06
NC_045512v2	23541	.	A	T	0.000162732757864061
NC_045512v2	23544	.	A	C	2.93452514181093e-06
NC_045512v2	23544	.	A	G	2.66775012891903e-06
NC_045512v2	23544	.	A	T	4.80195023205425e-06
NC_045512v2	23552	.	A	G	3.73485018048664e-06
NC_045512v2	23552	.	A	T	2.13420010313522e-06
NC_045512v2	23554	.	A	C	2.66775012891902e-07
NC_045512v2	23554	.	A	G	1.06710005156761e-06
NC_045512v2	23554	.	A	T	5.33550025783805e-07
NC_045512v2	23558	.	A	C	2.40097511602712e-06
NC_045512v2	23558	.	A	G	2.85449263794336e-05
NC_045512v2	23558	.	A	T	2.66775012891902e-07
NC_045512v2	23566	.	A	C	5.60227527072995e-06
NC_045512v2	23566	.	A	G	1.9207800928217e-05
NC_045512v2	23566	.	A	T	0.000112312280427491
NC_045512v2	23570	.	A	C	2.66775012891902e-07
NC_045512v2	23570	.	A	G	0.000131520081355708
NC_045512v2	23570	.	A	T	5.06872524494615e-06
NC_045512v2	23572	.	A	C	5.33550025783805e-07
NC_045512v2	23572	.	A	G	2.58771762505145e-05
NC_045512v2	23572	.	A	T	1.57397257606222e-05
NC_045512v2	23579	.	A	C	2.66775012891903e-06
NC_045512v2	23579	.	A	G	2.13420010313522e-05
NC_045512v2	23579	.	A	T	2.66775012891902e-07
NC_045512v2	23583	.	A	C	2.66775012891902e-07
NC_045512v2	23583	.	A	G	1.33387506445951e-06
NC_045512v2	23583	.	A	T	5.7623402784651e-05
NC_045512v2	23586	.	A	C	3.20130015470283e-06
NC_045512v2	23586	.	A	G	0.000577034352885185
NC_045512v2	23586	.	A	T	1.76071508508656e-05
NC_045512v2	23588	.	A	C	1.25384256059194e-05
NC_045512v2	23588	.	A	G	2.82781513665417e-05
NC_045512v2	23588	.	A	T	1.04042255027842e-05
NC_045512v2	23592	.	A	C	0.00099560434811258
NC_045512v2	23592	.	A	G	0.000127518456162329
NC_045512v2	23592	.	A	T	4.85530523463263e-05
NC_045512v2	23594	.	A	C	1.52061757348384e-05
NC_045512v2	23594	.	A	G	1.54729507477303e-05
NC_045512v2	23594	.	A	T	1.06710005156761e-06
NC_045512v2	23597	.	A	C	8.80357542543278e-06
NC_045512v2	23597	.	A	G	6.66937532229756e-06
NC_045512v2	23597	.	A	T	3.78820518306502e-05
NC_045512v2	23598	.	A	C	1.38723006703789e-05
NC_045512v2	23598	.	A	G	9.41715795508416e-05
NC_045512v2	23598	.	A	T	4.66856272560829e-05
NC_045512v2	23614	.	A	C	8.27002539964898e-06
NC_045512v2	23614	.	A	G	1.84074758895413e-05
NC_045512v2	23614	.	A	T	3.33468766114878e-05
NC_045512v2	23618	.	A	C	8.00325038675707e-07
NC_045512v2	23618	.	A	G	5.60227527072995e-06
NC_045512v2	23623	.	A	G	0.000190477359204818
NC_045512v2	23623	.	A	T	6.40260030940566e-06
NC_045512v2	23627	.	A	C	4.98869274107858e-05
NC_045512v2	23627	.	A	G	6.40260030940566e-06
NC_045512v2	23627	.	A	T	2.66775012891902e-07
NC_045512v2	23631	.	A	C	1.33387506445951e-06
NC_045512v2	23631	.	A	G	6.34924530682728e-05
NC_045512v2	23631	.	A	T	1.76071508508656e-05
NC_045512v2	23632	.	A	C	4.26840020627044e-05
NC_045512v2	23632	.	A	G	3.94827019080016e-05
NC_045512v2	23632	.	A	T	7.73647537386517e-06
NC_045512v2	23636	.	A	C	2.40097511602712e-06
NC_045512v2	23636	.	A	G	8.00325038675708e-06
NC_045512v2	23636	.	A	T	1.3605525657487e-05
NC_045512v2	23639	.	A	G	1.22716505930275e-05
NC_045512v2	23639	.	A	T	4.00162519337854e-06
NC_045512v2	23646	.	A	G	2.66775012891902e-07
NC_045512v2	23646	.	A	T	2.66775012891902e-07
NC_045512v2	23648	.	A	C	2.66775012891902e-07
NC_045512v2	23648	.	A	G	3.73485018048664e-06
NC_045512v2	23648	.	A	T	8.00325038675707e-07
NC_045512v2	23651	.	A	T	6.24253530167052e-05
NC_045512v2	23656	.	A	C	3.73485018048664e-06
NC_045512v2	23656	.	A	G	0.000117914555698221
NC_045512v2	23656	.	A	T	8.00325038675707e-07
NC_045512v2	23665	.	A	C	1.86742509024332e-06
NC_045512v2	23665	.	A	G	1.89410259153251e-05
NC_045512v2	23665	.	A	T	2.90784764052174e-05
NC_045512v2	23667	.	A	C	1.33387506445951e-06
NC_045512v2	23667	.	A	G	1.60065007735141e-06
NC_045512v2	23667	.	A	T	7.60308786741922e-05
NC_045512v2	23668	.	A	C	5.86905028362186e-06
NC_045512v2	23668	.	A	G	7.6564428699976e-05
NC_045512v2	23668	.	A	T	2.00081259668927e-05
NC_045512v2	23669	.	A	C	3.73485018048664e-06
NC_045512v2	23669	.	A	G	2.21423260700279e-05
NC_045512v2	23669	.	A	T	2.26758760958117e-05
NC_045512v2	23670	.	A	C	1.33387506445951e-06
NC_045512v2	23670	.	A	G	7.30963535323813e-05
NC_045512v2	23670	.	A	T	1.84074758895413e-05
NC_045512v2	23674	.	A	C	3.73485018048664e-06
NC_045512v2	23674	.	A	G	7.60308786741922e-05
NC_045512v2	23674	.	A	T	2.85449263794336e-05
NC_045512v2	23682	.	A	G	2.66775012891902e-07
NC_045512v2	23682	.	A	T	1.06710005156761e-06
NC_045512v2	23687	.	A	C	8.00325038675707e-07
NC_045512v2	23687	.	A	G	1.60065007735141e-06
NC_045512v2	23687	.	A	T	3.20130015470283e-06
NC_045512v2	23688	.	A	C	4.80195023205425e-06
NC_045512v2	23688	.	A	G	1.60065007735142e-05
NC_045512v2	23688	.	A	T	4.80195023205425e-06
NC_045512v2	23690	.	A	C	8.00325038675707e-07
NC_045512v2	23690	.	A	G	0.000114179705517734
NC_045512v2	23690	.	A	T	2.40097511602712e-06
NC_045512v2	23691	.	A	C	5.33550025783805e-06
NC_045512v2	23691	.	A	G	1.06710005156761e-05
NC_045512v2	23691	.	A	T	1.60065007735142e-05
NC_045512v2	23696	.	A	C	2.66775012891902e-07
NC_045512v2	23696	.	A	G	0.00018514185894698
NC_045512v2	23696	.	A	T	8.00325038675707e-07
NC_045512v2	23702	.	A	C	4.00162519337854e-06
NC_045512v2	23702	.	A	G	2.69442763020822e-05
NC_045512v2	23702	.	A	T	3.22797765599202e-05
NC_045512v2	23704	.	A	G	4.26840020627044e-06
NC_045512v2	23704	.	A	T	2.66775012891902e-07
NC_045512v2	23708	.	A	C	5.33550025783805e-07
NC_045512v2	23708	.	A	G	8.24334789835979e-05
NC_045512v2	23708	.	A	T	3.73485018048664e-06
NC_045512v2	23710	.	A	C	3.73485018048664e-06
NC_045512v2	23710	.	A	G	1.0937775528568e-05
NC_045512v2	23710	.	A	T	4.53517521916234e-06
NC_045512v2	23711	.	A	C	2.40097511602712e-06
NC_045512v2	23711	.	A	G	4.00162519337854e-06
NC_045512v2	23711	.	A	T	3.20130015470283e-06
NC_045512v2	23712	.	A	C	1.17381005672437e-05
NC_045512v2	23712	.	A	G	3.97494769208935e-05
NC_045512v2	23717	.	A	G	1.33387506445951e-05
NC_045512v2	23717	.	A	T	2.93452514181093e-06
NC_045512v2	23720	.	A	C	3.20130015470283e-06
NC_045512v2	23720	.	A	G	0.000283048288678309
NC_045512v2	23723	.	A	G	1.9207800928217e-05
NC_045512v2	23723	.	A	T	6.40260030940566e-06
NC_045512v2	23729	.	A	C	2.26758760958117e-05
NC_045512v2	23729	.	A	G	7.20292534808137e-06
NC_045512v2	23732	.	A	G	8.27002539964898e-05
NC_045512v2	23732	.	A	T	2.26758760958117e-05
NC_045512v2	23734	.	A	C	2.93452514181093e-06
NC_045512v2	23734	.	A	G	0.000459386572199856
NC_045512v2	23734	.	A	T	2.21423260700279e-05
NC_045512v2	23736	.	A	G	8.00325038675707e-07
NC_045512v2	23737	.	A	C	4.80195023205425e-06
NC_045512v2	23737	.	A	G	9.60390046410849e-06
NC_045512v2	23737	.	A	T	3.46807516759473e-06
NC_045512v2	23738	.	A	G	2.48100761989469e-05
NC_045512v2	23738	.	A	T	2.66775012891902e-07
NC_045512v2	23743	.	A	G	3.73485018048664e-06
NC_045512v2	23743	.	A	T	1.86742509024332e-06
NC_045512v2	23746	.	A	C	1.20048755801356e-05
NC_045512v2	23746	.	A	G	4.88198273592182e-05
NC_045512v2	23746	.	A	T	3.97494769208935e-05
NC_045512v2	23753	.	A	C	8.00325038675707e-07
NC_045512v2	23753	.	A	G	3.20130015470283e-06
NC_045512v2	23753	.	A	T	4.53517521916234e-06
NC_045512v2	23756	.	A	G	0.00598162933906224
NC_045512v2	23756	.	A	T	0.000225424885893658
NC_045512v2	23759	.	A	G	2.66775012891902e-07
NC_045512v2	23760	.	A	G	1.33387506445951e-06
NC_045512v2	23760	.	A	T	2.66775012891902e-07
NC_045512v2	23762	.	A	C	2.66775012891902e-07
NC_045512v2	23762	.	A	G	5.86905028362186e-06
NC_045512v2	23762	.	A	T	8.00325038675707e-07
NC_045512v2	23764	.	A	C	1.33387506445951e-06
NC_045512v2	23764	.	A	G	6.53598781585161e-05
NC_045512v2	23764	.	A	T	0.000664269782100837
NC_045512v2	23767	.	A	C	4.53517521916234e-06
NC_045512v2	23767	.	A	G	1.86742509024332e-05
NC_045512v2	23767	.	A	T	4.77527273076506e-05
NC_045512v2	23770	.	A	C	1.76071508508656e-05
NC_045512v2	23770	.	A	G	4.98869274107858e-05
NC_045512v2	23770	.	A	T	1.86742509024332e-06
NC_045512v2	23772	.	A	C	5.33550025783805e-07
NC_045512v2	23772	.	A	G	1.86742509024332e-06
NC_045512v2	23772	.	A	T	1.86742509024332e-06
NC_045512v2	23777	.	A	G	6.88279533261108e-05
NC_045512v2	23777	.	A	T	1.86742509024332e-06
NC_045512v2	23779	.	A	C	8.80357542543278e-06
NC_045512v2	23779	.	A	G	3.36136516243797e-05
NC_045512v2	23779	.	A	T	0.000112312280427491
NC_045512v2	23780	.	A	C	2.24091010829198e-05
NC_045512v2	23780	.	A	G	0.000427907120678612
NC_045512v2	23780	.	A	T	9.33712545121659e-06
NC_045512v2	23784	.	A	G	5.33550025783805e-07
NC_045512v2	23784	.	A	T	8.00325038675707e-07
NC_045512v2	23786	.	A	G	9.33712545121659e-06
NC_045512v2	23786	.	A	T	2.66775012891902e-07
NC_045512v2	23796	.	A	C	5.86905028362186e-06
NC_045512v2	23796	.	A	G	8.91028543058954e-05
NC_045512v2	23796	.	A	T	8.00325038675707e-07
NC_045512v2	23800	.	A	C	5.06872524494615e-06
NC_045512v2	23800	.	A	G	3.97494769208935e-05
NC_045512v2	23800	.	A	T	1.73403758379737e-05
NC_045512v2	23801	.	A	C	1.86742509024332e-06
NC_045512v2	23801	.	A	G	2.29426511087036e-05
NC_045512v2	23801	.	A	T	2.66775012891902e-07
NC_045512v2	23805	.	A	C	8.00325038675707e-07
NC_045512v2	23805	.	A	G	2.66775012891902e-07
NC_045512v2	23805	.	A	T	4.53517521916234e-06
NC_045512v2	23806	.	A	C	8.00325038675707e-07
NC_045512v2	23806	.	A	G	4.6418852243191e-05
NC_045512v2	23810	.	A	C	2.13420010313522e-06
NC_045512v2	23810	.	A	G	1.04042255027842e-05
NC_045512v2	23810	.	A	T	5.33550025783805e-07
NC_045512v2	23813	.	A	C	8.00325038675707e-07
NC_045512v2	23813	.	A	G	6.40260030940566e-05
NC_045512v2	23813	.	A	T	1.54729507477303e-05
NC_045512v2	23814	.	A	C	2.80113763536498e-05
NC_045512v2	23814	.	A	G	1.73403758379737e-05
NC_045512v2	23814	.	A	T	1.81407008766494e-05
NC_045512v2	23826	.	A	G	5.33550025783805e-07
NC_045512v2	23826	.	A	T	2.13420010313522e-06
NC_045512v2	23827	.	A	C	2.66775012891902e-07
NC_045512v2	23827	.	A	G	7.20292534808137e-06
NC_045512v2	23827	.	A	T	2.66775012891902e-07
NC_045512v2	23829	.	A	T	5.33550025783805e-07
NC_045512v2	23834	.	A	G	5.94908278748943e-05
NC_045512v2	23843	.	A	C	2.66775012891902e-07
NC_045512v2	23843	.	A	G	3.38804266372716e-05
NC_045512v2	23843	.	A	T	3.73485018048664e-06
NC_045512v2	23845	.	A	C	2.66775012891902e-07
NC_045512v2	23845	.	A	G	9.87067547700039e-06
NC_045512v2	23845	.	A	T	6.5626653171408e-05
NC_045512v2	23847	.	A	G	2.66775012891902e-07
NC_045512v2	23847	.	A	T	1.06710005156761e-06
NC_045512v2	23848	.	A	G	0.000955588096178795
NC_045512v2	23848	.	A	T	1.06710005156761e-06
NC_045512v2	23851	.	A	C	2.66775012891902e-07
NC_045512v2	23851	.	A	G	5.12208024752453e-05
NC_045512v2	23851	.	A	T	4.26840020627044e-06
NC_045512v2	23852	.	A	C	5.33550025783805e-07
NC_045512v2	23852	.	A	T	1.06710005156761e-06
NC_045512v2	23853	.	A	C	5.33550025783805e-07
NC_045512v2	23853	.	A	G	1.33387506445951e-06
NC_045512v2	23863	.	A	G	1.30719756317032e-05
NC_045512v2	23864	.	A	G	2.02749009797846e-05
NC_045512v2	23864	.	A	T	2.66775012891902e-07
NC_045512v2	23869	.	A	C	2.4543301186055e-05
NC_045512v2	23869	.	A	G	1.57397257606222e-05
NC_045512v2	23869	.	A	T	1.60065007735141e-06
NC_045512v2	23870	.	A	C	2.66775012891902e-07
NC_045512v2	23870	.	A	G	3.06791264825688e-05
NC_045512v2	23872	.	A	C	5.33550025783805e-07
NC_045512v2	23872	.	A	G	1.86742509024332e-06
NC_045512v2	23872	.	A	T	3.5481076714623e-05
NC_045512v2	23880	.	A	C	5.33550025783805e-07
NC_045512v2	23880	.	A	G	2.40097511602712e-06
NC_045512v2	23880	.	A	T	5.33550025783805e-07
NC_045512v2	23881	.	A	C	8.27002539964898e-06
NC_045512v2	23881	.	A	G	1.22716505930275e-05
NC_045512v2	23881	.	A	T	2.66775012891902e-07
NC_045512v2	23883	.	A	T	2.66775012891902e-07
NC_045512v2	23884	.	A	G	6.48263281327323e-05
NC_045512v2	23886	.	A	G	2.66775012891902e-07
NC_045512v2	23888	.	A	C	2.66775012891902e-07
NC_045512v2	23888	.	A	G	5.33550025783805e-07
NC_045512v2	23888	.	A	T	2.66775012891902e-07
NC_045512v2	23889	.	A	C	1.33387506445951e-06
NC_045512v2	23889	.	A	G	8.27002539964898e-06
NC_045512v2	23889	.	A	T	2.66775012891902e-07
NC_045512v2	23890	.	A	C	2.66775012891902e-07
NC_045512v2	23890	.	A	G	2.26758760958117e-05
NC_045512v2	23890	.	A	T	2.66775012891902e-07
NC_045512v2	23891	.	A	C	1.06710005156761e-06
NC_045512v2	23891	.	A	T	2.66775012891902e-07
NC_045512v2	23892	.	A	C	2.66775012891902e-07
NC_045512v2	23892	.	A	G	2.42765261731631e-05
NC_045512v2	23894	.	A	C	2.66775012891902e-07
NC_045512v2	23894	.	A	G	0.000172870208353953
NC_045512v2	23894	.	A	T	5.06872524494615e-06
NC_045512v2	23898	.	A	G	7.14957034550299e-05
NC_045512v2	23898	.	A	T	2.64107262762983e-05
NC_045512v2	23899	.	A	C	1.44058506961627e-05
NC_045512v2	23899	.	A	G	2.42765261731631e-05
NC_045512v2	23899	.	A	T	3.73485018048664e-06
NC_045512v2	23901	.	A	C	0.000147526582129222
NC_045512v2	23901	.	A	G	2.53436262247307e-05
NC_045512v2	23901	.	A	T	7.20292534808137e-06
NC_045512v2	23902	.	A	C	4.77527273076506e-05
NC_045512v2	23902	.	A	G	2.66775012891903e-05
NC_045512v2	23902	.	A	T	1.57397257606222e-05
NC_045512v2	23911	.	A	C	2.40097511602712e-06
NC_045512v2	23911	.	A	G	3.09459014954607e-05
NC_045512v2	23911	.	A	T	2.00081259668927e-05
NC_045512v2	23913	.	A	C	1.33387506445951e-06
NC_045512v2	23913	.	A	G	5.33550025783805e-06
NC_045512v2	23913	.	A	T	3.57478517275149e-05
NC_045512v2	23914	.	A	C	8.27002539964898e-06
NC_045512v2	23914	.	A	G	2.4543301186055e-05
NC_045512v2	23914	.	A	T	3.46807516759473e-06
NC_045512v2	23918	.	A	C	6.93615033518947e-06
NC_045512v2	23918	.	A	G	2.10752260184603e-05
NC_045512v2	23919	.	A	C	4.53517521916234e-06
NC_045512v2	23919	.	A	G	2.1875551057136e-05
NC_045512v2	23919	.	A	T	1.06710005156761e-06
NC_045512v2	23920	.	A	C	2.13420010313522e-06
NC_045512v2	23920	.	A	G	4.18836770240287e-05
NC_045512v2	23920	.	A	T	9.60390046410849e-06
NC_045512v2	23922	.	A	G	1.76071508508656e-05
NC_045512v2	23922	.	A	T	7.20292534808137e-06
NC_045512v2	23923	.	A	C	6.93615033518947e-06
NC_045512v2	23923	.	A	G	2.34762011344874e-05
NC_045512v2	23923	.	A	T	1.04042255027842e-05
NC_045512v2	23924	.	A	C	3.2813326585704e-05
NC_045512v2	23924	.	A	G	3.38804266372716e-05
NC_045512v2	23924	.	A	T	5.33550025783805e-07
NC_045512v2	23928	.	A	G	5.33550025783805e-07
NC_045512v2	23928	.	A	T	5.33550025783805e-07
NC_045512v2	23930	.	A	C	1.33387506445951e-06
NC_045512v2	23930	.	A	G	2.93452514181093e-06
NC_045512v2	23930	.	A	T	2.66775012891902e-07
NC_045512v2	23931	.	A	C	6.93615033518947e-06
NC_045512v2	23931	.	A	G	9.07035043832468e-06
NC_045512v2	23931	.	A	T	7.20292534808137e-06
NC_045512v2	23932	.	A	C	3.46807516759473e-06
NC_045512v2	23932	.	A	G	2.96120264310012e-05
NC_045512v2	23932	.	A	T	1.68068258121899e-05
NC_045512v2	23933	.	A	C	1.44058506961627e-05
NC_045512v2	23933	.	A	G	1.52061757348384e-05
NC_045512v2	23933	.	A	T	5.33550025783805e-07
NC_045512v2	23935	.	A	C	4.00162519337854e-06
NC_045512v2	23935	.	A	G	1.84074758895413e-05
NC_045512v2	23935	.	A	T	4.6418852243191e-05
NC_045512v2	23938	.	A	G	2.21423260700279e-05
NC_045512v2	23938	.	A	T	2.13420010313522e-06
NC_045512v2	23941	.	A	C	4.53517521916234e-06
NC_045512v2	23941	.	A	G	3.0145576456785e-05
NC_045512v2	23941	.	A	T	8.61683291640845e-05
NC_045512v2	23942	.	A	C	4.45514271529477e-05
NC_045512v2	23942	.	A	G	3.14794515212445e-05
NC_045512v2	23942	.	A	T	6.13582529651376e-06
NC_045512v2	23945	.	A	C	8.00325038675707e-07
NC_045512v2	23945	.	A	G	4.26840020627044e-06
NC_045512v2	23945	.	A	T	2.66775012891902e-07
NC_045512v2	23946	.	A	C	3.20130015470283e-06
NC_045512v2	23946	.	A	G	0.000238230086512469
NC_045512v2	23946	.	A	T	4.53517521916234e-06
NC_045512v2	23947	.	A	C	9.41715795508416e-05
NC_045512v2	23947	.	A	G	7.76315287515436e-05
NC_045512v2	23947	.	A	T	1.76071508508656e-05
NC_045512v2	23949	.	A	C	5.33550025783805e-07
NC_045512v2	23949	.	A	G	3.76152768177583e-05
NC_045512v2	23949	.	A	T	1.86742509024332e-06
NC_045512v2	23963	.	A	G	8.27002539964898e-06
NC_045512v2	23963	.	A	T	8.00325038675707e-07
NC_045512v2	23964	.	A	G	1.06710005156761e-06
NC_045512v2	23964	.	A	T	5.33550025783805e-07
NC_045512v2	23971	.	A	C	8.00325038675708e-06
NC_045512v2	23971	.	A	G	3.62814017532987e-05
NC_045512v2	23971	.	A	T	2.93452514181093e-06
NC_045512v2	23973	.	A	C	9.87067547700039e-06
NC_045512v2	23973	.	A	G	2.00081259668927e-05
NC_045512v2	23973	.	A	T	2.66775012891903e-06
NC_045512v2	23974	.	A	C	4.26840020627044e-06
NC_045512v2	23974	.	A	G	1.49394007219465e-05
NC_045512v2	23974	.	A	T	1.33387506445951e-05
NC_045512v2	23975	.	A	C	1.49394007219465e-05
NC_045512v2	23975	.	A	G	5.81569528104348e-05
NC_045512v2	23975	.	A	T	1.06710005156761e-06
NC_045512v2	23977	.	A	C	1.60065007735141e-06
NC_045512v2	23977	.	A	G	6.58934281842999e-05
NC_045512v2	23977	.	A	T	8.00325038675707e-07
NC_045512v2	23980	.	A	G	6.66937532229756e-06
NC_045512v2	23980	.	A	T	1.60065007735141e-06
NC_045512v2	23983	.	A	C	1.0937775528568e-05
NC_045512v2	23983	.	A	G	3.44139766630554e-05
NC_045512v2	23983	.	A	T	1.28052006188113e-05
NC_045512v2	23985	.	A	C	5.06872524494615e-06
NC_045512v2	23985	.	A	G	2.34762011344874e-05
NC_045512v2	23985	.	A	T	1.86742509024332e-06
NC_045512v2	23989	.	A	C	9.87067547700039e-06
NC_045512v2	23989	.	A	G	0.000209418385120143
NC_045512v2	23989	.	A	T	5.52224276686238e-05
NC_045512v2	23992	.	A	C	6.13582529651376e-06
NC_045512v2	23992	.	A	G	6.93615033518947e-06
NC_045512v2	23992	.	A	T	3.25465515728121e-05
NC_045512v2	23993	.	A	C	1.86742509024332e-06
NC_045512v2	23993	.	A	G	1.06710005156761e-06
NC_045512v2	23993	.	A	T	2.66775012891902e-07
NC_045512v2	23994	.	A	C	2.93452514181093e-06
NC_045512v2	23994	.	A	G	1.33387506445951e-05
NC_045512v2	23994	.	A	T	8.00325038675708e-06
NC_045512v2	23995	.	A	C	3.46807516759473e-06
NC_045512v2	23995	.	A	G	1.86742509024332e-05
NC_045512v2	23995	.	A	T	1.33387506445951e-06
NC_045512v2	23998	.	A	C	8.00325038675707e-07
NC_045512v2	23998	.	A	G	4.69524022689748e-05
NC_045512v2	23998	.	A	T	6.24253530167052e-05
NC_045512v2	23999	.	A	C	1.57397257606222e-05
NC_045512v2	23999	.	A	G	2.88117013923255e-05
NC_045512v2	23999	.	A	T	1.33387506445951e-06
NC_045512v2	24002	.	A	C	1.86742509024332e-06
NC_045512v2	24002	.	A	G	8.53680041254088e-06
NC_045512v2	24003	.	A	C	1.6540050799298e-05
NC_045512v2	24003	.	A	G	5.17543525010291e-05
NC_045512v2	24003	.	A	T	1.81407008766494e-05
NC_045512v2	24005	.	A	C	4.61520772302991e-05
NC_045512v2	24005	.	A	G	2.66775012891902e-07
NC_045512v2	24010	.	A	C	1.06710005156761e-05
NC_045512v2	24010	.	A	G	0.000195279309436873
NC_045512v2	24010	.	A	T	2.42765261731631e-05
NC_045512v2	24014	.	A	C	5.33550025783805e-07
NC_045512v2	24014	.	A	G	0.000376419543190474
NC_045512v2	24014	.	A	T	5.33550025783805e-07
NC_045512v2	24018	.	A	G	2.66775012891902e-07
NC_045512v2	24019	.	A	C	1.60065007735141e-06
NC_045512v2	24019	.	A	G	6.64269782100837e-05
NC_045512v2	24021	.	A	C	5.33550025783805e-07
NC_045512v2	24021	.	A	G	4.26840020627044e-06
NC_045512v2	24021	.	A	T	8.00325038675707e-07
NC_045512v2	24025	.	A	C	1.86742509024332e-06
NC_045512v2	24025	.	A	G	1.57397257606222e-05
NC_045512v2	24025	.	A	T	1.33387506445951e-06
NC_045512v2	24032	.	A	C	1.06710005156761e-06
NC_045512v2	24032	.	A	G	2.1875551057136e-05
NC_045512v2	24032	.	A	T	8.80357542543278e-06
NC_045512v2	24033	.	A	C	5.33550025783805e-07
NC_045512v2	24033	.	A	G	9.33712545121659e-06
NC_045512v2	24033	.	A	T	1.86742509024332e-06
NC_045512v2	24035	.	A	C	2.66775012891902e-07
NC_045512v2	24035	.	A	G	1.33387506445951e-06
NC_045512v2	24035	.	A	T	5.33550025783805e-07
NC_045512v2	24036	.	A	C	5.33550025783805e-07
NC_045512v2	24036	.	A	G	1.62732757864061e-05
NC_045512v2	24037	.	A	G	5.14875774881372e-05
NC_045512v2	24037	.	A	T	2.66775012891902e-07
NC_045512v2	24041	.	A	C	5.33550025783805e-07
NC_045512v2	24041	.	A	G	2.08084510055684e-05
NC_045512v2	24041	.	A	T	9.07035043832468e-06
NC_045512v2	24043	.	A	C	8.00325038675708e-06
NC_045512v2	24043	.	A	G	2.13420010313522e-05
NC_045512v2	24043	.	A	T	1.86742509024332e-05
NC_045512v2	24049	.	A	C	5.60227527072995e-06
NC_045512v2	24049	.	A	G	4.66856272560829e-05
NC_045512v2	24049	.	A	T	2.32094261215955e-05
NC_045512v2	24051	.	A	C	2.13420010313522e-06
NC_045512v2	24051	.	A	G	3.8415601856434e-05
NC_045512v2	24051	.	A	T	1.60065007735141e-06
NC_045512v2	24062	.	A	C	8.00325038675707e-07
NC_045512v2	24062	.	A	G	0.000309192239941715
NC_045512v2	24062	.	A	T	2.26758760958117e-05
NC_045512v2	24065	.	A	G	1.60065007735142e-05
NC_045512v2	24066	.	A	C	2.93452514181093e-06
NC_045512v2	24066	.	A	G	9.5772229628193e-05
NC_045512v2	24066	.	A	T	9.60390046410849e-06
NC_045512v2	24067	.	A	C	1.33387506445951e-06
NC_045512v2	24067	.	A	G	3.46807516759473e-05
NC_045512v2	24067	.	A	T	3.46807516759473e-06
NC_045512v2	24069	.	A	C	1.86742509024332e-06
NC_045512v2	24069	.	A	G	0.000395093794092908
NC_045512v2	24069	.	A	T	9.87067547700039e-05
NC_045512v2	24070	.	A	C	1.30719756317032e-05
NC_045512v2	24070	.	A	G	7.28295785194894e-05
NC_045512v2	24070	.	A	T	4.42846521400558e-05
NC_045512v2	24072	.	A	G	2.66775012891902e-07
NC_045512v2	24072	.	A	T	4.00162519337854e-06
NC_045512v2	24078	.	A	C	9.87067547700039e-06
NC_045512v2	24078	.	A	G	1.57397257606222e-05
NC_045512v2	24078	.	A	T	0.000135788481561978
NC_045512v2	24090	.	A	C	1.44058506961627e-05
NC_045512v2	24090	.	A	G	3.76152768177583e-05
NC_045512v2	24092	.	A	C	2.66775012891902e-07
NC_045512v2	24092	.	A	G	0.000156863707580439
NC_045512v2	24092	.	A	T	2.40097511602712e-06
NC_045512v2	24101	.	A	C	2.13420010313522e-06
NC_045512v2	24101	.	A	G	2.13420010313522e-06
NC_045512v2	24103	.	A	C	8.00325038675707e-07
NC_045512v2	24103	.	A	G	2.64107262762983e-05
NC_045512v2	24103	.	A	T	2.13420010313522e-06
NC_045512v2	24105	.	A	C	2.66775012891902e-07
NC_045512v2	24105	.	A	G	5.33550025783805e-07
NC_045512v2	24110	.	A	C	0.00318342622883907
NC_045512v2	24110	.	A	G	5.89572778491105e-05
NC_045512v2	24110	.	A	T	1.33387506445951e-05
NC_045512v2	24118	.	A	C	4.00162519337854e-06
NC_045512v2	24118	.	A	G	2.10752260184603e-05
NC_045512v2	24118	.	A	T	5.49556526557319e-05
NC_045512v2	24120	.	A	G	3.20130015470283e-06
NC_045512v2	24120	.	A	T	4.00162519337854e-06
NC_045512v2	24121	.	A	C	2.66775012891902e-07
NC_045512v2	24121	.	A	G	2.00081259668927e-05
NC_045512v2	24121	.	A	T	1.17381005672437e-05
NC_045512v2	24122	.	A	C	1.86742509024332e-06
NC_045512v2	24122	.	A	G	3.46807516759473e-06
NC_045512v2	24123	.	A	C	6.40260030940566e-06
NC_045512v2	24123	.	A	G	1.38723006703789e-05
NC_045512v2	24123	.	A	T	1.33387506445951e-06
NC_045512v2	24128	.	A	C	8.00325038675707e-07
NC_045512v2	24128	.	A	G	3.46807516759473e-06
NC_045512v2	24128	.	A	T	5.33550025783805e-07
NC_045512v2	24129	.	A	C	1.86742509024332e-06
NC_045512v2	24129	.	A	G	0.000117647780685329
NC_045512v2	24129	.	A	T	1.06710005156761e-06
NC_045512v2	24137	.	A	G	1.30719756317032e-05
NC_045512v2	24137	.	A	T	2.66775012891902e-07
NC_045512v2	24148	.	A	C	1.06710005156761e-06
NC_045512v2	24148	.	A	G	1.20048755801356e-05
NC_045512v2	24148	.	A	T	2.93452514181093e-06
NC_045512v2	24158	.	A	C	2.66775012891902e-07
NC_045512v2	24158	.	A	G	8.00325038675707e-07
NC_045512v2	24158	.	A	T	3.46807516759473e-06
NC_045512v2	24160	.	A	C	1.86742509024332e-06
NC_045512v2	24160	.	A	G	1.54729507477303e-05
NC_045512v2	24160	.	A	T	4.3751102114272e-05
NC_045512v2	24162	.	A	C	7.73647537386517e-06
NC_045512v2	24162	.	A	G	3.49475266888392e-05
NC_045512v2	24162	.	A	T	2.13420010313522e-06
NC_045512v2	24165	.	A	C	4.53517521916234e-06
NC_045512v2	24165	.	A	G	7.46970036097327e-06
NC_045512v2	24165	.	A	T	1.06710005156761e-06
NC_045512v2	24166	.	A	C	5.06872524494615e-06
NC_045512v2	24166	.	A	G	4.1083351985353e-05
NC_045512v2	24166	.	A	T	7.73647537386517e-06
NC_045512v2	24167	.	A	C	8.00325038675707e-07
NC_045512v2	24167	.	A	G	2.66775012891902e-07
NC_045512v2	24167	.	A	T	8.00325038675707e-07
NC_045512v2	24170	.	A	C	8.00325038675707e-07
NC_045512v2	24170	.	A	G	0.000174470858431304
NC_045512v2	24177	.	A	G	5.33550025783805e-07
NC_045512v2	24177	.	A	T	9.87067547700039e-06
NC_045512v2	24178	.	A	C	1.33387506445951e-06
NC_045512v2	24178	.	A	G	0.000104842580066518
NC_045512v2	24178	.	A	T	1.60065007735141e-06
NC_045512v2	24180	.	A	G	2.66775012891902e-07
NC_045512v2	24180	.	A	T	2.66775012891902e-07
NC_045512v2	24182	.	A	G	2.66775012891903e-06
NC_045512v2	24182	.	A	T	2.13420010313522e-06
NC_045512v2	24190	.	A	C	7.54973286484084e-05
NC_045512v2	24190	.	A	G	0.000133387506445951
NC_045512v2	24190	.	A	T	7.46970036097327e-06
NC_045512v2	24196	.	A	G	5.65563027330833e-05
NC_045512v2	24203	.	A	G	2.40097511602712e-06
NC_045512v2	24203	.	A	T	1.06710005156761e-06
NC_045512v2	24205	.	A	G	1.76071508508656e-05
NC_045512v2	24205	.	A	T	7.25628035065975e-05
NC_045512v2	24206	.	A	C	2.66775012891902e-07
NC_045512v2	24206	.	A	G	1.89410259153251e-05
NC_045512v2	24206	.	A	T	1.06710005156761e-06
NC_045512v2	24209	.	A	G	3.73485018048664e-06
NC_045512v2	24209	.	A	T	5.33550025783805e-06
NC_045512v2	24221	.	A	G	6.13582529651376e-06
NC_045512v2	24221	.	A	T	2.66775012891902e-07
NC_045512v2	24232	.	A	C	1.94745759411089e-05
NC_045512v2	24232	.	A	G	8.13663789320303e-05
NC_045512v2	24232	.	A	T	3.0145576456785e-05
NC_045512v2	24241	.	A	C	6.66937532229756e-06
NC_045512v2	24241	.	A	G	6.98950533776785e-05
NC_045512v2	24241	.	A	T	3.17462265341364e-05
NC_045512v2	24244	.	A	C	1.06710005156761e-06
NC_045512v2	24244	.	A	G	7.60308786741922e-05
NC_045512v2	24247	.	A	C	1.81407008766494e-05
NC_045512v2	24247	.	A	G	3.17462265341364e-05
NC_045512v2	24247	.	A	T	2.13420010313522e-06
NC_045512v2	24248	.	A	C	5.28214525525967e-05
NC_045512v2	24248	.	A	G	8.80357542543278e-06
NC_045512v2	24248	.	A	T	4.00162519337854e-06
NC_045512v2	24250	.	A	G	3.20130015470283e-06
NC_045512v2	24253	.	A	C	1.33387506445951e-06
NC_045512v2	24253	.	A	G	4.3751102114272e-05
NC_045512v2	24253	.	A	T	0.000325198740715229
NC_045512v2	24260	.	A	C	1.60065007735141e-06
NC_045512v2	24260	.	A	T	1.60065007735141e-06
NC_045512v2	24265	.	A	C	2.66775012891902e-07
NC_045512v2	24265	.	A	G	5.86905028362186e-06
NC_045512v2	24266	.	A	C	1.60065007735141e-06
NC_045512v2	24266	.	A	G	1.60065007735141e-06
NC_045512v2	24266	.	A	T	8.00325038675707e-07
NC_045512v2	24273	.	A	C	8.00325038675707e-07
NC_045512v2	24273	.	A	G	2.66775012891902e-07
NC_045512v2	24273	.	A	T	5.33550025783805e-06
NC_045512v2	24275	.	A	C	2.93452514181093e-06
NC_045512v2	24275	.	A	G	1.60065007735141e-06
NC_045512v2	24281	.	A	T	2.66775012891902e-07
NC_045512v2	24282	.	A	C	8.80357542543278e-06
NC_045512v2	24282	.	A	G	8.53680041254088e-06
NC_045512v2	24282	.	A	T	2.66775012891902e-07
NC_045512v2	24287	.	A	C	2.66775012891902e-07
NC_045512v2	24287	.	A	G	0.000143524956935844
NC_045512v2	24292	.	A	C	1.06710005156761e-05
NC_045512v2	24292	.	A	G	5.38885526041643e-05
NC_045512v2	24292	.	A	T	1.60065007735142e-05
NC_045512v2	24296	.	A	C	2.66775012891902e-07
NC_045512v2	24296	.	A	G	9.33712545121659e-06
NC_045512v2	24296	.	A	T	2.66775012891902e-07
NC_045512v2	24298	.	A	C	2.93452514181093e-06
NC_045512v2	24298	.	A	G	3.70817267919745e-05
NC_045512v2	24298	.	A	T	2.34762011344874e-05
NC_045512v2	24300	.	A	T	1.33387506445951e-06
NC_045512v2	24302	.	A	C	2.93452514181093e-06
NC_045512v2	24302	.	A	G	3.46807516759473e-06
NC_045512v2	24302	.	A	T	4.53517521916234e-06
NC_045512v2	24303	.	A	C	8.00325038675707e-07
NC_045512v2	24303	.	A	G	6.40260030940566e-06
NC_045512v2	24303	.	A	T	1.33387506445951e-06
NC_045512v2	24312	.	A	C	2.66775012891902e-07
[truncated: 7,115 more rows]
