# Supplementary material for: Rapid, adaptable and sensitive Cas13-based COVID-19 diagnostics using ADESSO
Source: Nat Commun. 2022 Jun 8;13:3308. doi: 10.1038/s41467-022-30862-y (PMC9176161; doi:10.1038/s41467-022-30862-y)
Supplement: Supplementary file 7 — Supplementary Data 4 [file 41467_2022_30862_MOESM7_ESM.txt]

N	freq	Start	End
1	2.66775012891902e-07	21564	21582
1	2.66775012891902e-07	21565	21565
1	2.66775012891902e-07	21566	21574
2	5.33550025783805e-07	21569	21571
9	2.40097511602712e-06	21572	21572
2	5.33550025783805e-07	21572	21573
1	2.66775012891902e-07	21572	21574
310	8.27002539964898e-05	21575	21575
1	2.66775012891902e-07	21575	21576
199	5.30882275654886e-05	21575	21577
34	9.07035043832468e-06	21578	21578
1	2.66775012891902e-07	21578	21579
18	4.80195023205425e-06	21578	21580
1	2.66775012891902e-07	21578	21583
6	1.60065007735141e-06	21579	21581
1	2.66775012891902e-07	21581	21581
65	1.73403758379737e-05	21581	21583
1	2.66775012891902e-07	21587	21592
1	2.66775012891902e-07	21591	21591
1	2.66775012891902e-07	21592	21593
1	2.66775012891902e-07	21593	21598
1	2.66775012891902e-07	21594	21614
1	2.66775012891902e-07	21599	21600
1	2.66775012891902e-07	21599	21601
1	2.66775012891902e-07	21599	21605
3	8.00325038675707e-07	21599	21616
1	2.66775012891902e-07	21599	21619
92	2.4543301186055e-05	21602	21610
32	8.53680041254088e-06	21602	21613
1	2.66775012891902e-07	21602	21615
7	1.86742509024332e-06	21602	21616
1	2.66775012891902e-07	21602	21619
2	5.33550025783805e-07	21604	21606
1	2.66775012891902e-07	21606	21611
1	2.66775012891902e-07	21606	21620
4	1.06710005156761e-06	21609	21611
7	1.86742509024332e-06	21611	21613
10	2.66775012891903e-06	21611	21616
1	2.66775012891902e-07	21611	21622
1	2.66775012891902e-07	21611	21625
5	1.33387506445951e-06	21612	21614
1	2.66775012891902e-07	21614	21616
1	2.66775012891902e-07	21614	21625
2	5.33550025783805e-07	21615	21617
5	1.33387506445951e-06	21617	21622
2	5.33550025783805e-07	21617	21625
1	2.66775012891902e-07	21618	21618
16	4.26840020627044e-06	21620	21622
1	2.66775012891902e-07	21621	21632
10	2.66775012891903e-06	21622	21633
2	5.33550025783805e-07	21626	21628
1	2.66775012891902e-07	21627	21644
2	5.33550025783805e-07	21628	21628
1	2.66775012891902e-07	21630	21632
41	1.0937775528568e-05	21632	21634
5	1.33387506445951e-06	21634	21645
11	2.93452514181093e-06	21635	21635
1	2.66775012891902e-07	21640	21640
1	2.66775012891902e-07	21644	21644
1	2.66775012891902e-07	21644	21652
1	2.66775012891902e-07	21647	21649
1	2.66775012891902e-07	21647	21654
2	5.33550025783805e-07	21651	21653
1	2.66775012891902e-07	21651	21656
3	8.00325038675707e-07	21656	21656
1	2.66775012891902e-07	21657	21660
1	2.66775012891902e-07	21659	21660
1	2.66775012891902e-07	21665	21667
1	2.66775012891902e-07	21668	21669
1	2.66775012891902e-07	21669	21674
1	2.66775012891902e-07	21670	21692
1	2.66775012891902e-07	21674	21679
3	8.00325038675707e-07	21677	21677
3	8.00325038675707e-07	21680	21685
1	2.66775012891902e-07	21680	21752
1	2.66775012891902e-07	21681	21756
1	2.66775012891902e-07	21683	21684
1	2.66775012891902e-07	21683	21688
2	5.33550025783805e-07	21684	21690
1	2.66775012891902e-07	21689	21689
1	2.66775012891902e-07	21689	21690
1	2.66775012891902e-07	21701	21703
1	2.66775012891902e-07	21704	21709
1	2.66775012891902e-07	21707	21712
1	2.66775012891902e-07	21713	21730
20	5.33550025783805e-06	21715	21715
1	2.66775012891902e-07	21716	21716
1	2.66775012891902e-07	21716	21717
2	5.33550025783805e-07	21716	21721
1	2.66775012891902e-07	21716	21735
24	6.40260030940566e-06	21719	21721
15	4.00162519337854e-06	21719	21724
4	1.06710005156761e-06	21719	21727
1	2.66775012891902e-07	21722	21724
1	2.66775012891902e-07	21722	21727
1	2.66775012891902e-07	21722	21848
15	4.00162519337854e-06	21723	21724
1	2.66775012891902e-07	21725	21733
1	2.66775012891902e-07	21733	21740
1	2.66775012891902e-07	21733	21988
2	5.33550025783805e-07	21734	21734
2	5.33550025783805e-07	21734	21736
5	1.33387506445951e-06	21734	21739
1	2.66775012891902e-07	21735	21746
141	3.76152768177583e-05	21736	21736
4	1.06710005156761e-06	21737	21737
1	2.66775012891902e-07	21737	21971
1	2.66775012891902e-07	21738	21803
1	2.66775012891902e-07	21740	21743
1	2.66775012891902e-07	21740	21746
1	2.66775012891902e-07	21742	21770
3	8.00325038675707e-07	21743	21743
1	2.66775012891902e-07	21743	21745
1	2.66775012891902e-07	21743	21748
1	2.66775012891902e-07	21743	21751
1	2.66775012891902e-07	21743	21752
1	2.66775012891902e-07	21743	21756
1	2.66775012891902e-07	21743	21769
1	2.66775012891902e-07	21743	21776
1	2.66775012891902e-07	21743	21779
5	1.33387506445951e-06	21743	21781
1	2.66775012891902e-07	21745	21745
1	2.66775012891902e-07	21746	21747
2	5.33550025783805e-07	21746	21748
1	2.66775012891902e-07	21746	21750
2	5.33550025783805e-07	21746	21751
1	2.66775012891902e-07	21746	21752
1	2.66775012891902e-07	21746	21803
1	2.66775012891902e-07	21746	22118
1	2.66775012891902e-07	21747	21747
1	2.66775012891902e-07	21747	21748
1	2.66775012891902e-07	21747	21752
2	5.33550025783805e-07	21749	21749
1	2.66775012891902e-07	21749	21750
1	2.66775012891902e-07	21749	21754
1	2.66775012891902e-07	21749	21759
1	2.66775012891902e-07	21749	21761
10	2.66775012891903e-06	21749	21785
4	1.06710005156761e-06	21749	21787
1	2.66775012891902e-07	21749	21957
1	2.66775012891902e-07	21749	22121
2	5.33550025783805e-07	21750	21750
1	2.66775012891902e-07	21750	21751
24	6.40260030940566e-06	21750	21789
1	2.66775012891902e-07	21752	21756
1	2.66775012891902e-07	21752	21757
1	2.66775012891902e-07	21752	21830
1	2.66775012891902e-07	21752	21972
1	2.66775012891902e-07	21753	21753
1	2.66775012891902e-07	21755	21755
1	2.66775012891902e-07	21755	21809
1	2.66775012891902e-07	21755	21842
1	2.66775012891902e-07	21758	21758
1	2.66775012891902e-07	21758	21759
1	2.66775012891902e-07	21758	21763
15	4.00162519337854e-06	21758	21766
1	2.66775012891902e-07	21759	21761
1	2.66775012891902e-07	21760	21760
1	2.66775012891902e-07	21761	21761
3	8.00325038675707e-07	21761	21766
4	1.06710005156761e-06	21762	21763
4	1.06710005156761e-06	21762	21764
1	2.66775012891902e-07	21762	21766
179	4.77527273076506e-05	21762	21767
1	2.66775012891902e-07	21763	21766
4	1.06710005156761e-06	21764	21764
19	5.06872524494615e-06	21764	21765
21	5.60227527072995e-06	21764	21766
200	5.33550025783805e-05	21764	21767
1	2.66775012891902e-07	21764	21768
291	7.76315287515436e-05	21764	21769
5	1.33387506445951e-06	21764	21771
1	2.66775012891902e-07	21764	21781
1	2.66775012891902e-07	21764	21787
19	5.06872524494615e-06	21764	21790
2	5.33550025783805e-07	21765	21765
42	1.12045505414599e-05	21765	21767
2130	0.000568230777459752	21765	21769
893452	0.238350668818296	21765	21770
1	2.66775012891902e-07	21765	21776
1	2.66775012891902e-07	21765	21785
1	2.66775012891902e-07	21765	21976
3	8.00325038675707e-07	21766	21766
30	8.00325038675708e-06	21766	21768
288	7.68312037128679e-05	21766	21770
1	2.66775012891902e-07	21766	21772
131	3.49475266888392e-05	21767	21767
269	7.17624784679218e-05	21767	21768
297	7.9232178828895e-05	21767	21769
16	4.26840020627044e-06	21767	21770
1	2.66775012891902e-07	21767	21771
2545	0.000678942407809892	21767	21772
3	8.00325038675707e-07	21768	21768
13	3.46807516759473e-06	21768	21770
1	2.66775012891902e-07	21768	21771
5	1.33387506445951e-06	21768	21773
1	2.66775012891902e-07	21768	21786
12	3.20130015470283e-06	21770	21770
2	5.33550025783805e-07	21770	21771
4	1.06710005156761e-06	21771	21773
1	2.66775012891902e-07	21771	21775
1	2.66775012891902e-07	21771	21821
1	2.66775012891902e-07	21774	21859
2	5.33550025783805e-07	21776	21776
1	2.66775012891902e-07	21776	21777
1	2.66775012891902e-07	21780	21785
1	2.66775012891902e-07	21780	21830
1	2.66775012891902e-07	21782	21807
1	2.66775012891902e-07	21782	21824
3	8.00325038675707e-07	21785	21785
1	2.66775012891902e-07	21785	21832
1	2.66775012891902e-07	21786	21788
1	2.66775012891902e-07	21788	21788
2	5.33550025783805e-07	21788	21790
1	2.66775012891902e-07	21790	21804
4	1.06710005156761e-06	21791	21791
2	5.33550025783805e-07	21791	21793
1	2.66775012891902e-07	21791	21802
3	8.00325038675707e-07	21797	21797
1	2.66775012891902e-07	21800	21800
1	2.66775012891902e-07	21801	21803
1	2.66775012891902e-07	21802	21842
1	2.66775012891902e-07	21803	22010
3	8.00325038675707e-07	21805	21813
1	2.66775012891902e-07	21805	21816
1	2.66775012891902e-07	21805	21838
1	2.66775012891902e-07	21805	21876
1	2.66775012891902e-07	21805	21916
1	2.66775012891902e-07	21805	22021
1	2.66775012891902e-07	21806	21830
5	1.33387506445951e-06	21806	21842
1	2.66775012891902e-07	21806	21843
1	2.66775012891902e-07	21806	21845
1	2.66775012891902e-07	21806	21874
1	2.66775012891902e-07	21807	21809
2	5.33550025783805e-07	21807	22015
1	2.66775012891902e-07	21807	22021
38	1.01374504898923e-05	21808	21810
1	2.66775012891902e-07	21809	21809
1	2.66775012891902e-07	21810	21822
1	2.66775012891902e-07	21810	21840
1	2.66775012891902e-07	21810	22015
1	2.66775012891902e-07	21811	22018
1	2.66775012891902e-07	21811	22019
1	2.66775012891902e-07	21812	21812
1	2.66775012891902e-07	21812	21816
1	2.66775012891902e-07	21812	21829
1	2.66775012891902e-07	21812	21839
1	2.66775012891902e-07	21812	21840
1	2.66775012891902e-07	21812	21842
4	1.06710005156761e-06	21812	21843
1	2.66775012891902e-07	21812	21910
2	5.33550025783805e-07	21812	22014
1	2.66775012891902e-07	21813	21817
8	2.13420010313522e-06	21813	21818
1	2.66775012891902e-07	21813	21830
3	8.00325038675707e-07	21813	21841
1	2.66775012891902e-07	21814	21815
1	2.66775012891902e-07	21814	21924
2	5.33550025783805e-07	21815	21815
1	2.66775012891902e-07	21815	21816
1	2.66775012891902e-07	21815	21817
1	2.66775012891902e-07	21815	21818
2	5.33550025783805e-07	21815	21819
1	2.66775012891902e-07	21815	21820
1	2.66775012891902e-07	21815	21828
1	2.66775012891902e-07	21815	21831
1	2.66775012891902e-07	21815	21841
1	2.66775012891902e-07	21815	21874
1	2.66775012891902e-07	21815	21905
1	2.66775012891902e-07	21815	21921
1	2.66775012891902e-07	21815	21960
1	2.66775012891902e-07	21815	22008
1	2.66775012891902e-07	21815	22011
3	8.00325038675707e-07	21815	22014
1	2.66775012891902e-07	21815	22019
3	8.00325038675707e-07	21816	21831
1	2.66775012891902e-07	21816	21833
2	5.33550025783805e-07	21816	21842
1	2.66775012891902e-07	21817	21819
5	1.33387506445951e-06	21817	21831
1	2.66775012891902e-07	21817	21836
1	2.66775012891902e-07	21817	21842
92	2.4543301186055e-05	21818	21818
1	2.66775012891902e-07	21818	21819
2	5.33550025783805e-07	21818	21820
1	2.66775012891902e-07	21818	21829
1	2.66775012891902e-07	21818	21830
1	2.66775012891902e-07	21818	21834
1	2.66775012891902e-07	21818	21836
1	2.66775012891902e-07	21818	21840
1	2.66775012891902e-07	21818	21891
1	2.66775012891902e-07	21818	21909
1	2.66775012891902e-07	21818	21966
1	2.66775012891902e-07	21819	22002
2	5.33550025783805e-07	21821	21822
1	2.66775012891902e-07	21821	21823
1	2.66775012891902e-07	21821	21828
1	2.66775012891902e-07	21821	21829
1	2.66775012891902e-07	21821	21831
2	5.33550025783805e-07	21821	21832
1	2.66775012891902e-07	21821	21835
1	2.66775012891902e-07	21821	22016
1	2.66775012891902e-07	21822	21831
2	5.33550025783805e-07	21824	21826
1	2.66775012891902e-07	21824	21829
1	2.66775012891902e-07	21824	21832
1	2.66775012891902e-07	21824	21833
1	2.66775012891902e-07	21825	21829
1	2.66775012891902e-07	21825	21831
1	2.66775012891902e-07	21825	21835
1	2.66775012891902e-07	21827	21827
31	8.27002539964898e-06	21827	21829
1	2.66775012891902e-07	21827	21832
4	1.06710005156761e-06	21827	21838
1	2.66775012891902e-07	21827	21839
1	2.66775012891902e-07	21828	21831
1	2.66775012891902e-07	21829	22005
1	2.66775012891902e-07	21830	21830
1	2.66775012891902e-07	21830	21831
4	1.06710005156761e-06	21830	21832
1	2.66775012891902e-07	21830	21840
2	5.33550025783805e-07	21833	21833
3	8.00325038675707e-07	21833	21835
1	2.66775012891902e-07	21833	21836
1	2.66775012891902e-07	21833	21844
1	2.66775012891902e-07	21834	22000
2	5.33550025783805e-07	21834	22014
1	2.66775012891902e-07	21834	22021
4	1.06710005156761e-06	21836	21836
1	2.66775012891902e-07	21836	21840
1	2.66775012891902e-07	21836	21847
3	8.00325038675707e-07	21839	21841
1	2.66775012891902e-07	21839	21850
1	2.66775012891902e-07	21840	21842
1	2.66775012891902e-07	21842	21842
1	2.66775012891902e-07	21842	21847
1	2.66775012891902e-07	21845	21846
1	2.66775012891902e-07	21846	21891
2	5.33550025783805e-07	21848	21848
2	5.33550025783805e-07	21850	21855
1	2.66775012891902e-07	21854	21862
1	2.66775012891902e-07	21857	21859
1	2.66775012891902e-07	21857	21861
3	8.00325038675707e-07	21860	21861
16	4.26840020627044e-06	21860	21862
1	2.66775012891902e-07	21863	21863
3	8.00325038675707e-07	21863	21868
2	5.33550025783805e-07	21866	21867
1	2.66775012891902e-07	21866	21868
2	5.33550025783805e-07	21869	21869
1	2.66775012891902e-07	21869	21874
1	2.66775012891902e-07	21869	21876
1	2.66775012891902e-07	21869	21900
1	2.66775012891902e-07	21871	21871
2	5.33550025783805e-07	21872	21877
1	2.66775012891902e-07	21875	21883
2	5.33550025783805e-07	21875	21978
1	2.66775012891902e-07	21876	21890
10	2.66775012891903e-06	21878	21878
1	2.66775012891902e-07	21878	21879
1	2.66775012891902e-07	21878	21881
1	2.66775012891902e-07	21878	21883
1	2.66775012891902e-07	21881	21881
1	2.66775012891902e-07	21881	21882
1	2.66775012891902e-07	21884	21884
2	5.33550025783805e-07	21884	21886
1	2.66775012891902e-07	21884	21889
1	2.66775012891902e-07	21885	21890
1	2.66775012891902e-07	21885	21909
1	2.66775012891902e-07	21886	21886
19	5.06872524494615e-06	21887	21887
1	2.66775012891902e-07	21887	21888
1	2.66775012891902e-07	21887	21890
4	1.06710005156761e-06	21887	21891
1	2.66775012891902e-07	21887	21898
1	2.66775012891902e-07	21887	21908
1	2.66775012891902e-07	21887	21978
15	4.00162519337854e-06	21888	21890
4	1.06710005156761e-06	21888	21891
7	1.86742509024332e-06	21890	21890
1	2.66775012891902e-07	21890	21891
1	2.66775012891902e-07	21890	21892
4	1.06710005156761e-06	21891	21892
2	5.33550025783805e-07	21892	21892
3	8.00325038675707e-07	21892	21894
1	2.66775012891902e-07	21893	21893
1	2.66775012891902e-07	21893	21895
1	2.66775012891902e-07	21893	21898
1	2.66775012891902e-07	21893	21925
1	2.66775012891902e-07	21896	21896
1	2.66775012891902e-07	21896	21898
2	5.33550025783805e-07	21896	21901
1	2.66775012891902e-07	21896	21935
1	2.66775012891902e-07	21898	21916
1	2.66775012891902e-07	21899	21899
1	2.66775012891902e-07	21899	21911
1	2.66775012891902e-07	21905	21905
1	2.66775012891902e-07	21905	21908
1	2.66775012891902e-07	21906	21906
1	2.66775012891902e-07	21907	21909
1	2.66775012891902e-07	21908	21908
1	2.66775012891902e-07	21908	21949
1	2.66775012891902e-07	21908	21972
2	5.33550025783805e-07	21911	21911
3	8.00325038675707e-07	21911	21913
4	1.06710005156761e-06	21911	21916
1	2.66775012891902e-07	21915	21915
1	2.66775012891902e-07	21915	22015
1	2.66775012891902e-07	21917	21917
10	2.66775012891903e-06	21917	21919
1	2.66775012891902e-07	21917	21921
1	2.66775012891902e-07	21917	21922
1	2.66775012891902e-07	21917	21998
1	2.66775012891902e-07	21920	21922
3	8.00325038675707e-07	21920	21925
2	5.33550025783805e-07	21923	21925
2	5.33550025783805e-07	21923	21928
1	2.66775012891902e-07	21923	21931
2	5.33550025783805e-07	21926	21931
1	2.66775012891902e-07	21927	21933
2	5.33550025783805e-07	21929	21934
3	8.00325038675707e-07	21932	21934
1	2.66775012891902e-07	21932	21968
1	2.66775012891902e-07	21935	21937
1	2.66775012891902e-07	21935	21940
1	2.66775012891902e-07	21935	21959
1	2.66775012891902e-07	21938	21938
1	2.66775012891902e-07	21938	21940
1	2.66775012891902e-07	21941	21942
4	1.06710005156761e-06	21941	21946
1	2.66775012891902e-07	21941	21958
2	5.33550025783805e-07	21944	21946
1	2.66775012891902e-07	21947	21947
1	2.66775012891902e-07	21947	21948
1	2.66775012891902e-07	21947	21952
1	2.66775012891902e-07	21947	21955
2	5.33550025783805e-07	21947	21961
1	2.66775012891902e-07	21947	22010
1	2.66775012891902e-07	21949	22015
2	5.33550025783805e-07	21950	21955
1	2.66775012891902e-07	21951	21951
1	2.66775012891902e-07	21952	22014
1	2.66775012891902e-07	21953	21954
1	2.66775012891902e-07	21953	21957
1	2.66775012891902e-07	21954	21954
6	1.60065007735141e-06	21956	21961
1	2.66775012891902e-07	21956	21971
1	2.66775012891902e-07	21956	21991
1	2.66775012891902e-07	21957	21957
2	5.33550025783805e-07	21959	21964
1	2.66775012891902e-07	21959	21995
63	1.68068258121899e-05	21962	21964
1	2.66775012891902e-07	21963	21963
1	2.66775012891902e-07	21965	21965
1	2.66775012891902e-07	21965	21975
1	2.66775012891902e-07	21965	22000
1	2.66775012891902e-07	21967	21971
2	5.33550025783805e-07	21968	21973
1	2.66775012891902e-07	21968	21981
1	2.66775012891902e-07	21968	21991
1	2.66775012891902e-07	21968	21993
1	2.66775012891902e-07	21968	21994
3	8.00325038675707e-07	21971	21971
1	2.66775012891902e-07	21971	21976
12	3.20130015470283e-06	21971	21994
1	2.66775012891902e-07	21971	21997
2	5.33550025783805e-07	21972	21983
1	2.66775012891902e-07	21972	21990
1	2.66775012891902e-07	21972	21991
1	2.66775012891902e-07	21972	21994
7	1.86742509024332e-06	21972	21995
1	2.66775012891902e-07	21972	22015
1	2.66775012891902e-07	21973	21973
4	1.06710005156761e-06	21974	21976
1	2.66775012891902e-07	21974	21977
4	1.06710005156761e-06	21974	21979
10	2.66775012891903e-06	21974	21982
1	2.66775012891902e-07	21974	21985
8	2.13420010313522e-06	21974	21991
2	5.33550025783805e-07	21974	21992
69	1.84074758895413e-05	21974	21994
2	5.33550025783805e-07	21974	22013
1	2.66775012891902e-07	21974	22017
4	1.06710005156761e-06	21975	21983
1	2.66775012891902e-07	21975	21994
10	2.66775012891903e-06	21975	21995
1	2.66775012891902e-07	21976	21976
1	2.66775012891902e-07	21976	21984
4	1.06710005156761e-06	21977	21979
2	5.33550025783805e-07	21977	21982
1	2.66775012891902e-07	21977	21988
1	2.66775012891902e-07	21977	21991
19	5.06872524494615e-06	21977	21994
1	2.66775012891902e-07	21977	21997
3	8.00325038675707e-07	21977	22015
1	2.66775012891902e-07	21977	22016
1	2.66775012891902e-07	21978	21995
1	2.66775012891902e-07	21978	22014
1	2.66775012891902e-07	21978	22015
2	5.33550025783805e-07	21979	21990
15	4.00162519337854e-06	21980	21980
1	2.66775012891902e-07	21980	21981
280	7.46970036097327e-05	21980	21982
5	1.33387506445951e-06	21980	21985
3	8.00325038675707e-07	21980	21988
4	1.06710005156761e-06	21980	21989
1	2.66775012891902e-07	21980	21990
5	1.33387506445951e-06	21980	21991
2	5.33550025783805e-07	21980	21993
1	2.66775012891902e-07	21980	21995
1	2.66775012891902e-07	21980	22003
1	2.66775012891902e-07	21981	21985
115	3.06791264825688e-05	21982	21985
7	1.86742509024332e-06	21982	21996
15	4.00162519337854e-06	21983	21985
1	2.66775012891902e-07	21983	21987
15	4.00162519337854e-06	21983	21988
4	1.06710005156761e-06	21983	21989
1	2.66775012891902e-07	21983	21990
1699	0.000453250746903342	21983	21991
1	2.66775012891902e-07	21983	21993
729	0.000194478984398197	21983	21994
1	2.66775012891902e-07	21983	21995
1	2.66775012891902e-07	21983	22014
2	5.33550025783805e-07	21983	22016
1	2.66775012891902e-07	21984	21986
27	7.20292534808137e-06	21984	21989
1	2.66775012891902e-07	21984	21993
1	2.66775012891902e-07	21984	22014
103	2.7477826327866e-05	21985	21993
7	1.86742509024332e-06	21985	21996
1	2.66775012891902e-07	21985	22019
87	2.32094261215955e-05	21986	21986
1	2.66775012891902e-07	21986	21987
35	9.33712545121659e-06	21986	21988
8	2.13420010313522e-06	21986	21991
1	2.66775012891902e-07	21986	22013
1	2.66775012891902e-07	21986	22019
240	6.40260030940566e-05	21987	21992
1	2.66775012891902e-07	21987	21993
76	2.02749009797846e-05	21987	21995
6	1.60065007735141e-06	21987	21998
1	2.66775012891902e-07	21988	21995
7	1.86742509024332e-06	21989	21989
11	2.93452514181093e-06	21989	21990
1011	0.000269709538033713	21989	21991
3	8.00325038675707e-07	21989	21992
5	1.33387506445951e-06	21989	21993
65	1.73403758379737e-05	21989	21994
1	2.66775012891902e-07	21989	21995
2	5.33550025783805e-07	21989	21997
2	5.33550025783805e-07	21989	22013
3	8.00325038675707e-07	21990	21991
659	0.000175804733495764	21990	21992
4	1.06710005156761e-06	21990	21994
229	6.10914779522457e-05	21990	21995
21	5.60227527072995e-06	21990	21996
2	5.33550025783805e-07	21990	21997
1	2.66775012891902e-07	21990	22015
2	5.33550025783805e-07	21991	21996
98	2.61439512634064e-05	21992	21992
2314	0.000617317379831862	21992	21993
876673	0.233874450876983	21992	21994
7	1.86742509024332e-06	21992	21995
23	6.13582529651376e-06	21992	21997
2	5.33550025783805e-07	21992	22003
1	2.66775012891902e-07	21992	22006
2	5.33550025783805e-07	21992	22014
2	5.33550025783805e-07	21992	22015
47	1.25384256059194e-05	21993	21993
1	2.66775012891902e-07	21993	21996
235	6.26921280295971e-05	21993	21998
1	2.66775012891902e-07	21993	21999
3	8.00325038675707e-07	21993	22007
5	1.33387506445951e-06	21993	22014
2	5.33550025783805e-07	21993	22017
1	2.66775012891902e-07	21993	22019
3	8.00325038675707e-07	21993	22021
9	2.40097511602712e-06	21994	21995
8	2.13420010313522e-06	21994	21997
2	5.33550025783805e-07	21994	21998
21	5.60227527072995e-06	21995	21995
4	1.06710005156761e-06	21995	21996
1475	0.000393493144015556	21995	21997
2	5.33550025783805e-07	21995	22000
1	2.66775012891902e-07	21995	22015
2	5.33550025783805e-07	21995	22016
1	2.66775012891902e-07	21995	22020
1	2.66775012891902e-07	21996	21996
11	2.93452514181093e-06	21998	21998
65	1.73403758379737e-05	21998	22000
18	4.80195023205425e-06	21998	22003
1	2.66775012891902e-07	21998	22009
1	2.66775012891902e-07	21999	22039
2	5.33550025783805e-07	22000	22000
1	2.66775012891902e-07	22000	22015
5	1.33387506445951e-06	22001	22001
2	5.33550025783805e-07	22001	22002
9	2.40097511602712e-06	22001	22006
3	8.00325038675707e-07	22001	22009
1	2.66775012891902e-07	22001	22015
1	2.66775012891902e-07	22003	22014
1	2.66775012891902e-07	22003	22016
50	1.33387506445951e-05	22004	22006
5	1.33387506445951e-06	22004	22009
1	2.66775012891902e-07	22004	22015
1	2.66775012891902e-07	22005	22009
1	2.66775012891902e-07	22005	22014
1	2.66775012891902e-07	22007	22007
7	1.86742509024332e-06	22007	22012
8	2.13420010313522e-06	22010	22010
4	1.06710005156761e-06	22010	22015
1	2.66775012891902e-07	22010	22088
1	2.66775012891902e-07	22011	22081
136	3.62814017532987e-05	22013	22018
1	2.66775012891902e-07	22014	22014
2	5.33550025783805e-07	22014	22015
2	5.33550025783805e-07	22016	22016
1	2.66775012891902e-07	22016	22019
2	5.33550025783805e-07	22016	22020
52	1.38723006703789e-05	22016	22021
1	2.66775012891902e-07	22019	22021
2	5.33550025783805e-07	22019	22023
12	3.20130015470283e-06	22019	22024
1	2.66775012891902e-07	22019	22137
1	2.66775012891902e-07	22019	22211
1	2.66775012891902e-07	22020	22022
20	5.33550025783805e-06	22021	22023
7	1.86742509024332e-06	22022	22022
1	2.66775012891902e-07	22022	22024
14	3.73485018048664e-06	22022	22027
1	2.66775012891902e-07	22025	22025
2	5.33550025783805e-07	22025	22027
5	1.33387506445951e-06	22025	22028
2	5.33550025783805e-07	22025	22029
1	2.66775012891902e-07	22025	22030
1	2.66775012891902e-07	22025	22033
28	7.46970036097327e-06	22027	22032
2	5.33550025783805e-07	22028	22028
993	0.000264907587801659	22028	22029
2	5.33550025783805e-07	22028	22030
2	5.33550025783805e-07	22028	22032
606	0.000161665657812493	22028	22033
84	2.24091010829198e-05	22028	22034
453	0.000120849080840032	22028	22036
2	5.33550025783805e-07	22028	22039
1	2.66775012891902e-07	22028	22097
6	1.60065007735141e-06	22029	22029
20	5.33550025783805e-06	22029	22031
1	2.66775012891902e-07	22029	22032
1912463	0.510197341480287	22029	22034
163	4.34843271013801e-05	22030	22035
328	8.7502204228544e-05	22031	22031
82	2.1875551057136e-05	22031	22032
5399	0.00144031829460338	22031	22033
156	4.16169020111368e-05	22031	22034
486	0.000129652656265465	22031	22035
268	7.14957034550299e-05	22031	22036
4	1.06710005156761e-06	22032	22033
184	4.90866023721101e-05	22032	22034
9	2.40097511602712e-06	22032	22037
16	4.26840020627044e-06	22033	22034
11	2.93452514181093e-06	22034	22034
1	2.66775012891902e-07	22034	22039
1	2.66775012891902e-07	22034	22068
1	2.66775012891902e-07	22035	22035
1	2.66775012891902e-07	22036	22036
1	2.66775012891902e-07	22037	22039
1	2.66775012891902e-07	22037	22060
2	5.33550025783805e-07	22040	22040
1	2.66775012891902e-07	22040	22042
1	2.66775012891902e-07	22043	22043
1	2.66775012891902e-07	22046	22048
1	2.66775012891902e-07	22046	22051
1	2.66775012891902e-07	22046	22063
1	2.66775012891902e-07	22052	22054
1	2.66775012891902e-07	22054	22054
1	2.66775012891902e-07	22056	22058
1	2.66775012891902e-07	22059	22059
1	2.66775012891902e-07	22061	22069
1	2.66775012891902e-07	22061	22087
1	2.66775012891902e-07	22061	22088
2	5.33550025783805e-07	22064	22064
1	2.66775012891902e-07	22065	22073
1	2.66775012891902e-07	22067	22072
1	2.66775012891902e-07	22070	22070
1	2.66775012891902e-07	22070	22075
2	5.33550025783805e-07	22073	22073
1	2.66775012891902e-07	22074	22074
1	2.66775012891902e-07	22078	22080
12	3.20130015470283e-06	22079	22081
1	2.66775012891902e-07	22079	22087
1	2.66775012891902e-07	22080	22085
1	2.66775012891902e-07	22082	22087
1	2.66775012891902e-07	22085	22085
5	1.33387506445951e-06	22086	22091
8	2.13420010313522e-06	22088	22088
21	5.60227527072995e-06	22088	22090
1	2.66775012891902e-07	22088	22092
3	8.00325038675707e-07	22100	22100
3	8.00325038675707e-07	22103	22103
1	2.66775012891902e-07	22103	22105
3	8.00325038675707e-07	22106	22106
1	2.66775012891902e-07	22106	22108
3	8.00325038675707e-07	22106	22120
1	2.66775012891902e-07	22110	22115
1	2.66775012891902e-07	22112	22112
1	2.66775012891902e-07	22115	22115
6	1.60065007735141e-06	22115	22129
6	1.60065007735141e-06	22116	22118
1	2.66775012891902e-07	22118	22118
1	2.66775012891902e-07	22119	22124
8	2.13420010313522e-06	22121	22121
1	2.66775012891902e-07	22121	22122
6	1.60065007735141e-06	22121	22129
20	5.33550025783805e-06	22124	22129
1	2.66775012891902e-07	22127	22132
3	8.00325038675707e-07	22133	22133
1	2.66775012891902e-07	22138	22205
1	2.66775012891902e-07	22143	22145
1	2.66775012891902e-07	22146	22150
3	8.00325038675707e-07	22152	22154
1	2.66775012891902e-07	22154	22156
1	2.66775012891902e-07	22154	22165
1	2.66775012891902e-07	22157	22157
1	2.66775012891902e-07	22157	22159
10	2.66775012891903e-06	22158	22160
1	2.66775012891902e-07	22158	22161
1	2.66775012891902e-07	22160	22160
1	2.66775012891902e-07	22160	22161
59	1.57397257606222e-05	22160	22162
1	2.66775012891902e-07	22160	22166
1	2.66775012891902e-07	22162	22165
1	2.66775012891902e-07	22163	22163
1	2.66775012891902e-07	22163	22164
2	5.33550025783805e-07	22163	22165
2	5.33550025783805e-07	22166	22166
1	2.66775012891902e-07	22169	22171
1	2.66775012891902e-07	22175	22175
1	2.66775012891902e-07	22177	22177
2	5.33550025783805e-07	22190	22190
5	1.33387506445951e-06	22190	22191
2113	0.00056369560224059	22190	22192
7	1.86742509024332e-06	22191	22191
23	6.13582529651376e-06	22191	22196
5	1.33387506445951e-06	22193	22193
1	2.66775012891902e-07	22193	22194
15	4.00162519337854e-06	22193	22195
3	8.00325038675707e-07	22193	22198
3	8.00325038675707e-07	22193	22201
538	0.000143524956935844	22194	22196
1	2.66775012891902e-07	22194	22199
1	2.66775012891902e-07	22195	22230
1	2.66775012891902e-07	22196	22197
1	2.66775012891902e-07	22196	22207
1	2.66775012891902e-07	22199	22220
2	5.33550025783805e-07	22203	22203
2	5.33550025783805e-07	22206	22220
1	2.66775012891902e-07	22208	22208
1	2.66775012891902e-07	22208	22210
1	2.66775012891902e-07	22209	22209
1	2.66775012891902e-07	22209	22230
28	7.46970036097327e-06	22211	22211
1	2.66775012891902e-07	22217	22217
7	1.86742509024332e-06	22220	22220
1	2.66775012891902e-07	22222	22224
1	2.66775012891902e-07	22224	22224
1	2.66775012891902e-07	22226	22226
4	1.06710005156761e-06	22227	22227
2	5.33550025783805e-07	22229	22229
1	2.66775012891902e-07	22230	22231
1	2.66775012891902e-07	22232	22232
1	2.66775012891902e-07	22238	22239
1	2.66775012891902e-07	22244	22245
2	5.33550025783805e-07	22247	22247
1	2.66775012891902e-07	22248	22256
2	5.33550025783805e-07	22255	22255
1	2.66775012891902e-07	22259	22261
1	2.66775012891902e-07	22259	22267
1	2.66775012891902e-07	22260	22260
2	5.33550025783805e-07	22262	22262
1	2.66775012891902e-07	22265	22283
1	2.66775012891902e-07	22268	22269
1	2.66775012891902e-07	22277	22294
1	2.66775012891902e-07	22279	22287
14	3.73485018048664e-06	22280	22284
9	2.40097511602712e-06	22280	22288
5	1.33387506445951e-06	22280	22297
50	1.33387506445951e-05	22281	22288
612	0.000163266307889844	22282	22289
5	1.33387506445951e-06	22283	22283
186	4.96201523978939e-05	22283	22285
9	2.40097511602712e-06	22283	22286
28	7.46970036097327e-06	22283	22288
28	7.46970036097327e-06	22283	22289
20453	0.00545634933867808	22283	22291
1	2.66775012891902e-07	22283	22300
1	2.66775012891902e-07	22283	22301
4	1.06710005156761e-06	22283	22303
1	2.66775012891902e-07	22284	22286
22	5.86905028362186e-06	22284	22289
67	1.78739258637575e-05	22285	22289
2	5.33550025783805e-07	22285	22290
2	5.33550025783805e-07	22285	22294
3	8.00325038675707e-07	22285	22296
2	5.33550025783805e-07	22285	22305
2	5.33550025783805e-07	22286	22286
86	2.29426511087036e-05	22286	22288
5	1.33387506445951e-06	22286	22289
1	2.66775012891902e-07	22286	22292
1	2.66775012891902e-07	22286	22293
1	2.66775012891902e-07	22286	22298
58	1.54729507477303e-05	22286	22300
107	2.85449263794336e-05	22287	22289
1	2.66775012891902e-07	22287	22292
14	3.73485018048664e-06	22287	22304
4	1.06710005156761e-06	22288	22289
7	1.86742509024332e-06	22289	22289
9	2.40097511602712e-06	22289	22290
12	3.20130015470283e-06	22289	22291
8	2.13420010313522e-06	22289	22293
1307	0.000348674941849717	22289	22294
15	4.00162519337854e-06	22290	22292
1	2.66775012891902e-07	22290	22295
18	4.80195023205425e-06	22290	22298
2	5.33550025783805e-07	22291	22293
1	2.66775012891902e-07	22291	22299
4	1.06710005156761e-06	22292	22292
1	2.66775012891902e-07	22292	22293
1	2.66775012891902e-07	22292	22295
3	8.00325038675707e-07	22292	22297
30	8.00325038675708e-06	22292	22303
2	5.33550025783805e-07	22293	22294
192	5.12208024752453e-05	22293	22295
8	2.13420010313522e-06	22293	22302
1	2.66775012891902e-07	22294	22294
47	1.25384256059194e-05	22294	22296
2	5.33550025783805e-07	22294	22298
2	5.33550025783805e-07	22294	22302
6	1.60065007735141e-06	22294	22305
1	2.66775012891902e-07	22295	22296
1	2.66775012891902e-07	22295	22298
20	5.33550025783805e-06	22295	22300
1	2.66775012891902e-07	22295	22303
1	2.66775012891902e-07	22296	22297
1	2.66775012891902e-07	22297	22299
2	5.33550025783805e-07	22298	22299
2	5.33550025783805e-07	22298	22300
32	8.53680041254088e-06	22298	22306
1	2.66775012891902e-07	22298	22309
1	2.66775012891902e-07	22298	22318
6	1.60065007735141e-06	22298	22319
1	2.66775012891902e-07	22299	22299
1	2.66775012891902e-07	22299	22302
17	4.53517521916234e-06	22299	22304
9	2.40097511602712e-06	22299	22307
282	7.52305536355165e-05	22299	22319
1	2.66775012891902e-07	22301	22301
3	8.00325038675707e-07	22301	22306
1	2.66775012891902e-07	22301	22316
1	2.66775012891902e-07	22301	22319
3	8.00325038675707e-07	22301	22320
4	1.06710005156761e-06	22301	22321
3	8.00325038675707e-07	22301	22460
1	2.66775012891902e-07	22304	22304
1	2.66775012891902e-07	22304	22306
1	2.66775012891902e-07	22304	22446
1	2.66775012891902e-07	22307	22307
1	2.66775012891902e-07	22316	22316
5	1.33387506445951e-06	22316	22318
2	5.33550025783805e-07	22320	22325
3	8.00325038675707e-07	22322	22324
2	5.33550025783805e-07	22322	22327
1	2.66775012891902e-07	22325	22329
1	2.66775012891902e-07	22325	22351
1	2.66775012891902e-07	22325	22367
1	2.66775012891902e-07	22325	22373
1	2.66775012891902e-07	22325	22515
2	5.33550025783805e-07	22325	22542
9	2.40097511602712e-06	22327	22335
1	2.66775012891902e-07	22328	22333
1	2.66775012891902e-07	22328	22336
1	2.66775012891902e-07	22330	22332
3	8.00325038675707e-07	22331	22351
1	2.66775012891902e-07	22331	22359
3	8.00325038675707e-07	22332	22334
1	2.66775012891902e-07	22334	22336
1	2.66775012891902e-07	22334	22340
1	2.66775012891902e-07	22334	22355
1	2.66775012891902e-07	22335	22343
1	2.66775012891902e-07	22338	22352
2	5.33550025783805e-07	22339	22354
1	2.66775012891902e-07	22340	22340
1	2.66775012891902e-07	22340	22342
1	2.66775012891902e-07	22340	22352
1	2.66775012891902e-07	22340	22354
1	2.66775012891902e-07	22342	22348
1	2.66775012891902e-07	22343	22343
21	5.60227527072995e-06	22343	22345
1	2.66775012891902e-07	22343	22363
2	5.33550025783805e-07	22346	22346
1	2.66775012891902e-07	22349	22349
1	2.66775012891902e-07	22349	22352
1	2.66775012891902e-07	22349	22357
1	2.66775012891902e-07	22350	22351
1	2.66775012891902e-07	22351	22351
1	2.66775012891902e-07	22351	22354
2	5.33550025783805e-07	22352	22354
18	4.80195023205425e-06	22355	22357
1	2.66775012891902e-07	22355	22463
1	2.66775012891902e-07	22361	22361
1	2.66775012891902e-07	22371	22372
1	2.66775012891902e-07	22371	22520
1	2.66775012891902e-07	22376	22381
1	2.66775012891902e-07	22378	22378
4	1.06710005156761e-06	22385	22385
1	2.66775012891902e-07	22385	22386
1	2.66775012891902e-07	22386	22393
3	8.00325038675707e-07	22388	22388
1	2.66775012891902e-07	22391	22393
2	5.33550025783805e-07	22394	22394
1	2.66775012891902e-07	22394	22427
1	2.66775012891902e-07	22397	22397
1	2.66775012891902e-07	22397	22405
1	2.66775012891902e-07	22402	22402
1	2.66775012891902e-07	22402	22403
1	2.66775012891902e-07	22403	22405
1	2.66775012891902e-07	22403	22418
1	2.66775012891902e-07	22406	22406
1	2.66775012891902e-07	22409	22423
1	2.66775012891902e-07	22418	22419
1	2.66775012891902e-07	22418	22423
1	2.66775012891902e-07	22424	22424
1	2.66775012891902e-07	22424	22425
1	2.66775012891902e-07	22427	22428
1	2.66775012891902e-07	22430	22431
1	2.66775012891902e-07	22431	22431
1	2.66775012891902e-07	22433	22434
1	2.66775012891902e-07	22440	22440
2	5.33550025783805e-07	22445	22445
2	5.33550025783805e-07	22448	22449
1	2.66775012891902e-07	22453	22483
1	2.66775012891902e-07	22454	22454
1	2.66775012891902e-07	22460	22460
1	2.66775012891902e-07	22461	22468
1	2.66775012891902e-07	22466	22466
2	5.33550025783805e-07	22480	22480
1	2.66775012891902e-07	22481	22481
1	2.66775012891902e-07	22485	22490
1	2.66775012891902e-07	22487	22488
1	2.66775012891902e-07	22488	22495
1	2.66775012891902e-07	22499	22501
1	2.66775012891902e-07	22502	22507
1	2.66775012891902e-07	22505	22505
1	2.66775012891902e-07	22506	22506
1	2.66775012891902e-07	22514	22514
1	2.66775012891902e-07	22517	22518
1	2.66775012891902e-07	22524	22524
2	5.33550025783805e-07	22529	22531
1	2.66775012891902e-07	22544	22545
1	2.66775012891902e-07	22553	22553
1	2.66775012891902e-07	22556	22556
1	2.66775012891902e-07	22560	22560
1	2.66775012891902e-07	22562	22562
1	2.66775012891902e-07	22565	22590
1	2.66775012891902e-07	22568	22569
5	1.33387506445951e-06	22574	22574
1	2.66775012891902e-07	22577	22577
1	2.66775012891902e-07	22586	22587
3	8.00325038675707e-07	22586	22588
1	2.66775012891902e-07	22586	22589
1	2.66775012891902e-07	22586	22650
1	2.66775012891902e-07	22587	22589
1	2.66775012891902e-07	22592	22592
1	2.66775012891902e-07	22594	22603
1	2.66775012891902e-07	22599	22645
1	2.66775012891902e-07	22601	22601
1	2.66775012891902e-07	22604	22604
1	2.66775012891902e-07	22604	22648
1	2.66775012891902e-07	22613	22613
14	3.73485018048664e-06	22620	22620
1	2.66775012891902e-07	22634	22634
2	5.33550025783805e-07	22643	22644
1	2.66775012891902e-07	22649	22649
1	2.66775012891902e-07	22652	22657
1	2.66775012891902e-07	22661	22661
1	2.66775012891902e-07	22664	22664
1	2.66775012891902e-07	22665	22688
1	2.66775012891902e-07	22673	22684
1	2.66775012891902e-07	22678	22678
1	2.66775012891902e-07	22679	22681
1	2.66775012891902e-07	22679	22684
2	5.33550025783805e-07	22682	22682
8	2.13420010313522e-06	22682	22690
1	2.66775012891902e-07	22684	22686
2	5.33550025783805e-07	22691	22691
1	2.66775012891902e-07	22692	22694
1	2.66775012891902e-07	22696	22704
2	5.33550025783805e-07	22701	22704
2	5.33550025783805e-07	22701	22776
2	5.33550025783805e-07	22706	22707
1	2.66775012891902e-07	22709	22709
1	2.66775012891902e-07	22709	22724
1	2.66775012891902e-07	22718	22718
1	2.66775012891902e-07	22718	22720
1	2.66775012891902e-07	22721	22721
1	2.66775012891902e-07	22724	22724
1	2.66775012891902e-07	22730	22734
1	2.66775012891902e-07	22733	22733
1	2.66775012891902e-07	22736	22736
15	4.00162519337854e-06	22739	22741
1	2.66775012891902e-07	22739	22742
1	2.66775012891902e-07	22740	22741
1	2.66775012891902e-07	22742	22775
9	2.40097511602712e-06	22743	22745
1	2.66775012891902e-07	22760	22760
1	2.66775012891902e-07	22767	22767
2	5.33550025783805e-07	22781	22781
4	1.06710005156761e-06	22782	22782
1	2.66775012891902e-07	22790	22790
1	2.66775012891902e-07	22796	22796
2	5.33550025783805e-07	22799	22799
5	1.33387506445951e-06	22799	22801
1	2.66775012891902e-07	22802	22803
1	2.66775012891902e-07	22803	22805
1	2.66775012891902e-07	22805	22805
2	5.33550025783805e-07	22823	22824
1	2.66775012891902e-07	22829	22829
1	2.66775012891902e-07	22829	22830
2	5.33550025783805e-07	22832	22832
1	2.66775012891902e-07	22841	22842
1	2.66775012891902e-07	22845	22847
1	2.66775012891902e-07	22845	22848
2	5.33550025783805e-07	22847	22847
1	2.66775012891902e-07	22847	22860
2	5.33550025783805e-07	22856	22858
3	8.00325038675707e-07	22862	22862
1	2.66775012891902e-07	22868	22868
1	2.66775012891902e-07	22877	22879
2	5.33550025783805e-07	22878	22879
1	2.66775012891902e-07	22879	22879
8	2.13420010313522e-06	22882	22882
3	8.00325038675707e-07	22887	22889
1	2.66775012891902e-07	22907	22909
3	8.00325038675707e-07	22917	22917
1	2.66775012891902e-07	22919	22920
1	2.66775012891902e-07	22925	22925
7	1.86742509024332e-06	22928	22928
1	2.66775012891902e-07	22932	22966
1	2.66775012891902e-07	22939	22939
1	2.66775012891902e-07	22940	22940
1	2.66775012891902e-07	22952	22952
1	2.66775012891902e-07	22953	22958
1	2.66775012891902e-07	22955	22958
1	2.66775012891902e-07	22955	22963
1	2.66775012891902e-07	22961	22961
1	2.66775012891902e-07	22969	22976
1	2.66775012891902e-07	22980	22980
1	2.66775012891902e-07	22983	22989
1	2.66775012891902e-07	22985	22985
1	2.66775012891902e-07	22991	23002
3	8.00325038675707e-07	22995	22995
11	2.93452514181093e-06	23004	23006
11	2.93452514181093e-06	23006	23008
20	5.33550025783805e-06	23009	23011
1	2.66775012891902e-07	23010	23010
2	5.33550025783805e-07	23012	23014
1	2.66775012891902e-07	23013	23013
1	2.66775012891902e-07	23016	23018
1	2.66775012891902e-07	23018	23023
1	2.66775012891902e-07	23024	23024
1	2.66775012891902e-07	23033	23035
1	2.66775012891902e-07	23036	23036
2	5.33550025783805e-07	23039	23039
1	2.66775012891902e-07	23040	23040
1	2.66775012891902e-07	23045	23061
1	2.66775012891902e-07	23048	23050
2	5.33550025783805e-07	23048	23073
1	2.66775012891902e-07	23052	23073
1	2.66775012891902e-07	23054	23054
2	5.33550025783805e-07	23054	23056
1	2.66775012891902e-07	23054	23074
3	8.00325038675707e-07	23055	23055
1	2.66775012891902e-07	23055	23060
2	5.33550025783805e-07	23055	23074
1	2.66775012891902e-07	23055	23079
2	5.33550025783805e-07	23057	23057
1	2.66775012891902e-07	23057	23065
2	5.33550025783805e-07	23057	23074
1	2.66775012891902e-07	23057	23076
1	2.66775012891902e-07	23057	23085
1	2.66775012891902e-07	23057	23089
1	2.66775012891902e-07	23058	23063
1	2.66775012891902e-07	23058	23069
1	2.66775012891902e-07	23058	23073
1	2.66775012891902e-07	23058	23074
1	2.66775012891902e-07	23059	23070
1	2.66775012891902e-07	23059	23073
2	5.33550025783805e-07	23060	23074
2	5.33550025783805e-07	23063	23063
1	2.66775012891902e-07	23063	23070
1	2.66775012891902e-07	23063	23073
3	8.00325038675707e-07	23063	23074
1	2.66775012891902e-07	23064	23072
1	2.66775012891902e-07	23064	23073
3	8.00325038675707e-07	23064	23074
2	5.33550025783805e-07	23065	23066
1	2.66775012891902e-07	23066	23067
2	5.33550025783805e-07	23066	23068
1	2.66775012891902e-07	23066	23071
1	2.66775012891902e-07	23066	23073
17	4.53517521916234e-06	23066	23074
1	2.66775012891902e-07	23066	23075
2	5.33550025783805e-07	23067	23074
3	8.00325038675707e-07	23069	23072
1	2.66775012891902e-07	23069	23075
1	2.66775012891902e-07	23070	23084
1	2.66775012891902e-07	23072	23072
4	1.06710005156761e-06	23072	23074
8	2.13420010313522e-06	23073	23074
1	2.66775012891902e-07	23073	23079
1	2.66775012891902e-07	23073	23081
1	2.66775012891902e-07	23075	23075
1	2.66775012891902e-07	23081	23081
1	2.66775012891902e-07	23084	23085
1	2.66775012891902e-07	23090	23092
1	2.66775012891902e-07	23098	23098
1	2.66775012891902e-07	23099	23122
3	8.00325038675707e-07	23103	23103
1	2.66775012891902e-07	23105	23105
1	2.66775012891902e-07	23113	23126
1	2.66775012891902e-07	23116	23118
82	2.1875551057136e-05	23119	23119
1	2.66775012891902e-07	23123	23123
3	8.00325038675707e-07	23126	23128
1	2.66775012891902e-07	23135	23135
22	5.86905028362186e-06	23144	23144
1	2.66775012891902e-07	23153	23153
1	2.66775012891902e-07	23159	23159
1	2.66775012891902e-07	23165	23165
1	2.66775012891902e-07	23165	23166
1	2.66775012891902e-07	23171	23171
1	2.66775012891902e-07	23175	23175
1	2.66775012891902e-07	23177	23177
1	2.66775012891902e-07	23183	23183
2	5.33550025783805e-07	23186	23186
1	2.66775012891902e-07	23195	23195
1	2.66775012891902e-07	23201	23201
1	2.66775012891902e-07	23210	23210
1	2.66775012891902e-07	23222	23222
2	5.33550025783805e-07	23228	23230
6	1.60065007735141e-06	23230	23230
2	5.33550025783805e-07	23231	23231
2	5.33550025783805e-07	23231	23232
1	2.66775012891902e-07	23236	23236
1	2.66775012891902e-07	23237	23237
1	2.66775012891902e-07	23249	23249
1	2.66775012891902e-07	23249	23251
3	8.00325038675707e-07	23258	23260
1	2.66775012891902e-07	23261	23262
1	2.66775012891902e-07	23276	23297
1	2.66775012891902e-07	23286	23286
1	2.66775012891902e-07	23294	23322
1	2.66775012891902e-07	23300	23301
1	2.66775012891902e-07	23304	23304
1	2.66775012891902e-07	23333	23333
1	2.66775012891902e-07	23336	23336
1	2.66775012891902e-07	23339	23339
1	2.66775012891902e-07	23341	23341
1	2.66775012891902e-07	23360	23362
1	2.66775012891902e-07	23361	23377
1	2.66775012891902e-07	23369	23369
1	2.66775012891902e-07	23373	23373
1	2.66775012891902e-07	23375	23375
1	2.66775012891902e-07	23396	23396
1	2.66775012891902e-07	23397	23399
3	8.00325038675707e-07	23403	23403
1	2.66775012891902e-07	23416	23416
5	1.33387506445951e-06	23417	23428
1	2.66775012891902e-07	23417	23432
1	2.66775012891902e-07	23426	23426
2	5.33550025783805e-07	23426	23428
14	3.73485018048664e-06	23429	23434
1	2.66775012891902e-07	23429	23437
2	5.33550025783805e-07	23430	23433
1	2.66775012891902e-07	23432	23449
2	5.33550025783805e-07	23435	23443
2	5.33550025783805e-07	23437	23437
1	2.66775012891902e-07	23445	23450
1	2.66775012891902e-07	23451	23459
1	2.66775012891902e-07	23465	23465
1	2.66775012891902e-07	23466	23467
2	5.33550025783805e-07	23471	23479
1	2.66775012891902e-07	23480	23481
53	1.41390756832708e-05	23480	23482
45	1.20048755801356e-05	23481	23483
23	6.13582529651376e-06	23484	23486
4	1.06710005156761e-06	23484	23489
3	8.00325038675707e-07	23489	23489
3	8.00325038675707e-07	23489	23491
1	2.66775012891902e-07	23501	23501
1	2.66775012891902e-07	23510	23510
1	2.66775012891902e-07	23523	23523
1	2.66775012891902e-07	23534	23534
1	2.66775012891902e-07	23539	23541
1	2.66775012891902e-07	23540	23540
1	2.66775012891902e-07	23540	23541
1	2.66775012891902e-07	23540	23570
1	2.66775012891902e-07	23541	23541
1	2.66775012891902e-07	23542	23543
1	2.66775012891902e-07	23555	23555
6	1.60065007735141e-06	23555	23582
1	2.66775012891902e-07	23556	23560
1	2.66775012891902e-07	23558	23558
2	5.33550025783805e-07	23559	23559
1	2.66775012891902e-07	23559	23582
1	2.66775012891902e-07	23561	23583
1	2.66775012891902e-07	23564	23566
1	2.66775012891902e-07	23566	23567
1	2.66775012891902e-07	23570	23570
3	8.00325038675707e-07	23570	23571
1	2.66775012891902e-07	23570	23581
1	2.66775012891902e-07	23576	23591
1	2.66775012891902e-07	23579	23587
1	2.66775012891902e-07	23585	23587
6	1.60065007735141e-06	23585	23590
3	8.00325038675707e-07	23585	23593
54	1.44058506961627e-05	23585	23599
1	2.66775012891902e-07	23586	23586
8	2.13420010313522e-06	23588	23590
6	1.60065007735141e-06	23588	23596
1	2.66775012891902e-07	23592	23592
1	2.66775012891902e-07	23592	23597
4	1.06710005156761e-06	23592	23600
1	2.66775012891902e-07	23597	23617
214	5.70898527588671e-05	23598	23600
1	2.66775012891902e-07	23598	23606
2	5.33550025783805e-07	23598	23621
1	2.66775012891902e-07	23598	23642
1	2.66775012891902e-07	23600	23602
6	1.60065007735141e-06	23603	23603
1	2.66775012891902e-07	23603	23605
1	2.66775012891902e-07	23605	23605
1	2.66775012891902e-07	23606	23608
1	2.66775012891902e-07	23607	23607
2	5.33550025783805e-07	23609	23609
1	2.66775012891902e-07	23612	23612
1	2.66775012891902e-07	23619	23621
1	2.66775012891902e-07	23627	23628
2	5.33550025783805e-07	23627	23629
2	5.33550025783805e-07	23627	23632
1	2.66775012891902e-07	23628	23628
6	1.60065007735141e-06	23628	23630
1	2.66775012891902e-07	23630	23635
1	2.66775012891902e-07	23636	23638
1	2.66775012891902e-07	23638	23644
1	2.66775012891902e-07	23658	23658
1	2.66775012891902e-07	23660	23660
1	2.66775012891902e-07	23660	23662
1	2.66775012891902e-07	23664	23664
1	2.66775012891902e-07	23666	23667
1	2.66775012891902e-07	23679	23679
1	2.66775012891902e-07	23681	23683
1	2.66775012891902e-07	23681	23686
1	2.66775012891902e-07	23682	23682
1	2.66775012891902e-07	23684	23685
1	2.66775012891902e-07	23702	23702
1	2.66775012891902e-07	23708	23708
1	2.66775012891902e-07	23708	23709
1	2.66775012891902e-07	23709	23709
1	2.66775012891902e-07	23711	23712
1	2.66775012891902e-07	23714	23714
1	2.66775012891902e-07	23714	23715
1	2.66775012891902e-07	23730	23730
1	2.66775012891902e-07	23742	23753
1	2.66775012891902e-07	23753	23754
1	2.66775012891902e-07	23776	23779
1	2.66775012891902e-07	23778	23782
1	2.66775012891902e-07	23803	23803
2	5.33550025783805e-07	23815	23824
3	8.00325038675707e-07	23819	23819
1	2.66775012891902e-07	23822	23822
1	2.66775012891902e-07	23831	23831
3	8.00325038675707e-07	23837	23837
1	2.66775012891902e-07	23837	23838
1	2.66775012891902e-07	23837	23843
2	5.33550025783805e-07	23855	23855
1	2.66775012891902e-07	23856	23856
1	2.66775012891902e-07	23861	23861
1	2.66775012891902e-07	23866	23867
1	2.66775012891902e-07	23867	23867
5	1.33387506445951e-06	23888	23888
1	2.66775012891902e-07	23900	23902
1	2.66775012891902e-07	23906	23906
1	2.66775012891902e-07	23906	23907
1	2.66775012891902e-07	23906	23908
1	2.66775012891902e-07	23906	23945
1	2.66775012891902e-07	23910	23924
1	2.66775012891902e-07	23911	23926
1	2.66775012891902e-07	23921	23937
1	2.66775012891902e-07	23925	23927
1	2.66775012891902e-07	23927	23959
1	2.66775012891902e-07	23927	24008
1	2.66775012891902e-07	23928	23936
1	2.66775012891902e-07	23928	23963
1	2.66775012891902e-07	23928	23984
1	2.66775012891902e-07	23928	24004
1	2.66775012891902e-07	23928	24007
1	2.66775012891902e-07	23929	23978
1	2.66775012891902e-07	23929	24009
5	1.33387506445951e-06	23930	23930
1	2.66775012891902e-07	23935	23935
3	8.00325038675707e-07	23936	23938
1	2.66775012891902e-07	23940	24014
1	2.66775012891902e-07	23942	23942
3	8.00325038675707e-07	23945	23945
1	2.66775012891902e-07	23945	24005
1	2.66775012891902e-07	23948	23949
1	2.66775012891902e-07	23948	23951
1	2.66775012891902e-07	23948	24003
1	2.66775012891902e-07	23951	23951
1	2.66775012891902e-07	23951	23952
1	2.66775012891902e-07	23951	24011
1	2.66775012891902e-07	23953	23954
8	2.13420010313522e-06	23966	23966
1	2.66775012891902e-07	23975	23975
1	2.66775012891902e-07	23981	23986
1	2.66775012891902e-07	23990	23992
1	2.66775012891902e-07	23993	23993
1	2.66775012891902e-07	23993	23994
1	2.66775012891902e-07	23993	23998
1	2.66775012891902e-07	24000	24000
1	2.66775012891902e-07	24006	24017
1	2.66775012891902e-07	24009	24009
2	5.33550025783805e-07	24011	24011
2	5.33550025783805e-07	24011	24026
1	2.66775012891902e-07	24014	24022
3	8.00325038675707e-07	24014	24025
1	2.66775012891902e-07	24015	24029
1	2.66775012891902e-07	24016	24018
2	5.33550025783805e-07	24017	24028
1	2.66775012891902e-07	24017	24029
1	2.66775012891902e-07	24017	24030
1	2.66775012891902e-07	24024	24025
1	2.66775012891902e-07	24026	24026
1	2.66775012891902e-07	24026	24027
7	1.86742509024332e-06	24026	24028
1	2.66775012891902e-07	24026	24029
2	5.33550025783805e-07	24029	24029
1	2.66775012891902e-07	24029	24030
3	8.00325038675707e-07	24035	24035
1	2.66775012891902e-07	24050	24055
1	2.66775012891902e-07	24054	24134
1	2.66775012891902e-07	24062	24064
1	2.66775012891902e-07	24063	24064
1	2.66775012891902e-07	24065	24065
1	2.66775012891902e-07	24065	24068
2	5.33550025783805e-07	24068	24070
1	2.66775012891902e-07	24069	24069
29	7.73647537386517e-06	24069	24071
1	2.66775012891902e-07	24071	24071
1	2.66775012891902e-07	24072	24072
1	2.66775012891902e-07	24074	24076
1	2.66775012891902e-07	24086	24129
1	2.66775012891902e-07	24092	24093
1	2.66775012891902e-07	24095	24095
1	2.66775012891902e-07	24111	24112
1	2.66775012891902e-07	24113	24113
1	2.66775012891902e-07	24119	24120
4	1.06710005156761e-06	24122	24122
1	2.66775012891902e-07	24122	24123
1	2.66775012891902e-07	24128	24128
1	2.66775012891902e-07	24128	24136
1	2.66775012891902e-07	24129	24140
1	2.66775012891902e-07	24129	24142
1	2.66775012891902e-07	24130	24130
1	2.66775012891902e-07	24137	24140
1	2.66775012891902e-07	24138	24142
1	2.66775012891902e-07	24140	24140
1	2.66775012891902e-07	24140	24142
3	8.00325038675707e-07	24143	24143
4	1.06710005156761e-06	24143	24144
3	8.00325038675707e-07	24152	24152
1	2.66775012891902e-07	24152	24153
1	2.66775012891902e-07	24152	24170
1	2.66775012891902e-07	24176	24203
1	2.66775012891902e-07	24185	24185
2	5.33550025783805e-07	24185	24186
2	5.33550025783805e-07	24194	24195
1	2.66775012891902e-07	24200	24200
1	2.66775012891902e-07	24212	24217
1	2.66775012891902e-07	24213	24213
1	2.66775012891902e-07	24213	24215
1	2.66775012891902e-07	24215	24216
2	5.33550025783805e-07	24215	24217
1	2.66775012891902e-07	24222	24222
1	2.66775012891902e-07	24224	24224
1	2.66775012891902e-07	24239	24239
1	2.66775012891902e-07	24244	24244
2	5.33550025783805e-07	24276	24276
3	8.00325038675707e-07	24290	24290
1	2.66775012891902e-07	24291	24292
1	2.66775012891902e-07	24300	24300
1	2.66775012891902e-07	24301	24301
1	2.66775012891902e-07	24302	24302
3	8.00325038675707e-07	24323	24323
3	8.00325038675707e-07	24323	24324
1	2.66775012891902e-07	24335	24338
1	2.66775012891902e-07	24341	24344
1	2.66775012891902e-07	24359	24359
1	2.66775012891902e-07	24374	24388
3	8.00325038675707e-07	24377	24377
1	2.66775012891902e-07	24381	24381
18	4.80195023205425e-06	24381	24383
1	2.66775012891902e-07	24383	24384
1	2.66775012891902e-07	24386	24397
1	2.66775012891902e-07	24401	24401
4	1.06710005156761e-06	24405	24405
80	2.13420010313522e-05	24410	24410
1	2.66775012891902e-07	24410	24411
1	2.66775012891902e-07	24416	24416
1	2.66775012891902e-07	24420	24464
1	2.66775012891902e-07	24428	24428
1	2.66775012891902e-07	24443	24443
1	2.66775012891902e-07	24465	24465
1	2.66775012891902e-07	24470	24470
1	2.66775012891902e-07	24482	24490
1	2.66775012891902e-07	24485	24485
1	2.66775012891902e-07	24491	24492
1	2.66775012891902e-07	24500	24501
1	2.66775012891902e-07	24503	24511
2	5.33550025783805e-07	24506	24506
1	2.66775012891902e-07	24522	24522
1	2.66775012891902e-07	24529	24529
2	5.33550025783805e-07	24539	24539
1	2.66775012891902e-07	24539	24540
1	2.66775012891902e-07	24560	24561
1	2.66775012891902e-07	24564	24564
1	2.66775012891902e-07	24567	24568
1	2.66775012891902e-07	24569	24569
2	5.33550025783805e-07	24581	24582
1	2.66775012891902e-07	24583	24583
1	2.66775012891902e-07	24604	24606
1	2.66775012891902e-07	24606	24606
1	2.66775012891902e-07	24617	24618
1	2.66775012891902e-07	24620	24620
1	2.66775012891902e-07	24626	24628
1	2.66775012891902e-07	24633	24633
1	2.66775012891902e-07	24656	24656
7	1.86742509024332e-06	24674	24674
3	8.00325038675707e-07	24686	24686
1	2.66775012891902e-07	24699	24701
1	2.66775012891902e-07	24700	24700
1	2.66775012891902e-07	24701	24701
1	2.66775012891902e-07	24712	24712
1	2.66775012891902e-07	24749	24749
1	2.66775012891902e-07	24757	24757
83	2.21423260700279e-05	24774	24774
1	2.66775012891902e-07	24776	24777
2	5.33550025783805e-07	24779	24779
2	5.33550025783805e-07	24781	24781
1	2.66775012891902e-07	24785	24785
1	2.66775012891902e-07	24786	24788
1	2.66775012891902e-07	24791	24791
1	2.66775012891902e-07	24794	24794
1	2.66775012891902e-07	24797	24797
1	2.66775012891902e-07	24812	24812
1	2.66775012891902e-07	24813	24813
1	2.66775012891902e-07	24815	24817
1	2.66775012891902e-07	24818	24819
1	2.66775012891902e-07	24824	24835
1	2.66775012891902e-07	24827	24827
1	2.66775012891902e-07	24854	24854
1	2.66775012891902e-07	24858	24859
5	1.33387506445951e-06	24872	24872
1	2.66775012891902e-07	24872	24877
2	5.33550025783805e-07	24875	24876
1	2.66775012891902e-07	24881	24881
1	2.66775012891902e-07	24881	24884
1	2.66775012891902e-07	24884	24884
2	5.33550025783805e-07	24887	24887
1	2.66775012891902e-07	24887	24888
1	2.66775012891902e-07	24894	24894
1	2.66775012891902e-07	24896	24896
1	2.66775012891902e-07	24899	24900
1	2.66775012891902e-07	24902	24902
1	2.66775012891902e-07	24913	24913
1	2.66775012891902e-07	24916	24916
1	2.66775012891902e-07	24920	24921
1	2.66775012891902e-07	24923	24923
1	2.66775012891902e-07	24932	24933
1	2.66775012891902e-07	24932	24974
1	2.66775012891902e-07	24950	24952
1	2.66775012891902e-07	24950	24958
2	5.33550025783805e-07	24953	24953
2	5.33550025783805e-07	24953	24958
1	2.66775012891902e-07	24956	24958
1	2.66775012891902e-07	24962	24974
2	5.33550025783805e-07	24968	24969
1	2.66775012891902e-07	24983	24983
1	2.66775012891902e-07	24989	24989
1	2.66775012891902e-07	25026	25026
2	5.33550025783805e-07	25028	25028
1	2.66775012891902e-07	25049	25049
1	2.66775012891902e-07	25052	25052
1	2.66775012891902e-07	25058	25058
1	2.66775012891902e-07	25061	25061
1	2.66775012891902e-07	25061	25063
1	2.66775012891902e-07	25070	25071
1	2.66775012891902e-07	25073	25073
1	2.66775012891902e-07	25076	25078
1	2.66775012891902e-07	25077	25078
1	2.66775012891902e-07	25082	25082
1	2.66775012891902e-07	25088	25088
1	2.66775012891902e-07	25088	25095
2	5.33550025783805e-07	25092	25094
8	2.13420010313522e-06	25103	25103
2	5.33550025783805e-07	25103	25104
1	2.66775012891902e-07	25103	25105
1	2.66775012891902e-07	25109	25109
1	2.66775012891902e-07	25135	25135
1	2.66775012891902e-07	25136	25136
1	2.66775012891902e-07	25140	25141
1	2.66775012891902e-07	25144	25145
1	2.66775012891902e-07	25146	25146
1	2.66775012891902e-07	25148	25149
1	2.66775012891902e-07	25155	25155
1	2.66775012891902e-07	25160	25161
1	2.66775012891902e-07	25163	25163
2	5.33550025783805e-07	25166	25168
1	2.66775012891902e-07	25175	25175
1	2.66775012891902e-07	25180	25191
1	2.66775012891902e-07	25187	25188
1	2.66775012891902e-07	25196	25204
1	2.66775012891902e-07	25199	25199
1	2.66775012891902e-07	25205	25244
1	2.66775012891902e-07	25220	25220
1	2.66775012891902e-07	25223	25223
1	2.66775012891902e-07	25232	25232
1	2.66775012891902e-07	25234	25234
1	2.66775012891902e-07	25235	25243
1	2.66775012891902e-07	25244	25244
27	7.20292534808137e-06	25244	25246
1	2.66775012891902e-07	25245	25247
1	2.66775012891902e-07	25247	25247
5	1.33387506445951e-06	25247	25249
1	2.66775012891902e-07	25247	25252
1	2.66775012891902e-07	25250	25250
1	2.66775012891902e-07	25254	25254
3	8.00325038675707e-07	25265	25265
1	2.66775012891902e-07	25266	25266
1	2.66775012891902e-07	25268	25269
1	2.66775012891902e-07	25272	25272
4	1.06710005156761e-06	25277	25285
3	8.00325038675707e-07	25281	25286
1	2.66775012891902e-07	25283	25284
1	2.66775012891902e-07	25287	25287
8	2.13420010313522e-06	25289	25291
2	5.33550025783805e-07	25290	25290
1	2.66775012891902e-07	25298	25298
2	5.33550025783805e-07	25299	25301
2	5.33550025783805e-07	25301	25303
8	2.13420010313522e-06	25304	25309
3	8.00325038675707e-07	25314	25322
1	2.66775012891902e-07	25317	25317
2	5.33550025783805e-07	25319	25319
2	5.33550025783805e-07	25319	25320
1	2.66775012891902e-07	25319	25321
2	5.33550025783805e-07	25319	25332
1	2.66775012891902e-07	25319	25334
5	1.33387506445951e-06	25319	25340
1	2.66775012891902e-07	25319	25341
2	5.33550025783805e-07	25319	25343
1	2.66775012891902e-07	25319	25346
3	8.00325038675707e-07	25328	25328
1	2.66775012891902e-07	25331	25331
21	5.60227527072995e-06	25331	25333
1	2.66775012891902e-07	25331	25336
1	2.66775012891902e-07	25334	25334
2	5.33550025783805e-07	25341	25356
1	2.66775012891902e-07	25343	25351
2	5.33550025783805e-07	25343	25355
1	2.66775012891902e-07	25344	25349
1	2.66775012891902e-07	25345	25345
1	2.66775012891902e-07	25346	25351
5	1.33387506445951e-06	25347	25358
1	2.66775012891902e-07	25352	25356
4	1.06710005156761e-06	25353	25358
1	2.66775012891902e-07	25356	25361
3	8.00325038675707e-07	25358	25366
2	5.33550025783805e-07	25361	25361
2	5.33550025783805e-07	25367	25367
1	2.66775012891902e-07	25376	25377
1	2.66775012891902e-07	25379	25380
